# Supplementary material for: A six-microRNA signature can better predict overall survival of patients with esophagus adenocarcinoma
Source: PeerJ. 2019 Jul 25;7:e7353. doi: 10.7717/peerj.7353 (PMC6661144; doi:10.7717/peerj.7353)
Supplement: Supplemental Information 1 [file peerj-07-7353-s001.csv]

	p	age	gender	h	w	race	e	time	patho	alcohol	barretts	t	n	m	stage
1	TCGA-2H-A9GJ	58	MALE	189	70	NA	Dead	1781	Adenocarcinoma	NO	Yes-UK	1	0	0	I
2	TCGA-L5-A891	52	MALE	183	81	WHITE	Alive	114	Adenocarcinoma	YES	No	3	1	0	NA
3	TCGA-L5-A43I	78	MALE	172	121	WHITE	Dead	556	Adenocarcinoma	YES	No	3	1	X	IIIA
4	TCGA-LN-A49K	67	MALE	160	57	ASIAN	Alive	2	Squamous	NO	NA	3	0	0	IIA
5	TCGA-LN-A49S	60	MALE	173	63	ASIAN	Alive	4	Squamous	NO	NA	3	0	0	IIA
6	TCGA-IG-A8O2	63	MALE	166	53	ASIAN	Alive	14	Squamous	YES	No	3	2	0	IIIB
7	TCGA-S8-A6BW	52	MALE	177	76	WHITE	Alive	426	Squamous	YES	No	2	0	X	IB
8	TCGA-IG-A3I8	51	FEMALE	165	48	WHITE	Alive	0	Squamous	NO	No	3	0	0	IIA
9	TCGA-LN-A49V	49	MALE	173	62	ASIAN	Alive	3	Squamous	YES	NA	3	0	0	IIA
10	TCGA-Q9-A6FW	62	MALE	170	79	WHITE	Alive	115	Adenocarcinoma	NO	No	3	2	0	IIIB
11	TCGA-L5-A4OF	64	MALE	179	193	WHITE	Alive	112	Adenocarcinoma	YES	Yes-USA	1	1	NA	IIB
12	TCGA-IG-A625	60	MALE	168	50	ASIAN	Alive	11	Squamous	YES	No	3	2	0	IIIB
13	TCGA-LN-A4A1	60	MALE	172	65	ASIAN	Alive	0	Squamous	YES	NA	3	0	0	IIA
14	TCGA-JY-A6FB	77	MALE	177	95	WHITE	Alive	1837	Adenocarcinoma	YES	Yes-USA	1	0	0	I
15	TCGA-LN-A49M	63	MALE	168	57	ASIAN	Alive	5	Squamous	NO	NA	2	0	0	IIA
16	TCGA-R6-A6Y2	71	MALE	169	89	WHITE	Dead	283	Adenocarcinoma	YES	No	2	1	0	IIB
17	TCGA-LN-A7HV	59	MALE	174	72	ASIAN	Alive	0	Squamous	YES	No	2	0	0	IIA
18	TCGA-LN-A49W	74	MALE	162	61	ASIAN	Alive	2	Squamous	YES	NA	3	1	0	III
19	TCGA-LN-A49N	51	MALE	168	54	ASIAN	Alive	2	Squamous	NO	NA	2	1	0	IIB
20	TCGA-LN-A7HW	60	MALE	176	69	ASIAN	Alive	0	Squamous	YES	No	2	0	0	IIA
21	TCGA-2H-A9GQ	81	MALE	178	80	NA	Dead	128	Adenocarcinoma	NO	Yes-UK	3	1	0	III
22	TCGA-JY-A93E	61	MALE	173	73	WHITE	Alive	550	Adenocarcinoma	YES	No	3	1	0	IIIA
23	TCGA-VR-A8EO	50	MALE	179	63	WHITE	Alive	509	Squamous	YES	No	3	0	0	IIA
24	TCGA-LN-A4A6	66	MALE	176	72	ASIAN	Alive	3	Squamous	YES	NA	2	0	0	II
25	TCGA-L5-A88Z	71	FEMALE	163	66	WHITE	Alive	225	Squamous	YES	No	1	1	0	IIA
26	TCGA-VR-A8EX	64	MALE	171	60	NA	Dead	855	Squamous	NO	No	1	1	1a	IVA
27	TCGA-R6-A8W8	73	MALE	171	91	WHITE	Dead	88	Adenocarcinoma	NO	No	3	1	0	IIIA
28	TCGA-L5-A893	72	FEMALE	150	67	WHITE	Alive	92	Adenocarcinoma	YES	Yes-USA	1	0	0	I
29	TCGA-R6-A6XQ	59	MALE	178	85	WHITE	Dead	193	Adenocarcinoma	YES	No	3	1	1b	IVB
30	TCGA-Z6-AAPN	57	MALE	165	74	WHITE	Alive	18	Squamous	NA	NA	3	0	0	IIA
31	TCGA-LN-A49O	47	MALE	158	57	ASIAN	Alive	10	Squamous	YES	NA	3	0	0	IIA
32	TCGA-X8-AAAR	70	MALE	183	105	WHITE	Alive	309	Adenocarcinoma	YES	NA	1	1	NA	NA
33	TCGA-IG-A3Y9	72	MALE	176	80	WHITE	Alive	0	Squamous	YES	No	4	0	0	IIIA
34	TCGA-IG-A6QS	55	MALE	176	70	WHITE	Alive	4	Squamous	YES	No	2	1	0	IIB
35	TCGA-S8-A6BV	77	MALE	180	90	WHITE	Alive	267	Adenocarcinoma	YES	No	2	0	X	IB
36	TCGA-L5-A8NI	80	MALE	NA	89	WHITE	Dead	410	Adenocarcinoma	NO	No	3	1	0	III
37	TCGA-R6-A6DQ	74	FEMALE	168	56	WHITE	Dead	231	Adenocarcinoma	YES	No	3	1	0	IIIA
38	TCGA-JY-A93C	47	MALE	169	62	ASIAN	Alive	705	Adenocarcinoma	YES	No	3	2	0	IIIB
39	TCGA-RE-A7BO	72	FEMALE	167	77	WHITE	Dead	213	Adenocarcinoma	NO	Yes-USA	1	1	0	IIB
40	TCGA-VR-A8EY	45	FEMALE	165	70	WHITE	Alive	724	Squamous	NO	No	3	X	0	IIA
41	TCGA-2H-A9GL	74	MALE	173	85	NA	Dead	180	Adenocarcinoma	NO	Yes-UK	3	1	0	III
42	TCGA-L5-A88S	85	MALE	183	77	WHITE	Alive	211	Squamous	NO	No	3	0	X	IB
43	TCGA-LN-A5U7	46	MALE	169	53	ASIAN	Alive	36	Squamous	YES	No	2	0	0	IIA
44	TCGA-XP-A8T6	54	MALE	NA	70	BLACK OR AFRICAN AMERICAN	Dead	763	Squamous	YES	No	2	1	0	IIB
45	TCGA-IG-A4P3	49	MALE	182	86	WHITE	Alive	1	Squamous	YES	No	2	1	0	IIB
46	TCGA-R6-A6XG	64	MALE	192	103	WHITE	Alive	900	Adenocarcinoma	YES	Yes-USA	3	1	0	IIIA
47	TCGA-L5-A43H	76	MALE	175	69	WHITE	Dead	9	Squamous	YES	No	3	1	0	III
48	TCGA-LN-A9FP	61	FEMALE	151	49	ASIAN	Alive	0	Squamous	YES	No	2	0	0	IIA
49	TCGA-KH-A6WC	83	MALE	165	72	WHITE	Alive	189	Squamous	YES	No	1	0	0	IA
50	TCGA-JY-A6FE	50	MALE	176	62	WHITE	Dead	112	Squamous	YES	No	3	1	0	III
51	TCGA-R6-A6Y0	55	MALE	173	94	WHITE	Alive	1641	Adenocarcinoma	YES	No	3	1	1a	IVA
52	TCGA-Z6-A9VB	53	MALE	159	62	WHITE	Alive	15	Squamous	NA	NA	3	1	0	IIIA
53	TCGA-IG-A4QT	56	MALE	174	70	WHITE	Alive	30	Squamous	YES	No	3	0	0	IIA
54	TCGA-L5-A8NM	85	FEMALE	NA	60	WHITE	Dead	236	Adenocarcinoma	YES	No	2	1	0	IIB
55	TCGA-L5-A4OW	57	FEMALE	157	100	NA	Dead	217	Adenocarcinoma	YES	Yes-USA	2	1	0	IIB
56	TCGA-LN-A4MR	58	MALE	162	59	ASIAN	Alive	2	Squamous	YES	NA	2	0	0	IIA
57	TCGA-VR-A8Q7	61	MALE	170	57	WHITE	Alive	1117	Squamous	YES	No	3	1	0	IIIA
58	TCGA-IG-A5B8	73	MALE	170	64	WHITE	Dead	24	Squamous	YES	No	3	0	0	IB
59	TCGA-LN-A4A3	61	MALE	172	63	ASIAN	Alive	2	Squamous	NO	NA	3	1	0	III
60	TCGA-LN-A49X	44	MALE	NA	NA	ASIAN	Alive	3	Squamous	NO	NA	3	0	0	IIA
61	TCGA-L5-A4OQ	76	MALE	152	72	WHITE	Dead	42	Adenocarcinoma	YES	No	2	2	X	IIIA
62	TCGA-VR-AA4G	52	FEMALE	159	69	WHITE	Alive	366	Squamous	NO	No	2	2	0	IIIA
63	TCGA-R6-A6L6	69	MALE	170	84	WHITE	Dead	214	Adenocarcinoma	NO	No	X	X	1	IV
64	TCGA-IG-A51D	64	MALE	178	63	WHITE	Alive	0	Squamous	NO	NA	2	X	1	IV
65	TCGA-L5-A4OE	81	MALE	NA	88	WHITE	Alive	107	Adenocarcinoma	YES	NA	3	2	NA	IIIB
66	TCGA-VR-AA7B	66	FEMALE	159	47	WHITE	Alive	342	Squamous	NO	No	3	X	0	IIB
67	TCGA-LN-A4A8	52	MALE	175	68	ASIAN	Alive	2	Squamous	YES	NA	2	0	0	IIA
68	TCGA-LN-A9FO	43	MALE	170	65	ASIAN	Alive	4	Squamous	NO	No	2	0	0	IIA
69	TCGA-R6-A8WC	57	MALE	180	89	WHITE	Alive	22	Adenocarcinoma	YES	Yes-USA	3	0	0	IIA
70	TCGA-IC-A6RE	59	MALE	183	102	WHITE	Alive	234	Adenocarcinoma	YES	Yes-USA	1	1	0	IIB
71	TCGA-VR-A8ER	55	MALE	164	46	NA	Dead	378	Squamous	YES	No	4	1	0	III
72	TCGA-JY-A6FH	54	MALE	180	95	WHITE	Alive	1098	Adenocarcinoma	YES	Yes-USA	2	1	0	IIB
73	TCGA-JY-A6F8	56	MALE	188	90	WHITE	Alive	3714	Adenocarcinoma	YES	Yes-USA	1	0	0	I
74	TCGA-XP-A8T8	49	MALE	NA	62	BLACK OR AFRICAN AMERICAN	Alive	437	Squamous	YES	No	1	1	0	IIB
75	TCGA-L5-A8NN	82	MALE	170	60	WHITE	Alive	165	Adenocarcinoma	YES	No	3	1	0	III
76	TCGA-LN-A9FR	70	MALE	172	61	ASIAN	Alive	0	Squamous	YES	No	2	1	0	IIB
77	TCGA-L5-A88Y	77	MALE	185	76	WHITE	Alive	11	Adenocarcinoma	YES	No	1	0	X	NA
78	TCGA-L5-A8NV	75	MALE	183	82	WHITE	Dead	1599	Adenocarcinoma	NO	No	3	0	0	IIA
79	TCGA-L5-A8NL	56	MALE	158	80	WHITE	Alive	402	Adenocarcinoma	YES	No	3	1	0	III
80	TCGA-IG-A7DP	50	FEMALE	166	58	WHITE	Alive	34	Adenocarcinoma	NO	NA	4	X	X	IIIA
81	TCGA-LN-A7HZ	49	MALE	176	62	ASIAN	Alive	0	Squamous	YES	No	2	0	0	IIA
82	TCGA-IG-A3YA	54	MALE	179	76	WHITE	Alive	0	Squamous	YES	No	4	0	0	IIIA
83	TCGA-L5-A4OU	81	MALE	175	82	WHITE	Alive	882	Adenocarcinoma	YES	No	3	0	0	IIA
84	TCGA-JY-A6FA	52	MALE	174	64	ASIAN	Dead	1361	Squamous	YES	No	2	1	0	IIB
85	TCGA-JY-A93D	52	MALE	197	52	WHITE	Alive	769	Adenocarcinoma	YES	Yes-USA	2	3	0	IIIC
86	TCGA-L5-A8NR	81	FEMALE	157	60	NA	Alive	265	Adenocarcinoma	NO	No	3	1	0	III
87	TCGA-LN-A5U5	58	MALE	164	47	ASIAN	Alive	5	Squamous	YES	No	3	1	1	IV
88	TCGA-L5-A43E	74	MALE	183	74	WHITE	Alive	105	Adenocarcinoma	YES	Yes-USA	1	0	0	I
89	TCGA-L7-A6VZ	62	MALE	185	111	WHITE	Alive	266	Adenocarcinoma	NA	NA	3	3	X	IIIC
90	TCGA-VR-AA7I	71	MALE	171	56	WHITE	Dead	484	Squamous	YES	No	4	0	0	III
91	TCGA-2H-A9GR	81	MALE	168	67	NA	Dead	987	Adenocarcinoma	NO	Yes-UK	3	0	0	IIA
92	TCGA-VR-AA7D	59	MALE	166	57	NA	Dead	279	Squamous	YES	No	3	X	0	IIIC
93	TCGA-Z6-A8JD	53	MALE	172	69	WHITE	Alive	20	Squamous	NO	No	3	0	0	IIB
94	TCGA-L5-A8NQ	72	MALE	178	87	WHITE	Dead	650	Squamous	YES	No	2	0	0	IIA
95	TCGA-V5-A7RB	59	MALE	172	133	NA	Dead	161	Adenocarcinoma	YES	Yes-USA	2	1	X	IIB
96	TCGA-LN-A4A2	58	MALE	165	58	ASIAN	Alive	4	Squamous	YES	NA	3	0	0	IIA
97	TCGA-LN-A49U	63	MALE	178	64	ASIAN	Alive	2	Squamous	YES	NA	3	0	0	IIA
98	TCGA-2H-A9GH	44	MALE	183	91	NA	Dead	951	Adenocarcinoma	NO	Yes-UK	1	1	0	IIB
99	TCGA-IG-A97H	36	MALE	170	59	ASIAN	Alive	13	Squamous	YES	NA	3	X	0	IIA
100	TCGA-JY-A939	77	MALE	180	89	WHITE	Alive	471	Adenocarcinoma	YES	No	1	1	0	IIB
101	TCGA-R6-A8W5	60	MALE	177	77	WHITE	Dead	480	Adenocarcinoma	NO	No	3	1	1a	IVA
102	TCGA-IG-A3YC	62	MALE	169	66	WHITE	Alive	0	Squamous	YES	No	3	1	0	IIIA
103	TCGA-IG-A3QL	54	MALE	170	73	WHITE	Alive	0	Squamous	YES	No	2	0	0	IIA
104	TCGA-M9-A5M8	59	MALE	174	51	NA	Alive	536	Adenocarcinoma	YES	No	3	0	0	IIA
105	TCGA-L5-A4OG	80	FEMALE	163	67	WHITE	Alive	102	Adenocarcinoma	YES	No	1	0	0	I
106	TCGA-L5-A4OR	83	MALE	166	84	WHITE	Dead	96	Adenocarcinoma	YES	No	1	0	X	IA
107	TCGA-Z6-A8JE	57	MALE	168	61	WHITE	Alive	0	Squamous	NO	No	3	1	0	IIIA
108	TCGA-R6-A6KZ	42	MALE	180	71	WHITE	Dead	154	Adenocarcinoma	YES	No	X	X	1	IV
109	TCGA-LN-A49L	44	MALE	167	62	ASIAN	Alive	2	Squamous	NO	NA	2	0	0	IIA
110	TCGA-R6-A6DN	58	MALE	175	98	WHITE	Dead	243	Adenocarcinoma	YES	No	X	X	1	IV
111	TCGA-R6-A6L4	28	MALE	179	106	WHITE	Alive	447	Adenocarcinoma	YES	Yes-USA	3	1	0	IIIA
112	TCGA-LN-A4MQ	47	MALE	168	56	ASIAN	Alive	3	Squamous	NO	NA	3	1	0	III
113	TCGA-VR-A8EP	52	MALE	173	59	WHITE	Alive	474	Squamous	NO	No	3	X	0	IIB
114	TCGA-L5-A4OH	72	MALE	175	127	WHITE	Alive	593	Adenocarcinoma	YES	No	1	0	0	I
115	TCGA-L5-A8NE	77	MALE	170	94	WHITE	Alive	1688	Adenocarcinoma	YES	No	2	1	0	IIB
116	TCGA-LN-A4A5	50	MALE	175	68	ASIAN	Alive	3	Squamous	YES	NA	2	0	0	IIA
117	TCGA-L5-A4ON	66	MALE	180	111	WHITE	Dead	558	Adenocarcinoma	YES	NA	1	1	NA	IIB
118	TCGA-L5-A8NT	69	MALE	183	84	WHITE	Alive	825	Adenocarcinoma	YES	No	3	0	0	IIB
119	TCGA-L5-A4OT	77	MALE	178	98	WHITE	Dead	149	Adenocarcinoma	YES	NA	3	1	1a	IV
120	TCGA-L5-A8NH	55	MALE	183	96	WHITE	Dead	393	Adenocarcinoma	YES	No	1	0	1	IV
121	TCGA-2H-A9GO	59	MALE	170	83	NA	Dead	494	Adenocarcinoma	NO	Yes-UK	3	1	1a	IVA
122	TCGA-2H-A9GN	70	MALE	185	82	NA	Dead	272	Adenocarcinoma	NO	No	3	1	0	III
123	TCGA-L5-A4OP	68	FEMALE	150	71	WHITE	Alive	218	Adenocarcinoma	YES	No	1	0	X	IA
124	TCGA-IG-A3YB	61	MALE	178	80	WHITE	Alive	0	Squamous	NO	No	3	1	0	IIIA
125	TCGA-LN-A8I1	67	FEMALE	152	61	ASIAN	Alive	0	Squamous	YES	No	2	0	0	IIA
126	TCGA-LN-A5U6	54	MALE	172	60	ASIAN	Alive	6	Squamous	YES	No	2	1	0	IIB
127	TCGA-LN-A8HZ	56	MALE	175	63	ASIAN	Alive	0	Squamous	YES	No	2	0	0	IIA
128	TCGA-VR-A8ET	64	MALE	160	66	WHITE	Dead	47	Squamous	YES	NA	2	X	0	IIA
129	TCGA-2H-A9GG	67	MALE	178	74	NA	Dead	610	Adenocarcinoma	NO	Yes-UK	3	1	0	III
130	TCGA-L5-A4OI	80	MALE	173	83	WHITE	Alive	267	Adenocarcinoma	YES	No	3	3	X	IIIC
131	TCGA-L5-A88T	86	MALE	174	80	WHITE	Alive	265	Adenocarcinoma	YES	No	2	1	0	IIB
132	TCGA-2H-A9GF	67	MALE	183	95	NA	Dead	784	Adenocarcinoma	NO	No	3	1	0	III
133	TCGA-L5-A8NW	55	MALE	178	103	WHITE	Dead	1402	Adenocarcinoma	YES	No	2	1	0	NA
134	TCGA-VR-A8EZ	48	MALE	167	69	WHITE	Dead	553	Squamous	NO	No	3	X	0	IIA
135	TCGA-L5-A4OM	54	FEMALE	NA	69	WHITE	Alive	124	Squamous	YES	NA	1	0	NA	IA
136	TCGA-2H-A9GI	69	MALE	188	100	NA	Dead	435	Adenocarcinoma	NO	Yes-UK	3	1	0	III
137	TCGA-L5-A8NF	58	MALE	173	89	WHITE	Dead	81	Adenocarcinoma	YES	No	1	0	1a	IVA
138	TCGA-V5-A7RC	56	MALE	171	76	BLACK OR AFRICAN AMERICAN	Dead	104	Squamous	YES	No	4	X	1	IV
139	TCGA-L5-A8NU	84	MALE	NA	97	WHITE	Dead	2134	Adenocarcinoma	NO	Yes-USA	2	0	0	IIA
140	TCGA-JY-A6FD	52	FEMALE	152	65	ASIAN	Alive	1638	Squamous	YES	No	3	0	0	IIA
141	TCGA-V5-A7RE	46	MALE	169	77	WHITE	Alive	146	Adenocarcinoma	YES	No	3	1	0	IIIA
142	TCGA-ZR-A9CJ	65	MALE	NA	NA	WHITE	Alive	551	Adenocarcinoma	NO	No	3	3	X	IIIC
143	TCGA-L5-A43M	84	FEMALE	164	89	NA	Alive	272	Adenocarcinoma	YES	No	3	2	X	NA
144	TCGA-V5-AASX	74	MALE	192	100	WHITE	Alive	135	Adenocarcinoma	YES	No	3	2	1	IV
145	TCGA-LN-A49P	72	MALE	175	62	ASIAN	Alive	0	Squamous	YES	NA	3	0	0	IIA
146	TCGA-LN-A8I0	53	MALE	171	65	ASIAN	Alive	0	Squamous	YES	No	2	0	0	IIA
147	TCGA-VR-A8EW	57	MALE	164	48	ASIAN	Dead	247	Squamous	YES	No	3	2	0	IIIB
148	TCGA-L5-A43J	90	MALE	169	61	WHITE	Dead	0	Squamous	YES	No	3	0	X	IIB
149	TCGA-IC-A6RF	70	FEMALE	170	100	WHITE	Alive	189	Squamous	YES	NA	1	1	0	IIB
150	TCGA-LN-A49R	47	MALE	175	62	ASIAN	Alive	3	Squamous	NO	NA	3	1	0	III
151	TCGA-2H-A9GM	53	MALE	179	77	NA	Dead	424	Adenocarcinoma	NO	Yes-UK	1	1	0	IIB
152	TCGA-LN-A7HX	73	MALE	172	67	ASIAN	Alive	0	Squamous	YES	No	2	0	0	IIA
153	TCGA-2H-A9GK	44	MALE	180	80	NA	Dead	232	Adenocarcinoma	NO	Yes-UK	3	1	0	III
154	TCGA-V5-AASV	67	MALE	165	55	BLACK OR AFRICAN AMERICAN	Alive	258	Squamous	YES	No	3	0	X	IIB
155	TCGA-IG-A4QS	72	MALE	172	78	WHITE	Alive	8	Adenocarcinoma	NO	NA	3	2	0	IIIB
156	TCGA-L5-A8NG	77	MALE	166	81	WHITE	Alive	1094	Adenocarcinoma	NO	No	3	1	0	III
157	TCGA-VR-A8EU	51	MALE	174	51	WHITE	Dead	557	Squamous	YES	No	1	1	1	IV
158	TCGA-VR-A8EQ	74	MALE	184	75	WHITE	Dead	694	Adenocarcinoma	YES	No	3	1	0	III
159	TCGA-L5-A4OO	76	MALE	178	77	WHITE	Alive	101	Adenocarcinoma	YES	No	3	3	0	IIIC
160	TCGA-R6-A8WG	61	MALE	174	76	WHITE	Dead	386	Adenocarcinoma	NO	No	3	0	0	IIA
161	TCGA-IG-A50L	58	MALE	162	61	ASIAN	Alive	16	Squamous	NO	NA	3	1	0	IIIA
162	TCGA-L5-A4OJ	70	FEMALE	164	114	WHITE	Alive	195	Adenocarcinoma	YES	Yes-USA	1	0	0	I
163	TCGA-V5-AASW	73	MALE	175	88	WHITE	Alive	248	Adenocarcinoma	NO	No	3	1	0	IIIA
164	TCGA-L5-A8NS	76	MALE	180	88	WHITE	Alive	408	Adenocarcinoma	YES	No	3	0	0	IIB
165	TCGA-LN-A4A9	58	MALE	178	72	ASIAN	Alive	2	Squamous	YES	NA	2	0	0	IIA
166	TCGA-L5-A8NK	84	FEMALE	161	67	WHITE	Alive	412	Squamous	YES	No	3	0	0	IIA
167	TCGA-L5-A88W	68	MALE	182	80	WHITE	Dead	764	Squamous	YES	No	3	0	X	IIA
168	TCGA-IG-A5S3	70	FEMALE	179	69	WHITE	Alive	0	Squamous	YES	NA	3	0	0	IIB
169	TCGA-Q9-A6FU	58	FEMALE	158	59	WHITE	Dead	157	Squamous	YES	No	3	2	0	IIIB
170	TCGA-L5-A88V	60	MALE	175	73	WHITE	Alive	79	Adenocarcinoma	YES	No	3	1	X	III
171	TCGA-JY-A93F	58	FEMALE	165	73	WHITE	Alive	535	Squamous	YES	No	2	0	0	IB
172	TCGA-IG-A97I	58	MALE	174	62	WHITE	Alive	-4	Squamous	NO	No	2	0	0	IIA
173	TCGA-L5-A4OS	87	FEMALE	157	59	WHITE	Alive	935	Adenocarcinoma	YES	No	2	1	0	IIB
174	TCGA-XP-A8T7	64	FEMALE	NA	51	WHITE	Alive	1254	Squamous	NO	No	2	0	0	IIA
175	TCGA-L7-A56G	66	MALE	170	91	BLACK OR AFRICAN AMERICAN	Alive	245	Squamous	YES	No	2	X	0	NA
176	TCGA-L5-A4OX	60	MALE	183	110	WHITE	Dead	226	Adenocarcinoma	YES	Yes-USA	2	1	0	IIB
177	TCGA-L5-A8NJ	77	MALE	173	81	WHITE	Alive	501	Adenocarcinoma	YES	No	3	1	0	III
178	TCGA-LN-A49Y	77	MALE	168	57	ASIAN	Alive	2	Squamous	YES	NA	3	0	0	IIA
179	TCGA-VR-AA4D	54	MALE	178	82	WHITE	Alive	1378	Adenocarcinoma	NO	No	1	X	0	IA
180	TCGA-LN-A4A4	37	MALE	175	62	ASIAN	Alive	3	Squamous	YES	NA	3	1	0	III
181	TCGA-LN-A9FQ	62	MALE	172	63	ASIAN	Alive	0	Squamous	YES	No	3	0	0	IIA
182	TCGA-LN-A7HY	50	MALE	176	65	ASIAN	Alive	0	Squamous	YES	No	3	1	0	III
