# Supplementary material for: A six-microRNA signature can better predict overall survival of patients with esophagus adenocarcinoma
Source: PeerJ. 2019 Jul 25;7:e7353. doi: 10.7717/peerj.7353 (PMC6661144; doi:10.7717/peerj.7353)
Supplement: Supplemental Information 2 [file peerj-07-7353-s002.csv]

	gene_id	TCGA-VR-A8EQ-01A-11R-A36E-13	TCGA-JY-A93C-01A-11R-A38E-13	TCGA-2H-A9GN-01A-11R-A37J-13	TCGA-IC-A6RE-11A-12R-A337-13	TCGA-L5-A4OG-01A-11R-A261-13	TCGA-IG-A5S3-01A-11R-A28K-13	TCGA-IG-A3Y9-01A-12R-A24L-13	TCGA-2H-A9GQ-01A-11R-A37J-13	TCGA-L5-A4OF-01A-11R-A261-13	TCGA-L5-A4OS-01A-11R-A28K-13	TCGA-LN-A9FR-01A-11R-A38E-13	TCGA-L5-A43J-01A-12R-A24L-13	TCGA-R6-A6XG-01B-11R-A337-13	TCGA-IG-A3I8-11A-11R-A24L-13	TCGA-LN-A4A4-01A-11R-A261-13	TCGA-LN-A7HW-01A-22R-A353-13	TCGA-L5-A891-01A-11R-A36E-13	TCGA-VR-AA7I-01A-11R-A407-13	TCGA-L5-A4OM-11A-11R-A261-13	TCGA-LN-A4A3-01A-11R-A261-13	TCGA-L5-A4OE-01A-11R-A261-13	TCGA-LN-A4A1-01A-21R-A261-13	TCGA-IG-A4P3-01A-11R-A261-13	TCGA-LN-A49S-01A-11R-A24L-13	TCGA-RE-A7BO-01A-11R-A337-13	TCGA-LN-A4A5-01A-21R-A261-13	TCGA-L5-A4OO-11A-12R-A261-13	TCGA-LN-A4A6-01A-11R-A261-13	TCGA-LN-A7HZ-01A-31R-A353-13	TCGA-S8-A6BW-01A-11R-A31Q-13	TCGA-V5-AASX-11A-11R-A38E-13	TCGA-IG-A3YB-01A-11R-A360-13	TCGA-L5-A4OF-11A-12R-A261-13	TCGA-VR-A8EY-01A-11R-A36E-13	TCGA-X8-AAAR-01A-11R-A407-13	TCGA-LN-A49L-01A-11R-A24L-13	TCGA-JY-A939-01A-12R-A37J-13	TCGA-LN-A9FP-01A-31R-A38E-13	TCGA-2H-A9GO-01A-11R-A37J-13	TCGA-Q9-A6FW-01A-31R-A31Q-13	TCGA-V5-A7RC-06A-11R-A407-13	TCGA-LN-A7HV-01A-21R-A353-13	TCGA-L5-A8NM-01A-11R-A37J-13	TCGA-VR-A8EU-01A-11R-A36E-13	TCGA-R6-A8W8-01B-11R-A37J-13	TCGA-2H-A9GH-01A-11R-A37J-13	TCGA-XP-A8T8-01A-11R-A36E-13	TCGA-JY-A6FB-01A-11R-A337-13
1	hsa-let-7a-1	61617	43820	56865	56623	11071	37470	43611	35929	16325	9400	111832	21021	15732	36526	48252	33274	32275	49532	18060	7427	18147	14491	25968	29911	18336	37099	58835	11349	59503	32922	102672	49577	18267	12180	63059	15736	46525	252175	30206	35023	74204	49111	20981	24606	16441	41467	40431	59535
2	hsa-let-7a-2	61283	43689	56935	56765	11001	37624	43578	35847	16319	9334	111788	21212	15571	36566	48855	33007	32200	49427	18122	7347	18285	14256	25770	29469	18034	36971	59223	11137	59996	33031	102273	49364	18419	12246	62605	15699	46354	252654	29976	34757	74084	49302	20963	24473	16752	41696	40524	59374
3	hsa-let-7a-3	61420	43702	57627	56603	10930	37619	44504	36169	16127	9289	112068	21387	15928	36422	48597	33417	32297	49444	18338	7461	18289	14421	25983	29810	18344	37451	59736	11336	60045	32966	102420	49776	18238	12267	62780	15759	46318	251624	30162	34879	74111	49359	21197	24539	16637	41556	40785	59679
4	hsa-let-7b	46672	13097	25132	75616	13920	48050	99035	7324	14592	9121	68175	45927	23725	45280	68669	60100	32093	101713	21612	8475	14311	23972	27542	32969	16777	57790	61049	18497	48046	42451	81881	48604	19409	13350	86491	16915	38031	135015	22629	51744	102726	77831	19628	45173	13162	18990	63368	55616
5	hsa-let-7c	352	3789	1803	28496	410	8031	10396	48332	3859	167	7199	2424	615	7213	4211	4911	1529	3620	3103	1254	1256	1913	12124	7120	297	8643	15570	1332	5036	5739	2641	7898	1988	485	10283	965	5534	42239	426	5953	16089	18424	640	2915	413	3903	8097	1842
6	hsa-let-7d	4228	1696	1865	1092	980	1928	2150	1899	598	926	2350	2158	1312	2757	1941	1975	2846	2054	1311	750	1074	832	1047	1133	4165	2921	1490	900	4813	2362	1918	3195	951	1810	2171	1106	1192	3717	1056	2048	4132	2636	1815	1406	837	1024	2432	3022
7	hsa-let-7e	4961	5680	6679	5709	711	5174	5450	11200	3525	2099	28535	3307	2777	6792	4263	4828	2152	5537	1759	878	1101	1119	2016	1612	2851	7568	10525	1012	3632	4116	9869	7148	1618	1511	3303	1067	6026	62024	14240	4006	6673	3395	3669	1920	1587	4355	2326	5199
8	hsa-let-7f-1	54399	55579	53285	25489	5782	12055	14142	46417	6808	4798	91091	9170	8671	16061	19806	10902	23883	23314	8084	3724	13172	4314	14783	12533	15284	17153	29698	4520	45355	13930	54742	14359	9090	6423	33341	10311	40160	251815	22939	22586	35983	20815	19041	11205	11174	39425	17656	30768
9	hsa-let-7f-2	55201	57152	54414	26012	5732	12237	14674	47944	6910	4966	93083	9045	8725	16348	20191	11203	24210	23346	8223	3988	13340	4522	15057	12742	15320	17529	30085	4505	45838	14532	56039	14627	9132	6619	33523	10496	40900	255172	23571	23266	36242	20945	19252	11302	11669	39950	17732	31161
10	hsa-let-7g	4486	6938	5726	2220	1018	1835	1765	3222	970	1353	8251	1253	1211	2445	1798	1173	3822	2415	2111	654	1771	503	1568	1613	2691	2456	2957	811	3076	1376	8997	3217	1610	966	2665	966	6099	38292	2408	3935	2964	1947	3319	1385	1355	4455	1727	2564
11	hsa-let-7i	2521	1358	1097	1470	859	3626	3152	1382	973	1260	4400	1231	645	2103	1735	1577	911	2342	1214	865	917	855	1630	1255	1721	2821	1554	1132	3021	1912	1219	1408	616	953	2556	841	2232	10607	1974	4393	2360	1978	1490	2001	670	1061	2096	1615
12	hsa-mir-1-1	10	78	27	994	1	205	166	29	161	1	611	84	5	1988	260	2	5	406	213	4	13	16	95	46	17	912	1932	18	52	4	57	1003	101	0	500	45	150	7849	13	232	22	187	3	97	1	38	10	25
13	hsa-mir-1-2	4	83	32	1033	4	235	186	23	199	9	654	91	6	2133	254	1	12	412	221	7	18	10	83	69	12	1061	2147	16	50	7	56	1123	98	0	490	59	165	8065	24	242	29	194	5	99	3	31	11	22
14	hsa-mir-100	683	4969	1004	42460	629	22439	15303	2111	9432	662	12076	6736	776	38478	10132	6790	4828	10161	5250	808	1433	2251	4505	7935	1605	26663	66058	2965	10321	9060	4120	41929	4512	3775	23730	1513	7021	77101	2741	12725	31721	26013	2043	4834	359	2912	6445	1472
15	hsa-mir-101-1	18146	10014	5696	31468	2665	21626	19554	3592	9655	7597	10686	5726	6308	13276	7303	5411	10320	14758	15369	2401	5719	2478	6819	12055	11417	12476	18318	3474	21674	5096	9524	49218	10728	5098	49647	2841	12692	51007	5044	25459	31848	15506	4528	5959	2248	4832	8014	16183
16	hsa-mir-101-2	18401	10276	5731	31606	2782	21890	19740	3519	9768	7591	10805	5673	6421	13969	7485	5504	10524	14717	15404	2455	5792	2561	6875	12118	11523	12835	18684	3539	21953	5245	9650	50405	11175	5159	50429	2867	12889	52344	5146	26086	32566	15605	4567	5921	2136	4897	8137	16204
17	hsa-mir-103a-1	121732	73856	24256	44533	25363	117028	69598	32693	34199	63197	52888	50009	30428	69915	61908	37212	50349	50131	41755	30556	31064	34330	34986	48511	78751	51981	43658	25566	85696	54573	31182	88213	19275	39320	48260	26053	27280	141433	56963	79447	91821	64138	36720	39223	34955	36733	63186	87874
18	hsa-mir-103a-2	122538	73647	24189	44528	25591	117908	69121	32682	33756	62602	53502	50265	30376	69871	62390	37134	50217	50943	41783	30234	30908	34379	34755	48206	78899	52158	43672	25987	85969	54626	31508	88093	19489	39288	48931	26328	27113	143337	56685	79863	91731	64362	36594	39081	34698	36782	62701	87832
19	hsa-mir-103b-1	0	0	0	0	0	0	0	0	0	0	0	0	0	0	0	0	0	0	0	0	0	0	0	0	0	0	0	0	0	0	0	0	0	0	0	0	0	0	0	0	0	0	0	0	0	0	0	0
20	hsa-mir-103b-2	0	0	0	0	0	0	0	0	0	0	0	0	0	0	0	0	0	0	0	0	0	0	0	0	0	0	0	0	0	0	0	0	0	0	0	0	0	0	0	0	0	0	0	0	0	0	0	0
21	hsa-mir-105-1	0	0	0	1	0	12	352	239	452	393	0	0	78	3	1	435	57	10	1	102	1	3	1	283	0	302	1	72	0	1	0	0	0	253	0	253	0	21	751	1	12	471	0	26	3	0	1	0
22	hsa-mir-105-2	0	0	1	0	0	13	318	245	447	392	1	1	62	5	1	450	44	5	1	100	1	1	2	284	0	295	1	58	0	3	0	0	0	256	1	228	0	10	790	0	22	464	0	49	1	1	2	0
23	hsa-mir-106a	38	48	45	24	62	111	37	13	37	148	67	58	17	43	46	35	20	18	56	37	36	21	129	52	37	47	74	19	85	51	31	18	110	28	10	73	11	117	100	52	148	36	12	20	29	7	89	76
24	hsa-mir-106b	4258	1359	3272	1423	1133	4641	1238	1434	1508	3877	2070	968	4054	786	1354	2756	4672	1840	1126	1693	1974	1517	825	1167	7023	1554	947	1042	4345	1688	1012	1981	687	1959	3187	1565	779	3817	5001	5476	5761	4466	1437	4529	2693	2395	3740	6088
25	hsa-mir-107	936	306	130	244	85	508	227	158	196	223	253	188	217	276	274	174	287	397	189	81	172	56	106	189	622	209	240	67	424	199	280	287	98	127	448	90	219	1152	301	316	642	337	310	148	212	192	231	785
26	hsa-mir-10a	26069	95648	48609	94590	28411	70657	221202	11359	106091	25004	63349	28512	79334	367425	109827	74777	32855	145370	136165	7808	193929	23782	28914	31565	48386	170521	388896	32425	52749	100822	116222	229356	70709	14752	411221	12570	44460	132232	16980	209602	110580	99908	58614	35084	13514	90883	32329	74073
27	hsa-mir-10b	52499	45297	10460	145451	45433	70408	87964	10956	149964	137384	38712	30677	95017	160123	63731	75808	49943	70877	60840	44667	40064	25004	54583	41761	69041	115376	94847	36301	81531	77793	22615	86408	51829	43563	85252	14608	25909	94138	31343	138286	12302	98984	9330	71798	14597	11933	134368	72065
28	hsa-mir-1178	0	0	0	0	0	0	0	0	0	0	0	0	0	0	0	0	0	0	0	0	0	0	0	0	0	0	0	0	0	0	0	0	0	0	0	0	0	0	0	0	0	0	0	0	0	0	0	0
29	hsa-mir-1179	2	0	1	1	1	0	0	0	1	0	0	1	0	2	0	1	0	0	2	0	1	0	0	0	0	1	1	0	0	2	1	0	2	0	0	1	1	0	2	2	1	1	0	0	0	0	0	0
30	hsa-mir-1180	74	53	73	30	24	69	68	54	28	199	139	73	38	36	64	98	48	48	23	42	19	25	16	48	31	48	29	67	129	85	20	43	11	102	36	18	20	126	189	31	326	47	53	25	62	67	99	80
31	hsa-mir-1181	3	0	1	0	0	1	0	0	0	0	0	2	0	0	0	1	1	0	0	0	1	0	1	2	0	0	0	0	0	4	1	0	0	1	1	3	0	0	1	2	0	4	1	2	0	0	3	2
32	hsa-mir-1182	0	0	0	0	0	0	0	0	0	0	0	0	0	0	0	0	0	0	0	0	0	0	0	0	0	0	0	0	0	0	0	0	0	0	0	0	0	0	0	0	0	0	0	0	0	0	0	0
33	hsa-mir-1183	0	0	0	0	0	0	0	0	0	0	0	0	0	0	0	0	0	0	0	0	0	0	0	0	0	0	0	0	0	0	0	0	0	0	0	0	0	0	0	0	0	0	0	0	0	0	0	0
34	hsa-mir-1184-1	0	0	0	0	0	0	0	0	0	0	0	0	0	0	0	0	0	0	0	0	0	0	0	0	0	0	0	0	0	0	0	0	0	0	0	0	0	0	0	0	0	0	0	0	0	0	0	0
35	hsa-mir-1184-2	0	0	0	0	0	0	0	0	0	0	0	0	0	0	0	0	0	0	0	0	0	0	0	0	0	0	0	0	0	0	0	0	0	0	0	0	0	0	0	0	0	0	0	0	0	0	0	0
36	hsa-mir-1184-3	0	0	0	0	0	0	0	0	0	0	0	0	0	0	0	0	0	0	0	0	0	0	0	0	0	0	0	0	0	0	0	0	0	0	0	0	0	0	0	0	0	0	0	0	0	0	0	0
37	hsa-mir-1185-1	3	1	1	1	0	1	2	0	3	7	3	1	0	1	2	4	0	2	1	0	0	0	0	1	6	2	1	1	2	5	0	0	1	1	0	0	0	10	1	2	0	3	0	0	1	2	1	0
38	hsa-mir-1185-2	0	0	0	0	0	0	0	0	0	2	1	0	0	1	0	0	0	0	2	0	0	0	0	0	0	0	0	1	0	1	0	0	1	0	0	1	1	1	1	2	0	1	0	0	0	3	0	0
39	hsa-mir-1193	0	0	0	2	0	0	0	0	0	0	0	0	0	0	0	0	0	0	0	0	0	0	0	0	0	0	0	0	0	0	0	0	0	0	0	0	0	0	0	0	0	0	0	0	0	0	0	0
40	hsa-mir-1197	1	0	0	0	0	1	0	0	0	13	1	0	0	0	0	1	0	0	0	0	0	0	0	0	1	0	0	0	0	1	0	0	0	1	0	0	0	2	0	0	1	1	0	1	0	0	0	0
41	hsa-mir-1199	0	0	0	0	0	0	0	0	0	0	1	0	0	0	0	0	0	0	0	0	0	0	0	0	0	0	0	0	0	0	0	0	0	0	0	0	0	0	0	0	0	0	1	0	0	0	0	0
42	hsa-mir-1200	0	0	0	0	0	0	0	0	0	0	0	0	0	0	0	0	0	0	0	0	0	0	0	0	0	0	0	0	0	0	0	0	0	0	0	0	0	0	0	0	0	0	0	0	0	0	0	0
43	hsa-mir-1202	0	0	0	0	0	0	0	0	0	0	0	0	0	0	0	0	0	0	0	0	0	0	0	0	0	0	0	0	0	0	0	0	0	0	0	0	0	0	0	0	0	0	0	0	0	0	0	0
44	hsa-mir-1203	0	0	0	0	0	0	0	0	0	0	0	0	0	0	0	0	0	0	0	0	0	0	0	0	0	0	0	0	0	0	0	0	0	0	0	0	0	0	0	0	0	0	0	0	0	0	0	0
45	hsa-mir-1204	0	0	0	0	0	0	0	0	0	0	0	0	0	0	0	0	0	0	0	0	0	0	0	0	0	0	0	0	0	0	0	0	0	0	0	0	0	0	0	0	0	0	0	0	0	0	0	0
46	hsa-mir-1205	1	0	0	0	0	0	0	0	0	0	0	0	0	0	0	0	0	0	0	0	0	0	0	0	0	0	0	0	0	0	0	0	0	0	0	0	0	0	0	0	0	0	0	0	0	0	0	0
47	hsa-mir-1206	0	0	0	0	0	0	0	0	0	0	0	0	0	0	0	0	0	0	0	0	0	0	0	0	0	0	0	0	0	0	0	0	0	0	0	0	0	0	0	0	0	0	0	0	0	0	0	0
48	hsa-mir-1207	0	0	0	0	0	0	0	0	0	0	0	0	0	0	0	0	0	0	0	0	0	0	0	0	0	0	0	0	0	0	0	0	0	0	0	0	0	0	0	0	0	0	0	0	0	0	0	0
49	hsa-mir-1208	0	0	0	0	0	0	0	0	0	0	0	0	0	0	0	0	0	0	0	0	0	0	0	0	0	0	0	0	0	0	0	0	0	0	0	0	0	0	0	0	0	0	0	0	0	0	0	0
50	hsa-mir-122	5	0	2	1	1	0	0	1	22	793	0	0	0	3	1	0	2	0	12	0	14	0	1	1	2	1	1	1	4	0	0	0	5	3	0	0	1	1	9	3	0	0	0	0	0	1	2	2
51	hsa-mir-1224	0	38	32	0	1	0	0	13	2	0	0	1	1	0	2	2	41	2	7	0	1	1	0	0	2	1	4	0	10	0	2	0	8	0	0	0	4	0	47	41	3	0	0	0	0	0	2	5
52	hsa-mir-1225	0	0	0	0	0	2	0	1	0	0	0	0	0	2	1	0	0	0	0	0	0	1	0	0	0	1	0	0	1	0	0	1	1	0	0	0	0	0	1	0	0	0	0	0	0	0	0	0
53	hsa-mir-1226	7	1	10	3	2	5	4	2	4	2	7	0	4	4	2	6	13	4	7	1	0	2	0	3	10	6	0	1	7	7	1	6	0	1	2	1	0	7	3	5	5	3	11	2	2	0	1	2
54	hsa-mir-1227	0	0	0	0	0	0	0	0	0	0	0	1	0	0	0	1	0	0	0	0	0	0	0	0	0	0	1	0	1	0	0	0	0	0	0	0	0	0	0	1	0	0	0	0	0	0	1	0
55	hsa-mir-1228	8	1	10	4	1	2	6	2	4	7	8	1	1	2	1	5	0	8	1	1	4	2	2	2	9	2	1	2	6	2	3	2	0	1	3	6	0	3	11	2	1	8	2	4	1	4	6	7
56	hsa-mir-1229	6	2	15	0	1	5	2	0	0	2	2	0	8	1	5	7	2	1	5	2	0	0	1	2	3	5	1	1	3	2	1	10	0	0	2	1	0	3	7	2	2	0	13	2	2	2	5	2
57	hsa-mir-1231	0	0	0	0	0	0	0	0	0	0	0	0	0	0	0	1	0	2	0	0	0	0	0	0	0	0	0	0	1	0	0	0	0	0	0	0	0	1	0	0	0	0	0	0	0	0	1	0
58	hsa-mir-1233-1	0	0	0	0	0	0	0	0	0	0	0	0	0	0	0	0	0	0	0	0	0	0	0	0	0	0	0	0	0	0	0	0	0	0	0	0	0	0	0	0	0	0	0	0	0	0	0	0
59	hsa-mir-1233-2	0	0	0	0	0	0	0	0	0	0	0	0	0	0	0	0	0	0	0	0	0	0	0	0	0	0	0	0	0	0	0	0	0	0	0	0	0	0	0	0	0	0	0	0	0	0	0	0
60	hsa-mir-1234	1	0	0	0	1	0	0	0	0	0	2	0	0	0	1	1	0	0	0	0	0	0	0	0	0	0	3	0	0	0	1	3	0	0	0	0	0	1	0	0	0	0	1	0	0	1	0	0
61	hsa-mir-1236	0	0	0	0	0	0	0	0	0	0	0	0	0	0	0	0	0	0	0	0	0	0	0	0	0	0	0	0	0	0	0	0	0	0	0	0	0	0	1	0	0	0	0	0	0	0	0	0
62	hsa-mir-1237	0	0	0	0	0	0	0	0	1	0	0	0	0	0	0	0	0	0	0	0	0	0	0	0	2	0	0	0	0	0	2	0	0	1	0	0	0	0	0	1	0	0	0	0	0	0	0	0
63	hsa-mir-1238	0	0	0	0	0	0	0	0	0	1	0	0	0	0	0	0	0	0	0	0	0	0	0	1	0	0	0	0	0	0	0	0	0	0	0	0	0	0	0	0	0	0	1	0	0	0	0	0
64	hsa-mir-124-1	0	0	0	0	0	0	0	0	0	0	0	0	0	0	0	0	0	0	1	0	0	0	0	0	0	0	0	0	0	0	0	0	0	0	0	0	0	0	0	0	0	0	0	0	0	0	0	0
65	hsa-mir-124-2	0	0	0	0	0	0	0	0	0	0	1	1	0	1	0	0	0	0	1	0	0	0	0	0	0	0	1	0	0	0	0	0	0	0	0	0	0	0	0	0	0	0	0	0	0	0	1	0
66	hsa-mir-124-3	0	0	0	0	0	0	0	0	0	0	0	0	0	1	0	0	0	0	0	0	0	0	0	0	0	0	0	1	0	0	0	0	0	0	0	0	0	0	0	0	0	1	0	0	0	0	0	0
67	hsa-mir-1243	0	0	0	1	0	0	1	0	0	0	0	0	0	3	0	0	0	0	0	0	0	0	0	0	0	0	0	0	0	0	0	1	0	0	0	0	0	5	0	1	0	0	0	0	0	1	0	0
68	hsa-mir-1244-1	0	0	0	0	0	0	0	0	0	0	0	0	0	0	0	0	0	0	0	0	0	0	0	0	0	0	0	0	0	0	0	0	0	0	0	0	0	0	0	1	0	0	0	0	0	0	0	0
69	hsa-mir-1244-2	0	0	0	0	0	0	0	0	0	0	0	0	0	0	0	0	0	0	0	0	0	0	0	0	0	0	0	0	0	0	0	0	0	0	0	0	0	0	0	1	0	0	0	0	0	0	0	0
70	hsa-mir-1244-3	0	0	0	0	0	0	0	0	0	0	0	0	0	0	0	0	0	0	0	0	0	0	0	0	0	0	0	0	0	0	0	0	0	0	0	0	0	0	0	0	0	0	0	0	0	0	0	0
71	hsa-mir-1244-4	0	0	0	0	0	0	0	0	0	0	0	0	0	0	0	0	0	0	0	0	0	0	0	0	0	0	0	0	0	0	0	0	0	0	0	0	0	0	0	0	0	0	0	0	0	0	0	0
72	hsa-mir-1245a	1	1	1	7	4	5	30	2	4	10	42	26	2	17	31	37	5	12	10	3	7	7	2	1	3	35	4	34	7	87	0	4	0	14	1	7	1	22	14	4	1	18	0	17	4	5	14	3
73	hsa-mir-1245b	0	0	0	0	0	0	0	0	1	0	0	0	0	0	2	0	0	0	0	0	0	0	0	0	0	0	0	0	0	1	0	1	0	0	0	0	0	1	0	1	0	0	1	0	0	0	1	0
74	hsa-mir-1246	0	0	0	0	0	0	0	0	0	0	0	0	1	0	1	0	1	0	0	0	0	0	0	0	0	0	0	0	0	0	0	0	0	0	0	0	0	0	0	1	0	0	0	0	0	0	0	0
75	hsa-mir-1247	3	10	4	210	6	66	377	2	1931	74	48	162	0	69	102	106	1194	162	59	13	18	13	32	22	0	56	35	21	74	48	12	89	18	0	53	2	12	162	2	102	28	31	0	11	5	11	2	1
76	hsa-mir-1248	12	2	4	19	5	9	7	106	7	12	9	19	12	39	31	13	3	13	6	9	12	8	16	4	6	26	17	0	12	23	5	16	1	6	3	247	4	17	11	18	10	9	7	6	4	3	5	3
77	hsa-mir-1249	11	4	1	5	3	4	3	3	2	30	14	5	5	5	10	28	11	6	7	2	2	4	5	0	16	6	7	4	11	31	8	20	1	5	6	1	1	6	16	6	17	26	4	16	0	2	9	6
78	hsa-mir-1250	0	1	0	0	0	1	0	0	1	0	0	0	0	1	0	0	0	0	0	0	0	0	0	0	2	0	0	0	0	0	0	0	0	0	0	0	1	2	0	1	1	0	0	0	0	0	1	1
79	hsa-mir-1251	0	0	0	2	0	1	0	1	5	17	0	0	1	0	0	0	0	8	3	0	0	1	0	2	0	0	0	0	0	0	0	3	3	0	0	0	1	0	3	0	0	0	0	0	0	0	0	0
80	hsa-mir-1252	0	0	0	0	0	0	0	0	1	0	0	0	1	0	0	0	3	0	0	1	0	0	0	0	0	0	0	0	0	0	0	0	0	0	0	0	0	0	0	0	0	0	0	0	0	0	0	0
81	hsa-mir-1253	0	0	0	0	0	0	0	0	0	0	0	0	0	0	0	0	0	0	0	0	0	0	0	0	0	0	0	0	0	0	0	0	0	0	0	0	0	0	0	0	0	0	0	0	0	0	0	0
82	hsa-mir-1254-1	5	1	4	0	1	7	1	2	0	3	0	2	7	1	2	4	4	1	2	2	3	0	0	4	1	2	0	1	3	1	0	0	1	1	2	3	1	3	3	2	4	6	9	1	2	2	5	5
83	hsa-mir-1254-2	12	1	7	3	1	9	0	2	4	3	1	0	3	6	0	2	2	2	1	1	2	0	1	7	3	0	0	1	1	2	1	0	0	3	4	2	2	2	5	1	3	6	2	2	1	1	5	5
84	hsa-mir-1255a	3	1	7	2	2	8	6	0	6	7	3	4	2	0	1	1	4	2	5	4	0	0	2	1	0	0	4	3	2	1	0	0	1	1	5	2	1	2	1	7	3	5	10	3	2	0	7	1
85	hsa-mir-1255b-1	0	0	0	0	0	0	0	0	0	0	0	0	0	0	0	0	0	0	0	0	0	0	0	0	0	0	0	0	0	0	0	0	0	0	0	0	0	0	0	0	0	0	0	0	0	0	0	0
86	hsa-mir-1255b-2	0	0	0	0	0	0	0	0	0	0	0	0	0	0	0	0	0	0	0	0	0	0	0	0	0	0	0	0	0	0	0	0	0	0	0	0	0	0	0	0	0	0	0	0	0	0	0	0
87	hsa-mir-1256	0	0	0	0	0	0	0	3	0	0	0	0	0	0	0	0	1	0	0	0	1	0	0	0	0	0	0	0	0	0	1	0	0	0	0	0	1	0	1	0	0	1	0	0	0	0	0	1
88	hsa-mir-1257	0	3	1	0	0	0	0	0	0	0	0	0	0	0	0	0	0	0	0	0	0	0	0	0	2	0	0	0	0	0	0	0	0	1	0	0	0	0	0	0	0	0	0	0	0	0	0	0
89	hsa-mir-1258	0	0	0	7	0	12	3	0	4	0	2	2	0	23	3	3	0	7	12	0	0	1	1	1	0	22	6	1	7	1	0	13	3	0	3	2	5	27	0	1	3	4	0	2	0	2	1	0
90	hsa-mir-125a	1159	946	419	2072	511	6056	3132	1078	3708	1630	1744	1522	850	5928	2651	1395	475	2130	2168	714	512	873	1354	871	1206	4921	6227	643	988	3440	1719	2784	2097	540	1881	537	1265	6119	2247	4462	6041	1160	668	886	195	520	1100	1295
91	hsa-mir-125b-1	88	358	131	1827	92	1826	1956	1661	907	146	984	570	67	2735	1134	539	263	1101	1000	167	222	297	1045	602	202	2940	3544	284	817	1000	395	2397	480	185	1808	142	555	5313	179	1628	1524	1604	148	494	31	297	967	193
92	hsa-mir-125b-2	81	415	149	1987	101	1737	1996	2168	893	109	1026	599	91	2777	1201	596	260	1190	952	206	234	340	1217	642	199	2953	3685	296	884	1099	427	2541	472	199	1898	160	567	5675	193	1783	1651	1951	140	536	45	325	1139	202
93	hsa-mir-126	11289	4561	4772	4732	6856	9786	4766	2627	12584	15284	6375	5412	6394	4730	5635	3064	4732	9245	6306	3987	4602	2869	2907	5265	12622	11539	3800	5360	6550	5470	6077	6123	5570	5533	11899	3407	6277	21021	17048	9032	38784	10875	2802	7284	3798	3321	11033	20853
94	hsa-mir-1260a	0	0	0	0	0	0	0	0	0	0	0	0	0	0	0	0	0	0	0	0	0	0	0	0	0	0	0	0	0	1	0	0	0	0	0	0	0	0	0	0	0	0	0	0	0	0	0	0
95	hsa-mir-1260b	0	0	0	2	0	0	0	0	0	0	0	0	2	0	0	0	0	0	0	0	0	1	0	0	0	0	0	0	0	0	0	0	0	0	0	0	0	0	0	0	0	1	0	0	0	0	0	1
96	hsa-mir-1261	0	0	0	0	0	0	0	0	0	0	0	0	0	0	0	0	0	0	0	0	0	0	0	0	0	0	0	0	0	0	0	0	0	0	0	0	0	0	0	0	0	0	0	0	0	0	0	0
97	hsa-mir-1262	9	4	5	4	4	12	5	0	3	8	9	4	3	23	3	3	13	6	7	0	1	3	3	3	12	10	8	5	6	0	5	8	3	1	8	0	1	22	0	5	3	4	0	3	4	4	7	8
98	hsa-mir-1263	0	0	0	0	0	0	0	0	0	0	0	0	0	0	0	0	0	0	0	0	0	0	0	0	0	0	0	0	0	0	0	0	0	0	0	0	0	0	0	0	0	0	0	0	0	0	0	0
99	hsa-mir-1264	0	0	0	0	0	0	0	0	0	0	0	0	0	0	0	0	0	0	0	0	0	0	0	0	0	0	0	0	0	0	0	0	0	0	0	0	0	0	0	0	0	0	0	0	0	0	0	0
100	hsa-mir-1265	0	0	0	0	0	0	0	0	0	0	0	0	0	0	0	0	0	0	2	0	0	0	0	0	0	0	0	1	0	0	0	0	1	0	0	0	0	0	0	0	0	0	0	0	0	0	0	0
101	hsa-mir-1266	202	28	85	8	40	35	3	21	53	54	2	1	76	3	16	2	145	1	123	0	82	0	2	17	67	8	13	37	6	16	55	3	17	9	28	3	18	12	65	161	25	69	109	2	76	49	9	174
102	hsa-mir-1267	0	0	0	0	0	0	0	0	0	0	0	0	1	0	0	0	0	0	0	0	0	0	0	0	0	0	0	0	0	0	0	0	0	0	0	0	0	0	0	0	0	0	0	0	0	0	0	1
103	hsa-mir-1268a	0	0	0	0	0	0	0	0	0	0	0	0	0	0	0	0	0	0	0	0	0	0	0	0	0	0	0	0	0	0	0	0	0	0	0	0	0	0	0	0	0	0	0	0	0	0	0	0
104	hsa-mir-1268b	0	0	0	0	0	0	0	0	0	0	0	0	0	0	0	0	0	0	0	0	0	0	0	0	0	0	0	0	0	0	0	0	0	0	0	0	0	0	0	0	0	0	0	0	0	0	0	0
105	hsa-mir-1269a	0	1	50	12	0	12427	1120	223	493	5	0	169	726	0	323	3126	390	410	1	342	1	211	3651	276	0	1158	0	0	33	4	1	3	1	35	6	242	0	35	113	797	2	1031	0	128	140	3	1973	0
106	hsa-mir-1269b	0	3	0	2	2	0	358	108	0	387	0	1	0	1	0	0	2	1	0	0	0	0	0	0	0	423	1	4	298	1	0	1	0	0	0	70	0	25	0	1	908	273	0	62	0	0	0	1
107	hsa-mir-127	1534	1631	1291	2808	358	1273	4044	377	2076	6603	5959	1734	466	1302	2926	5085	1102	4772	2780	350	656	1243	360	2374	2848	3489	1539	1401	3320	7756	1008	1564	1372	1046	1617	317	1792	12262	1182	1517	1138	3485	750	1948	906	1152	2389	1360
108	hsa-mir-1270	1	0	49	3	0	1	1	0	7	18	13	2	0	1	5	0	10	6	3	0	2	3	0	7	3	2	1	1	2	5	3	4	7	2	1	23	5	12	27	6	1	3	2	2	0	16	3	1
109	hsa-mir-1271	1	1	5	10	3	22	16	7	6	11	19	16	1	5	16	18	4	17	3	3	1	8	2	11	13	11	10	4	20	11	4	4	2	8	7	0	10	24	6	10	40	7	0	8	5	4	25	7
110	hsa-mir-1272	0	0	0	0	0	0	0	0	0	0	0	0	0	0	0	0	0	0	0	0	0	0	0	0	0	0	0	0	0	0	0	0	0	0	0	0	0	0	0	0	0	0	0	0	0	0	0	0
111	hsa-mir-1273a	0	0	0	0	0	0	0	0	0	0	0	0	0	0	0	0	0	0	0	0	0	0	0	0	0	0	0	0	0	0	0	0	0	0	0	0	0	0	0	0	0	0	0	0	0	0	0	0
112	hsa-mir-1273c	0	0	0	0	0	0	0	0	0	0	0	0	0	0	0	0	0	0	0	0	0	0	0	0	0	0	0	0	0	0	0	0	0	0	0	0	0	0	0	0	0	0	0	0	0	0	0	0
113	hsa-mir-1273d	0	0	0	0	0	0	0	0	0	0	0	0	0	0	0	0	0	0	0	0	0	0	0	0	0	0	0	0	0	0	0	0	0	0	0	0	0	0	0	0	0	0	0	0	0	0	0	0
114	hsa-mir-1273e	0	0	0	0	0	0	0	0	0	0	0	0	0	0	0	0	0	0	0	0	0	0	0	0	0	0	0	0	0	0	0	0	0	0	0	0	0	0	0	0	0	0	0	0	0	0	0	0
115	hsa-mir-1273f	0	0	0	0	0	0	0	0	0	0	0	0	0	0	0	0	0	0	0	0	0	0	0	0	0	0	0	0	0	0	0	0	0	0	0	0	0	0	0	0	0	0	0	0	0	0	0	0
116	hsa-mir-1273g	0	0	0	0	0	0	0	0	0	0	0	0	0	0	0	0	0	0	0	0	0	0	0	0	0	0	0	0	0	0	0	0	0	0	0	0	0	0	0	0	0	0	0	0	0	0	0	0
117	hsa-mir-1273h	1	0	0	0	0	0	0	0	0	0	0	0	0	0	0	2	0	0	1	0	1	0	0	0	1	0	0	0	0	0	0	0	0	0	0	0	0	0	0	0	1	0	0	0	0	0	0	0
118	hsa-mir-1275	0	1	0	0	0	1	0	0	0	0	0	0	2	0	1	0	1	0	0	0	0	0	1	0	3	0	0	0	0	0	1	0	1	0	0	0	0	1	2	1	3	1	0	0	0	0	0	2
119	hsa-mir-1276	13	0	4	3	0	0	1	1	0	3	1	0	5	0	1	0	1	1	0	0	0	0	1	0	1	0	0	2	1	1	0	1	1	1	0	0	0	0	7	0	1	3	1	0	1	0	2	28
120	hsa-mir-1277	3	0	0	2	1	4	8	1	0	5	3	3	1	1	4	1	4	10	5	1	5	6	4	6	4	2	0	6	8	9	0	3	9	4	10	2	1	2	2	12	6	1	1	4	0	0	6	1
121	hsa-mir-1278	0	0	0	0	0	1	0	2	0	1	0	0	0	0	0	0	0	0	0	0	0	0	1	0	1	0	0	0	0	0	0	0	0	1	1	0	1	1	0	0	0	0	0	1	0	0	0	0
122	hsa-mir-1279	0	0	0	0	0	0	0	0	0	0	0	0	0	0	0	0	0	0	0	0	0	0	0	0	0	0	0	0	0	0	0	0	0	0	0	0	0	0	0	0	0	0	0	0	0	0	0	0
123	hsa-mir-128-1	528	124	362	191	108	436	180	266	172	231	289	133	231	240	198	343	330	355	122	63	69	116	168	172	373	244	280	155	577	350	249	282	103	87	598	106	128	623	206	252	798	295	136	231	138	132	284	875
124	hsa-mir-128-2	400	86	261	127	70	295	84	143	121	136	172	72	156	122	132	224	208	283	94	38	65	57	92	110	252	145	167	93	436	203	181	174	72	44	362	77	99	440	177	147	543	203	135	149	89	95	210	669
125	hsa-mir-1281	0	0	0	0	0	0	0	0	0	0	0	0	0	0	1	0	0	0	0	0	0	0	0	0	0	0	0	0	0	0	0	0	0	0	0	0	0	0	0	0	0	0	0	0	0	0	0	0
126	hsa-mir-1282	0	0	0	0	0	0	0	0	0	0	0	0	0	0	0	0	0	0	0	2	0	0	0	0	0	0	0	0	0	0	0	0	0	0	0	0	0	0	0	0	0	0	0	0	0	0	0	0
127	hsa-mir-1283-1	0	0	0	0	0	0	0	1	34	0	0	1	0	0	0	0	0	0	0	0	0	0	0	0	0	0	0	0	0	0	0	0	0	0	0	0	0	0	0	0	0	0	0	0	0	0	0	0
128	hsa-mir-1283-2	0	0	0	0	0	0	0	0	47	0	1	0	0	0	0	0	0	0	0	0	0	0	0	0	0	0	0	0	0	0	0	0	0	0	0	0	0	0	0	0	0	0	0	1	0	0	0	0
129	hsa-mir-1284	5	1	1	0	0	1	0	1	1	1	0	3	3	0	1	0	1	0	3	0	0	2	0	1	0	1	0	1	0	0	0	1	0	0	2	0	1	3	1	1	3	1	0	1	1	0	1	0
130	hsa-mir-1285-1	0	0	0	0	0	2	0	1	0	1	0	0	0	0	0	0	0	0	0	0	0	1	0	0	0	0	0	0	0	0	0	0	0	0	0	0	0	0	0	0	0	0	0	0	0	0	0	0
131	hsa-mir-1285-2	0	0	0	0	0	0	0	0	0	0	0	0	0	0	0	0	0	0	0	0	0	0	0	0	0	0	0	0	0	0	0	0	0	0	0	0	0	0	0	0	0	0	0	0	0	0	0	0
132	hsa-mir-1286	1	0	0	0	0	0	0	1	0	0	0	1	0	0	0	0	0	0	0	0	1	0	0	0	0	0	0	0	0	0	0	0	0	0	0	0	0	0	0	0	0	0	0	0	0	0	0	0
133	hsa-mir-1287	64	35	52	77	22	127	104	12	82	50	76	48	55	225	61	71	81	96	54	20	37	17	38	46	24	162	113	18	56	50	198	129	29	39	171	12	54	297	50	120	125	47	58	36	45	84	46	158
134	hsa-mir-1288	0	1	2	0	2	2	4	0	0	4	0	1	5	1	2	1	1	1	0	0	1	1	2	0	10	0	1	1	2	2	1	0	2	2	0	0	0	4	0	1	7	1	0	1	0	2	1	4
135	hsa-mir-1289-1	0	0	0	0	0	0	0	0	0	0	0	2	1	0	0	0	0	0	0	0	0	0	0	0	1	0	0	0	0	0	0	0	0	0	1	0	0	0	0	0	0	0	0	0	0	0	0	0
136	hsa-mir-1289-2	0	0	0	0	0	0	0	0	0	0	0	0	0	0	0	0	0	0	0	0	0	0	0	0	0	0	0	0	0	0	0	0	0	0	0	0	0	0	0	0	0	0	0	0	0	0	0	0
137	hsa-mir-129-1	0	16	2	9	0	10	12	4	20	6	50	4	1	72	5	15	2	4	16	0	1	1	6	4	2	8	54	1	12	1044	2	16	41	4	32	4	21	41	0	30	22	5	0	0	1	2	23	1
138	hsa-mir-129-2	1	17	4	6	0	17	8	2	33	10	40	2	1	91	2	19	4	1	35	4	1	2	4	4	3	8	75	0	15	887	1	11	43	4	54	1	20	33	3	53	20	6	0	2	1	4	22	1
139	hsa-mir-1290	0	0	0	0	0	0	0	0	0	0	0	0	0	0	0	0	0	0	0	0	0	0	0	0	0	0	0	0	0	0	0	0	0	0	0	1	0	0	0	0	0	0	0	0	0	0	0	0
140	hsa-mir-1291	0	1	2	1	3	4	2	6	3	4	2	0	1	4	4	0	0	4	2	1	0	1	2	1	1	2	1	1	3	4	2	2	0	0	8	18	2	1	0	5	5	0	1	1	1	0	1	0
141	hsa-mir-1292	5	1	7	1	2	11	3	0	0	8	5	1	2	3	3	2	6	4	0	3	1	0	2	3	8	4	1	4	8	2	1	3	0	2	1	1	1	2	3	1	4	2	3	5	3	4	2	1
142	hsa-mir-1293	5	1	0	14	2	3	20	0	2	0	7	4	5	0	78	4	0	30	5	10	8	111	36	9	1	9	0	34	22	13	1	6	1	14	5	7	0	2	3	11	7	76	0	28	3	0	33	10
143	hsa-mir-1294	2	0	1	0	0	0	0	1	2	3	2	0	0	1	0	1	2	0	1	0	0	0	0	0	0	0	2	1	1	0	5	1	1	0	3	0	0	3	0	1	2	0	1	0	3	0	0	1
144	hsa-mir-1295a	1	1	0	2	0	0	9	1	7	4	3	0	1	0	3	5	2	3	0	0	1	0	11	5	0	1	1	0	7	17	5	2	0	1	6	0	5	8	1	6	2	1	0	2	1	3	8	2
145	hsa-mir-1295b	0	0	0	0	0	0	0	0	0	2	0	0	0	1	0	0	4	0	1	0	0	0	1	0	0	0	0	0	1	1	1	1	0	0	0	0	0	0	1	1	0	0	0	5	0	0	1	0
146	hsa-mir-1296	10	14	23	22	4	10	24	54	25	22	58	23	6	44	14	21	20	11	20	5	7	13	2	14	29	26	35	42	23	34	10	19	3	22	29	8	7	55	17	31	17	38	24	12	16	1	16	23
147	hsa-mir-1297	0	0	0	0	0	0	0	0	0	0	0	0	0	0	0	0	0	0	0	0	0	0	0	0	0	0	0	0	0	0	0	0	0	0	0	0	0	0	0	0	0	0	0	0	0	0	0	0
148	hsa-mir-1298	0	1	0	0	0	0	0	0	1	0	0	0	0	0	0	0	0	0	1	0	0	0	0	0	0	0	0	0	0	0	0	0	0	0	0	0	2	0	6	1	0	1	0	0	0	0	0	0
149	hsa-mir-1299	0	0	0	0	0	0	0	0	0	0	0	0	0	0	0	0	0	0	0	0	0	0	0	0	0	0	0	0	0	0	0	0	0	0	0	0	0	0	0	0	0	0	0	0	0	0	0	1
150	hsa-mir-1301	50	29	99	5	22	85	24	27	71	98	28	22	23	31	45	30	43	49	13	27	16	30	24	10	22	24	5	17	75	57	21	34	12	26	32	22	15	20	76	21	38	36	8	39	2	11	51	34
151	hsa-mir-1302-1	0	0	0	0	0	0	0	0	0	0	0	0	0	0	0	0	0	0	0	0	0	0	0	0	0	0	0	0	0	0	0	0	0	0	0	0	0	0	0	0	0	0	0	0	0	0	0	0
152	hsa-mir-1302-10	0	0	0	0	0	0	0	0	0	0	0	0	0	0	0	0	0	0	0	0	0	0	0	0	0	0	0	0	0	0	0	0	0	0	0	0	0	0	0	0	0	0	0	0	0	0	0	0
153	hsa-mir-1302-11	0	0	0	0	0	0	0	0	0	0	0	0	0	0	0	0	0	0	0	0	0	0	0	0	0	0	0	0	0	0	0	0	0	0	0	0	0	0	0	0	0	0	0	0	0	0	0	0
154	hsa-mir-1302-2	0	0	0	0	0	0	0	0	0	0	0	0	0	0	0	0	0	0	0	0	0	0	0	0	0	0	0	0	0	0	0	0	0	0	0	0	0	0	0	0	0	0	0	0	0	0	0	0
155	hsa-mir-1302-3	0	0	0	0	0	0	0	0	0	0	0	0	0	0	0	0	0	0	0	0	0	0	0	0	0	0	0	0	0	0	0	0	1	0	0	0	0	0	0	0	0	0	0	1	0	0	0	0
156	hsa-mir-1302-4	0	0	0	0	0	0	0	0	0	0	0	0	0	0	0	0	0	0	0	0	0	0	0	0	0	0	0	0	0	0	0	0	0	0	0	0	0	0	0	0	0	0	0	0	0	0	0	0
157	hsa-mir-1302-5	0	0	0	0	0	0	0	0	0	0	0	0	0	0	0	0	0	0	0	0	0	0	0	0	0	0	0	0	0	0	0	0	0	0	0	0	0	0	0	0	0	0	0	0	0	0	0	0
158	hsa-mir-1302-6	0	0	0	0	0	0	0	0	0	0	0	0	0	0	0	0	0	0	0	0	0	0	0	0	0	0	0	0	0	0	0	0	0	0	0	0	0	0	0	0	0	0	0	0	0	0	0	0
159	hsa-mir-1302-7	0	0	0	0	0	0	0	0	0	0	0	0	0	0	0	0	0	0	0	0	0	0	0	0	0	0	0	0	0	0	0	0	0	0	0	0	0	0	0	0	0	0	0	0	0	0	0	0
160	hsa-mir-1302-8	0	0	0	0	0	0	0	0	0	0	0	0	0	0	0	0	0	0	0	0	0	0	0	0	0	0	0	0	0	0	0	0	0	0	0	0	0	0	0	0	0	0	0	0	0	0	0	0
161	hsa-mir-1302-9	0	0	0	0	0	0	0	0	0	0	0	0	0	0	0	0	0	0	0	0	0	0	0	0	0	0	0	0	0	0	0	0	0	0	0	0	0	0	0	0	0	0	0	0	0	0	0	0
162	hsa-mir-1303	0	0	0	0	0	0	0	2	0	0	0	0	0	0	0	0	0	0	0	0	0	0	1	0	0	0	0	0	1	0	0	0	0	0	0	0	0	0	1	0	0	0	0	0	0	0	0	1
163	hsa-mir-1304	21	7	19	1	5	18	0	15	3	20	18	2	7	1	6	0	8	4	0	1	2	0	2	0	42	4	2	4	8	4	8	0	0	8	19	0	6	4	7	3	10	4	12	2	9	12	94	20
164	hsa-mir-1305	0	0	0	0	0	20	7	0	0	0	8	0	3	1	0	1	0	3	2	0	4	4	0	0	0	2	1	2	0	4	1	0	0	7	2	1	0	0	0	0	0	4	1	5	0	0	0	0
165	hsa-mir-1306	40	8	29	12	11	18	31	25	6	42	14	20	35	17	23	29	16	34	10	6	11	10	7	11	24	33	24	8	27	19	30	31	12	19	31	11	8	34	11	25	38	31	26	18	11	6	26	57
166	hsa-mir-1307	18062	6467	23600	3630	3813	8427	4898	7934	8177	8147	4517	2797	4104	5240	5041	5329	9481	5647	3558	4955	4102	4038	5127	6645	15386	4322	1894	3805	7979	9479	5563	4728	3015	5058	7815	1958	1736	4078	10950	5510	7566	6965	7666	6097	7623	3721	7798	13882
167	hsa-mir-130a	85	130	67	204	98	882	477	583	750	489	441	348	73	435	358	212	67	658	305	169	100	280	185	126	124	617	589	131	644	384	98	225	214	242	363	248	110	759	191	403	734	178	44	424	58	82	589	119
168	hsa-mir-130b	214	43	108	40	80	196	146	131	156	331	153	220	310	25	128	104	123	125	103	20	65	86	58	62	178	65	46	85	169	142	59	47	84	172	160	36	73	126	189	150	324	107	82	143	115	82	234	275
169	hsa-mir-132	507	309	295	316	234	351	450	345	245	515	532	423	123	676	635	355	228	835	452	157	326	147	233	123	514	497	272	169	465	397	263	468	354	121	441	122	322	1148	259	678	466	271	193	367	188	103	292	566
170	hsa-mir-1321	0	0	0	0	0	0	0	0	0	0	0	0	0	0	0	0	0	0	0	0	0	0	0	0	0	0	0	0	0	0	0	0	0	0	0	0	0	0	0	0	0	0	0	0	0	0	0	0
171	hsa-mir-1322	0	0	0	0	0	0	0	0	0	0	0	0	0	0	0	0	0	0	0	0	0	0	0	0	1	0	0	0	0	0	0	0	0	0	0	0	0	0	0	0	0	0	0	0	0	0	0	0
172	hsa-mir-1323	1	0	1	0	1	2	2	0	223	0	2	0	0	0	0	0	0	0	0	0	0	0	0	0	0	0	0	0	0	0	2	2	0	0	0	0	0	5	0	0	0	0	0	0	0	0	1	0
173	hsa-mir-1324	0	0	0	0	0	0	0	0	0	0	0	0	0	0	0	0	0	0	0	0	0	0	0	0	0	0	0	0	0	0	0	0	0	0	0	0	0	0	0	0	0	0	0	0	0	0	0	0
174	hsa-mir-133a-1	5	23	5	485	4	180	165	7	130	4	186	119	4	3351	204	3	3	125	238	7	9	2	62	64	12	1214	1473	14	33	5	40	920	86	4	142	32	88	1729	8	205	15	87	7	43	1	6	4	17
175	hsa-mir-133a-2	5	17	3	479	2	176	145	6	144	6	157	127	6	3390	191	3	2	117	208	6	9	9	82	49	16	1132	1440	14	20	3	39	806	88	1	139	27	68	1689	13	210	12	83	5	49	1	4	2	24
176	hsa-mir-133b	1	2	1	136	0	28	19	0	20	1	42	38	0	286	26	2	0	68	21	0	0	1	4	10	4	158	168	2	5	0	3	173	6	0	46	1	14	463	3	26	2	16	0	13	0	0	1	5
177	hsa-mir-134	438	281	483	780	179	357	1718	104	675	3859	2068	1234	188	363	1230	2527	410	1669	802	151	309	533	110	771	1234	1249	295	896	836	3287	195	268	353	445	317	108	344	1738	466	489	315	1413	129	995	276	312	887	431
178	hsa-mir-1343	0	1	6	0	0	2	5	5	3	5	1	3	0	1	2	3	3	1	1	1	1	2	2	1	9	3	1	1	0	4	0	1	0	0	2	0	0	1	4	1	1	5	0	0	0	1	0	2
179	hsa-mir-135a-1	0	4	0	8	0	1	0	1	23	11	1	0	4	6	1	0	1	15	12	0	0	0	20	1	0	5	12	0	0	0	1	3	28	0	5	0	16	2	2	3	3	1	0	1	0	0	0	3
180	hsa-mir-135a-2	0	2	1	3	0	3	1	3	25	23	0	1	2	2	1	0	1	27	13	0	2	1	26	3	1	3	5	1	0	0	3	2	18	0	0	0	9	3	3	4	0	1	0	1	0	0	0	3
181	hsa-mir-135b	440	144	212	33	191	89	244	4	312	102	197	154	278	0	135	108	291	532	122	111	278	115	127	93	193	64	6	115	10	131	133	2	4	186	1291	41	21	44	198	1283	75	46	235	81	25	111	153	550
182	hsa-mir-136	68	80	59	206	26	165	194	33	186	364	190	59	16	66	133	236	46	175	304	25	50	107	32	203	92	212	71	90	180	552	34	82	182	39	90	25	90	221	68	156	66	142	22	101	19	59	129	66
183	hsa-mir-137	1	0	0	1	1	0	8	5	0	4	10	1	0	49	1	19	1	6	3	1	0	56	0	0	8	5	20	1	1	4	0	0	7	1	0	1	3	9	3	14	0	7	0	4	0	0	0	0
184	hsa-mir-138-1	2	1	0	7	2	1	2	0	1	1	29	1	2	4	14	1	0	5	15	2	0	1	3	3	1	0	5	1	6	7	3	0	2	6	4	0	0	19	0	8	5	3	1	9	0	1	3	0
185	hsa-mir-138-2	2	2	1	2	2	2	3	0	4	1	14	0	3	7	5	0	1	3	6	2	0	1	5	2	0	1	2	0	8	7	2	1	2	8	5	1	4	11	0	4	6	7	3	3	1	0	2	1
186	hsa-mir-139	211	157	75	894	59	541	226	40	445	165	237	112	109	750	95	50	45	163	460	77	64	47	175	202	67	617	2976	55	114	85	283	318	435	40	364	40	397	1993	321	699	701	245	43	204	80	75	135	285
187	hsa-mir-140	8387	2642	2236	5355	2323	5115	3957	1343	4137	5562	4013	1208	2728	12801	2018	3178	1715	3726	4101	1243	1924	768	2099	2197	4351	6024	8540	1335	4096	3351	3164	6203	3008	1402	8153	965	3373	26635	7402	6166	7410	4272	2416	2709	2786	1742	2766	12332
188	hsa-mir-141	17174	8748	10002	3302	6850	12172	2995	11250	9868	5876	4098	4575	3306	37	7763	2577	7246	5896	7264	3063	6779	6089	8877	6427	11052	1165	2118	4361	10908	14986	9771	15766	7057	2553	9131	4330	6235	2459	8391	14204	8878	11911	6683	14628	6172	4703	17141	11876
189	hsa-mir-142	11864	2176	1885	5586	7019	7519	4856	369	4466	11307	3863	2482	864	826	1466	647	1465	11759	5597	4828	6943	2205	11030	7246	8408	6944	443	3181	5901	1628	1688	4663	1796	2135	8931	6142	5838	3900	5620	7660	7774	4255	4731	4096	1947	1930	4151	2269
190	hsa-mir-143	374199	499032	170664	2985242	82264	369578	808266	116231	559914	194907	2232864	440460	180505	4106226	909531	342980	242513	2044744	499968	50130	169160	117399	212717	209764	366719	2865231	3413703	134094	703420	111340	341657	4189887	215895	161816	1139203	182369	654008	13493431	349818	668789	193836	1920638	94621	507046	109119	229350	286726	986275
191	hsa-mir-144	2844	199	418	524	422	157	217	72	405	3450	555	24	240	1870	151	89	226	195	1046	1496	439	163	333	115	366	217	698	86	462	135	32	131	288	2347	164	43	208	3089	267	256	7006	481	275	458	54	172	1297	1537
192	hsa-mir-145	2565	4023	2413	47958	1302	16057	39847	1088	20167	3661	27100	33967	2497	210595	46206	4159	1454	41907	25626	1701	2101	4741	7834	8614	5022	182428	136467	6121	5016	7569	5630	63933	12507	2126	30447	4211	9516	139696	6720	22751	6951	22528	915	12581	736	3491	3055	7481
193	hsa-mir-1468	62	26	10	23	7	37	10	11	11	52	9	3	24	42	13	8	5	6	32	2	20	5	9	12	14	26	54	3	9	6	66	41	86	3	36	8	51	32	51	33	27	8	24	5	1	25	5	10
194	hsa-mir-1469	0	0	0	0	0	0	0	0	0	0	0	0	0	0	0	0	0	0	0	0	0	0	0	0	0	0	0	0	0	0	0	0	0	0	0	0	0	0	0	0	0	0	0	0	0	0	0	0
195	hsa-mir-146a	5179	2508	349	386	1051	2594	352	29	861	1750	843	119	140	149	228	57	1242	664	636	338	318	173	1168	488	670	490	146	406	474	227	190	252	71	247	2563	260	2018	1286	820	6838	526	208	1971	335	464	729	578	1508
196	hsa-mir-146b	11753	1554	1890	1506	3645	4616	6324	1736	3280	11501	4750	1768	1136	706	3060	1272	1490	4204	2304	2543	3480	4038	5260	1339	9611	4992	684	3425	6974	2688	1013	3651	1902	1297	3099	4213	1974	8349	3218	5349	4812	3427	2315	9690	1109	1683	2945	2787
197	hsa-mir-1470	0	0	0	0	0	0	0	0	0	0	0	0	0	0	0	0	0	0	0	0	0	0	0	0	0	0	0	0	0	0	0	0	0	0	0	0	0	0	0	0	0	0	0	0	0	0	0	0
198	hsa-mir-1471	0	0	0	0	0	0	0	0	0	0	0	0	0	0	0	0	0	0	0	0	0	0	0	0	0	0	0	0	0	0	0	0	0	0	0	0	0	0	0	0	0	0	0	0	0	0	0	0
199	hsa-mir-147a	0	0	0	0	0	0	0	0	0	0	0	0	0	0	0	0	0	0	0	0	0	0	0	0	0	0	0	0	0	0	0	0	0	0	0	0	0	0	0	0	0	0	0	0	0	0	0	0
200	hsa-mir-147b	58	10	2	0	2	3	0	0	7	10	6	6	2	2	3	0	1	3	7	2	3	5	0	1	96	5	0	1	2	2	9	0	2	3	2	1	3	2	10	32	2	1	19	1	35	4	0	25
201	hsa-mir-148a	31180	118917	135569	65340	73511	77815	129122	11384	101581	90397	36168	17557	38222	26385	91585	46769	25585	89128	252991	26427	26662	24355	79609	183435	78499	51473	295009	45802	77960	88592	590793	74197	696608	17572	255746	16381	520154	113316	141659	205686	88372	93047	52604	33936	54376	56288	78088	84146
202	hsa-mir-148b	1242	374	915	215	146	452	413	357	355	352	448	234	307	276	279	293	594	682	491	112	354	167	211	397	430	328	329	176	676	298	345	459	387	201	909	143	490	1300	542	604	880	502	404	213	168	362	318	991
203	hsa-mir-149	12	10	90	405	19	462	280	828	66	24	906	399	6	175	1492	938	47	92	66	254	66	107	560	281	31	280	133	520	437	321	27	59	32	758	79	51	38	269	70	543	1417	1072	26	160	11	22	3218	32
204	hsa-mir-150	1918	632	126	6040	1174	2536	692	39	2283	1562	867	172	412	607	301	18	142	3436	2154	377	2284	147	2906	1033	1559	1661	727	404	1299	81	1485	1775	533	288	5344	572	3932	6294	1417	4771	5047	735	1019	1667	483	422	618	296
205	hsa-mir-151a	15817	9787	9100	6443	2647	5178	6652	3366	4672	4109	13968	12045	5731	5775	8107	9036	12141	6989	4031	1673	3941	3408	3568	6992	15721	6343	5920	2918	24593	9007	12408	9409	3073	6112	12920	2178	4333	20338	8821	8880	15086	11169	7050	6569	7802	5784	8588	31266
206	hsa-mir-151b	10	2	1	5	1	8	2	0	0	1	2	2	1	3	2	2	3	5	2	1	0	0	0	3	7	4	4	0	4	1	10	4	3	1	12	0	5	10	2	10	10	4	0	1	0	4	5	6
207	hsa-mir-152	261	323	259	885	165	288	1540	159	311	275	2692	518	184	1098	1662	2705	218	2361	425	236	151	462	258	598	449	1125	870	454	1947	2780	184	1531	253	1082	781	114	538	6620	666	569	1837	2472	183	1012	125	368	1380	470
208	hsa-mir-153-1	6	6	1	4	5	2	9	1	7	0	1	2	2	0	0	3	26	2	30	0	8	1	0	0	8	3	1	2	2	2	1	2	21	2	25	0	22	1	1	13	9	3	2	0	0	4	2	1
209	hsa-mir-153-2	151	47	15	30	70	49	51	1	30	16	35	12	7	4	11	19	378	29	209	9	125	14	10	84	84	17	25	9	23	17	71	20	237	1	341	6	167	6	18	49	198	13	53	11	9	46	28	35
210	hsa-mir-1537	5	0	0	0	1	1	0	0	0	1	0	1	0	0	0	1	2	1	1	2	1	0	0	0	3	0	0	4	0	0	0	0	1	1	2	0	0	0	0	1	0	2	0	0	1	0	1	0
211	hsa-mir-1538	2	0	1	0	0	0	0	2	2	0	0	1	0	0	1	4	0	0	0	0	0	0	0	1	2	0	0	0	0	2	1	0	0	0	3	0	0	0	0	0	2	1	0	4	0	0	1	2
212	hsa-mir-1539	0	0	0	0	0	0	0	0	0	0	0	0	0	0	0	0	0	0	1	0	0	0	0	0	0	0	0	0	0	0	0	1	0	0	0	1	0	0	0	0	0	0	0	0	0	0	0	0
213	hsa-mir-154	15	12	19	22	4	17	44	5	27	111	62	25	2	11	40	46	9	26	40	5	15	22	6	29	35	41	20	21	32	65	5	9	23	12	18	2	35	86	13	34	13	31	4	16	9	19	28	8
214	hsa-mir-155	2846	1018	228	1246	1393	1785	2041	179	1188	3047	1602	1243	534	237	746	330	248	3021	1319	716	4464	983	3656	1263	3412	2218	422	1212	3041	705	937	1154	284	449	2104	1501	2519	3868	869	2563	817	1125	2774	2013	974	465	1089	719
215	hsa-mir-1587	0	0	0	0	0	0	0	0	0	0	0	0	0	0	0	0	0	0	0	0	0	0	0	0	0	0	0	0	0	0	0	0	0	0	0	0	0	0	0	0	0	0	0	0	0	0	0	0
216	hsa-mir-15a	1506	856	309	460	969	920	624	217	760	1590	962	550	478	993	553	707	421	941	687	584	689	668	908	312	1025	811	388	421	1389	1720	555	613	304	380	1104	580	444	2055	1200	1763	1613	859	829	646	711	675	824	1157
217	hsa-mir-15b	2354	4065	535	748	481	1108	635	750	491	1207	1639	835	795	394	714	1328	694	1070	556	595	491	608	732	574	1602	628	334	523	2884	1620	1250	1030	346	1552	899	545	447	1538	1857	1019	2848	1614	1460	1003	1690	906	2910	1820
218	hsa-mir-16-1	2036	680	225	511	677	811	542	305	661	1401	980	462	634	468	503	656	488	1422	874	532	726	533	662	415	1391	600	355	403	1847	886	785	826	401	956	1045	600	470	1766	1017	1353	2263	1073	667	1079	552	535	2000	1088
219	hsa-mir-16-2	2077	729	243	554	763	885	505	295	667	1435	1002	444	670	428	575	660	555	1408	906	567	663	536	664	372	1266	652	374	408	1899	1051	785	824	476	1002	1075	669	549	1678	1132	1452	2457	1122	680	1201	524	503	2290	1080
220	hsa-mir-17	4951	2540	6978	2877	7951	7810	3517	3827	2676	7922	5360	5519	5848	1930	3113	4458	6530	2547	2523	1875	3216	2555	2665	3294	9136	2240	2284	2360	11501	5158	3869	5483	1498	3645	7428	4835	1731	5250	4524	7090	10835	3826	4050	3220	3094	2782	5093	6343
221	hsa-mir-181a-1	4159	1295	1442	1569	2195	3737	5401	2836	4268	2957	4100	1676	2977	1760	3915	2485	1255	6246	2467	1019	1935	1326	1839	1363	3431	3615	1108	1142	2879	6254	1273	2833	732	1168	13163	1202	1872	5779	2959	10544	14215	2933	1345	1917	994	2093	2265	12430
222	hsa-mir-181a-2	4257	2053	2242	2836	2564	5699	7484	4120	5108	3767	6282	3397	3028	4571	5830	4857	3088	8642	3058	1353	2775	1860	2243	1883	4048	7793	1897	1599	4116	7132	1831	4662	1258	2618	13644	2230	2259	7477	3165	13137	16900	3889	1576	3766	1193	2431	4616	11793
223	hsa-mir-181b-1	729	195	404	264	635	782	991	580	763	610	1018	420	564	331	493	440	357	1160	453	200	458	203	401	212	470	912	183	208	578	624	219	397	144	250	2391	351	351	680	886	3431	2552	659	278	282	220	555	405	3857
224	hsa-mir-181b-2	671	247	418	295	627	749	926	503	753	612	954	446	592	330	515	338	383	1072	467	204	435	195	372	204	440	970	188	185	563	577	247	357	126	240	2317	325	326	681	906	3637	2411	583	256	275	269	563	432	3576
225	hsa-mir-181c	272	270	141	300	77	389	271	133	198	180	318	108	83	377	255	220	257	454	195	54	117	72	214	168	162	349	403	65	327	276	131	836	101	68	916	291	200	988	172	527	749	408	128	141	62	191	263	1019
226	hsa-mir-181d	51	53	52	65	28	110	91	29	71	46	107	41	24	174	99	42	87	108	35	25	24	18	58	56	29	114	143	10	93	58	27	181	15	18	263	178	51	306	49	177	211	119	24	18	26	60	69	312
227	hsa-mir-182	73345	72716	34651	33391	33486	92447	75441	33009	25685	90285	40566	76444	10132	10179	124461	194173	198686	67532	51166	46825	103301	78005	51569	27336	60185	33733	18437	37538	111706	140320	24877	84197	51721	121303	107880	121736	15631	12002	24827	102044	136910	141598	38762	37019	14505	52200	125517	103180
228	hsa-mir-1825	0	0	0	0	0	0	0	0	0	0	0	0	0	0	0	0	0	0	0	0	0	0	0	0	0	0	0	0	0	0	0	0	0	0	0	0	0	0	0	0	0	0	0	0	0	0	0	0
229	hsa-mir-1827	0	0	0	0	0	0	0	0	0	0	0	0	0	0	0	0	0	0	0	0	0	0	0	0	0	0	0	0	0	0	0	0	0	0	0	0	0	0	0	0	0	0	0	0	0	0	0	0
230	hsa-mir-183	21901	22555	18759	13251	6388	31860	27386	10169	6542	32471	23504	35690	3876	1731	51879	132147	97619	26482	11064	18714	27965	32588	12245	9830	23336	10548	3263	19366	60161	39170	5668	30977	12168	90364	33415	38170	3260	5690	11681	19970	69993	61596	20604	15691	4769	16550	63731	40688
231	hsa-mir-184	8	2	13	3	0	9	8	15	79	4	6	0	1	1	2	2	532	4	13	2	0	0	3	1	1	4	1	319	1	7	0	3	1	3	27	0	1	8	13	43	34	6	0	0	0	9	0	5
232	hsa-mir-185	802	331	558	211	153	199	367	260	224	496	657	194	247	232	354	425	267	384	198	118	273	188	202	166	426	244	180	243	532	581	401	268	176	267	390	158	248	866	489	500	1046	726	336	358	216	222	328	770
233	hsa-mir-186	3730	656	1456	831	403	2034	1057	962	870	1839	898	541	905	1304	858	600	1299	933	953	351	539	490	500	647	1691	1171	1316	508	999	942	516	1006	757	473	1531	354	801	2133	869	1136	1533	970	832	638	594	636	591	1360
234	hsa-mir-187	12	5	0	102	14	121	90	37	31	30	520	786	11	648	251	149	173	1749	8	79	5	101	14	191	16	475	3	21	11	130	0	97	0	804	5	20	4	638	151	62	15	154	0	11	10	3	1396	4
235	hsa-mir-188	24	9	6	8	4	7	9	7	14	15	12	5	11	3	7	1	11	7	9	2	8	1	3	12	76	6	2	8	19	14	15	17	6	9	18	5	14	19	26	29	5	8	19	12	8	8	4	45
236	hsa-mir-18a	130	55	296	25	212	99	99	101	146	539	104	258	218	24	72	84	141	69	129	89	81	60	55	50	392	50	22	115	292	112	43	40	50	108	193	110	41	112	396	246	109	105	98	115	79	88	111	175
237	hsa-mir-18b	1	2	0	1	0	1	0	3	0	3	4	1	2	0	0	0	0	4	1	0	0	0	5	1	4	3	0	0	3	0	0	0	5	0	5	1	0	1	8	3	3	0	0	1	3	0	4	5
238	hsa-mir-1908	0	0	0	0	0	1	0	0	0	0	0	0	0	0	0	1	2	0	0	0	0	0	0	0	0	0	0	0	0	1	0	0	0	0	0	0	0	0	0	0	0	0	0	0	0	0	0	0
239	hsa-mir-1909	2	0	0	0	0	0	0	0	0	0	0	0	0	0	0	0	1	0	0	0	0	0	0	0	0	0	0	0	0	1	0	0	0	1	0	1	0	0	0	1	0	0	0	1	0	0	0	0
240	hsa-mir-190a	104	17	9	28	26	82	15	15	33	26	9	2	29	14	16	7	5	11	61	10	28	6	1	6	43	12	27	10	12	22	19	10	28	9	23	1	18	28	21	65	71	6	21	6	15	15	7	89
241	hsa-mir-190b	2	1	0	0	0	2	0	1	0	2	1	0	1	1	2	1	5	1	1	0	0	1	0	3	2	4	1	0	0	0	0	0	2	0	6	5	0	2	1	4	2	1	1	0	0	1	0	2
242	hsa-mir-191	3656	4716	2557	935	1210	1696	1346	3501	1368	4983	1356	879	1766	1003	1112	1025	3903	1516	1501	713	903	555	673	1634	3986	1508	972	891	1634	1268	4504	1866	971	684	2113	2058	1012	2043	3151	3440	1690	1860	2342	1135	1983	1798	1784	2316
243	hsa-mir-1910	0	0	3	0	0	0	7	4	0	0	4	11	0	0	6	1	0	4	0	1	0	3	0	2	0	2	0	4	1	1	1	1	0	8	1	0	0	0	0	2	2	5	1	3	0	0	11	0
244	hsa-mir-1911	1	0	0	0	45	0	45	0	32	4	0	1	0	0	0	0	0	1	2	5	0	0	0	15	0	0	0	2	0	0	0	0	0	1	1	0	0	1	49	68	123	2	0	2	0	0	0	0
245	hsa-mir-1912	0	0	0	0	0	0	0	0	0	0	0	0	0	0	0	0	0	0	0	0	0	0	0	0	0	0	0	0	0	0	0	0	0	0	0	0	0	0	0	1	0	0	0	0	0	0	0	0
246	hsa-mir-1913	0	0	0	0	0	0	0	0	0	0	0	0	0	0	0	0	0	0	0	0	0	0	0	0	0	0	0	0	0	0	0	0	0	0	0	0	0	0	2	0	0	0	0	0	0	0	1	1
247	hsa-mir-1914	1	0	2	0	0	1	0	0	0	2	0	0	0	0	0	0	1	1	0	1	0	0	0	0	0	1	0	1	1	0	0	0	0	0	0	0	0	0	4	0	1	1	1	0	0	0	1	1
248	hsa-mir-1915	0	0	0	0	0	1	0	1	0	0	0	0	0	0	0	0	0	0	0	0	0	1	0	0	0	0	0	0	0	0	0	0	1	0	0	1	0	0	0	0	0	0	0	0	0	0	0	0
249	hsa-mir-192	419768	140745	209291	1348	104378	1162	1031	1975	151577	49424	557	270	140118	926	3035	759	191684	1261	85741	465	145450	506	796	682	643425	890	16400	203	3194	4188	419378	2701	32501	670	201558	981	28496	1059	91522	91899	2477	1072	115540	728	158455	86999	1428	391146
250	hsa-mir-193a	1267	676	660	1284	278	1643	1253	316	630	803	703	285	472	1591	608	758	222	2285	376	422	204	565	323	841	1125	1549	1674	515	610	1346	924	1046	398	329	1070	575	457	3250	747	608	1207	1832	157	1245	352	270	606	1882
251	hsa-mir-193b	161	77	85	366	65	132	1898	117	149	212	1272	905	75	349	519	545	145	1324	176	285	92	1041	119	443	80	387	611	249	326	508	84	181	149	380	181	401	123	666	238	473	489	963	49	1116	66	82	442	206
252	hsa-mir-194-1	88604	63388	43432	347	17895	383	254	568	28044	6230	162	68	33051	356	459	148	36567	313	18895	102	27813	74	204	203	116388	209	5259	33	728	768	77501	676	7983	150	62230	263	9240	507	16717	21266	933	222	23904	104	33860	19428	236	75784
253	hsa-mir-194-2	101274	68632	53979	382	23474	481	323	683	37636	8469	181	83	36097	424	645	201	44086	341	24480	125	33247	116	291	254	132961	288	6312	63	816	956	86341	711	10490	167	67854	331	10065	550	20640	26901	1015	208	27670	136	36382	23159	258	83674
254	hsa-mir-195	75	113	27	296	29	229	132	28	178	59	172	58	82	271	89	46	19	186	197	10	23	36	40	53	71	286	474	59	132	51	66	249	110	30	326	26	92	988	123	296	175	147	16	111	19	34	84	138
255	hsa-mir-196a-1	1152	143	1219	21	345	459	184	803	372	295	86	214	462	2	95	22	78	311	2	41	684	10	97	49	681	128	5	2	285	191	41	19	1	110	4534	34	63	4	564	882	119	163	594	200	135	605	25	589
256	hsa-mir-196a-2	1305	154	1322	25	457	668	247	954	439	361	76	297	457	0	113	42	81	313	4	42	798	2	126	69	699	164	1	2	346	295	46	20	2	104	5032	49	58	2	685	1046	114	170	744	182	148	654	23	596
257	hsa-mir-196b	808	1540	2650	163	1035	4601	609	2328	700	688	841	839	709	11	2501	906	194	554	16	89	1337	353	904	1088	692	148	7	18	851	954	2238	124	3	425	3760	37	178	35	613	1272	4826	878	1302	238	953	692	748	376
258	hsa-mir-197	2699	564	1312	835	310	1287	1509	965	696	2110	1859	647	789	890	829	1210	3777	1217	733	395	503	769	479	574	2678	992	897	515	1104	1004	970	1138	385	796	1368	435	531	1464	1805	1101	1577	2363	1434	1704	759	504	1147	1624
259	hsa-mir-1972-1	0	0	0	0	0	0	0	0	0	0	0	0	0	0	0	0	0	0	0	0	0	0	0	0	0	0	0	0	0	0	0	0	0	0	0	0	0	0	0	0	0	0	0	0	0	0	0	0
260	hsa-mir-1972-2	0	0	0	0	0	0	0	0	0	0	0	0	0	0	0	0	0	0	0	0	0	0	0	0	0	0	0	0	0	0	0	0	0	0	0	0	0	0	0	0	0	0	0	0	0	0	0	0
261	hsa-mir-1973	0	0	0	0	0	0	0	0	0	0	0	0	0	0	0	0	0	0	0	0	0	0	0	0	0	0	0	0	0	0	0	0	0	0	0	0	0	0	0	0	0	0	0	0	0	0	0	0
262	hsa-mir-1976	108	19	13	17	19	38	38	3	17	49	25	9	19	12	26	17	20	55	39	21	28	28	33	19	82	20	17	18	30	28	63	64	15	10	54	12	26	24	14	55	88	37	39	22	12	13	36	26
263	hsa-mir-198	0	0	0	0	0	0	0	0	0	1	1	0	0	0	0	0	0	0	0	0	0	0	0	0	0	0	0	0	0	0	0	0	0	0	0	0	0	0	0	1	0	0	0	0	0	0	0	0
264	hsa-mir-199a-1	1461	2320	2102	2149	512	3136	12808	1093	2577	1443	7518	3149	639	3580	7950	6127	1501	7932	2511	703	1602	2445	1586	1896	1972	7699	4029	2407	6289	13974	1033	5439	1424	1357	5210	758	1790	16563	2694	5422	3976	3670	1193	2754	547	2506	4769	2414
265	hsa-mir-199a-2	2840	3853	3129	3683	969	5044	19951	1772	4280	2368	12220	4983	1001	5073	12206	9588	2716	13384	4006	1125	2889	3790	2639	3017	3309	11801	5966	3717	10828	19409	1658	8530	2298	2211	8814	1256	3170	26257	4392	9308	5949	6178	2156	4694	910	3919	8174	4333
266	hsa-mir-199b	3792	4932	3604	4838	1307	6373	23334	2126	5759	3036	14949	5459	1434	5159	14135	11867	3767	17066	5130	1536	3760	4744	3095	3915	4344	13704	6814	4271	14172	18808	2294	9843	2973	2911	11528	1522	4364	32435	5220	12493	6888	7630	2908	6291	1258	4861	10709	5752
267	hsa-mir-19a	185	64	287	78	550	290	173	123	243	806	92	350	190	95	138	146	245	81	208	123	214	174	223	78	297	153	96	176	435	329	95	102	111	133	301	178	81	145	208	619	225	137	104	188	75	130	145	221
268	hsa-mir-19b-1	359	186	357	212	933	697	430	236	397	1051	355	889	310	244	378	259	571	202	423	251	377	317	347	300	730	350	310	313	659	573	265	316	318	274	786	405	227	346	412	1427	687	260	235	300	161	178	411	317
269	hsa-mir-19b-2	304	156	317	203	818	678	413	180	365	1031	348	790	252	204	326	186	495	191	404	229	317	292	293	246	749	313	249	334	608	579	200	226	335	271	687	389	236	314	317	1290	547	236	203	267	122	143	333	241
270	hsa-mir-200a	18741	5637	10022	1998	2963	4035	2099	716	5281	4319	2696	1127	14025	33	5100	3002	26213	3241	13189	966	5158	3797	2400	5158	13254	1436	3453	2276	4675	3562	14080	6023	7997	2669	26545	2683	7457	906	5126	14799	6369	2615	8200	2702	5846	6966	8269	11690
271	hsa-mir-200b	14857	7554	12411	2533	3218	3484	1772	830	4640	2627	4160	1447	9040	23	6357	2536	30068	1593	13080	1065	5573	4119	2968	4927	13706	1479	4186	1816	5207	3449	20374	5328	8844	3588	22581	2146	7809	1240	4475	24037	5158	2043	9100	1152	5286	6415	6429	11924
272	hsa-mir-200c	99560	61200	64887	34754	31457	90924	26104	57576	47475	31267	28132	27858	29899	281	87634	22044	61014	34059	64838	22672	35465	39281	63345	45738	81622	11138	21889	26875	67666	60138	81345	138990	46316	24469	47455	21612	35594	12600	37825	94597	67821	88929	28449	44361	30574	33511	102704	99963
273	hsa-mir-202	0	2	0	13	0	2	0	0	12	0	0	0	0	0	0	0	0	0	1	0	1	0	0	0	0	2	6	0	1	0	0	3	18	0	9	0	4	9	0	5	0	0	0	0	0	0	0	0
274	hsa-mir-203a	23150	38157	19987	1281449	35285	111353	538132	40214	12134	18227	17448	28132	1197	1454	776987	519698	40589	626883	85734	187802	230259	485422	77326	346771	84558	11472	10808	58411	178840	197695	122021	61605	26268	207165	91354	78496	10001	41132	22425	155015	105143	93591	46541	408590	34020	19607	371523	31897
275	hsa-mir-203b	541	299	194	422	119	269	480	1211	352	766	84	164	10	5	2020	922	635	350	649	240	325	238	143	363	408	84	80	497	601	934	529	108	241	489	782	227	62	92	348	1405	374	446	723	360	54	402	691	491
276	hsa-mir-204	0	1	1	12	1	89	18	6	5	2	4	1	0	52	5	1	0	2	37	1	3	0	8	3	4	8	211	4	3	1	2	10	151	36	4	0	201	67	8	12	102	3	1	1	0	2	6	3
277	hsa-mir-205	34	97	8	33750	3052	46281	79786	6	59	139	71482	80999	13	106	20914	65657	54	52260	522	31422	7583	49432	36246	50246	29	18587	56	43014	58532	32777	17	59368	73	49836	783	18889	19	4946	11	12275	34022	58125	139	45562	1893	5	94130	35
278	hsa-mir-2052	0	0	0	0	0	0	0	0	0	0	0	0	0	0	0	0	0	0	0	0	0	0	0	0	0	0	0	0	0	0	0	0	0	0	0	0	0	0	0	0	0	0	0	0	0	0	0	0
279	hsa-mir-2053	0	0	0	0	0	0	0	0	0	0	0	0	0	0	0	0	0	0	0	0	0	0	0	0	0	0	0	0	0	0	0	0	0	0	0	0	0	0	0	0	0	0	0	0	0	0	0	0
280	hsa-mir-2054	0	0	0	0	0	0	0	0	0	0	0	0	0	0	0	0	0	0	0	0	0	0	0	0	0	0	0	0	0	0	0	0	0	0	0	0	0	0	0	0	0	0	0	0	0	0	0	0
281	hsa-mir-206	17	1	8	29	1	3	2	0	5	15	0	0	2	30	0	0	1	2	4	1	0	0	0	2	16	2	1	1	166	1	2	0	6	0	3	0	10	7	17	1	0	0	0	3	24	0	11	8
282	hsa-mir-208a	0	0	0	0	0	0	0	0	0	0	0	0	0	0	0	0	0	0	0	0	0	0	0	0	0	0	0	0	0	0	0	0	0	0	0	0	0	0	0	0	0	0	0	0	0	0	0	0
283	hsa-mir-208b	0	0	0	0	0	0	0	0	0	0	0	0	0	0	0	0	0	0	0	0	0	0	0	0	0	0	0	0	0	0	0	0	0	0	0	0	0	0	0	0	0	1	0	0	0	0	0	0
284	hsa-mir-20a	1672	1529	4579	1137	5067	5600	1771	2221	1628	4735	3599	2725	2280	1238	1952	1679	2236	958	1433	1005	1907	1364	2059	1728	3384	1205	1454	1286	4863	3889	2125	2292	822	1556	3701	3084	838	2841	2420	4600	6423	1608	1785	1336	1471	1493	2290	2877
285	hsa-mir-20b	60	75	96	22	32	250	27	10	25	341	49	16	7	71	45	19	15	30	65	61	23	13	250	83	28	70	82	0	59	39	8	20	281	53	23	69	40	153	222	28	501	24	5	31	60	10	171	139
286	hsa-mir-21	2269042	1489702	608653	346027	657451	753287	1863112	463627	770766	983975	3087655	893660	254663	263915	1688641	1856311	589574	2957892	774745	534066	1256599	794304	968938	840923	1213562	1530940	332358	773746	1802547	2265063	578699	1608388	377547	461156	2817178	494679	528400	3539312	1122527	2776079	674346	1614342	918368	1437876	479286	1146019	1023744	1764150
287	hsa-mir-210	10030	353	846	1139	553	2130	5056	1679	399	1042	2374	2455	170	379	6487	2719	1101	4184	1010	1529	1761	5913	1555	2415	3717	954	144	1749	3215	5999	2056	529	328	718	414	437	621	279	1106	1768	3012	9044	3770	5041	1212	646	5734	1005
288	hsa-mir-211	1	0	0	1	0	0	0	1	1	0	0	1	2	0	0	0	3	0	0	0	0	0	1	0	0	0	0	0	0	0	0	0	0	0	0	0	0	0	0	0	3	0	0	0	0	0	0	1
289	hsa-mir-2110	22	20	35	10	5	8	7	32	6	9	25	3	4	3	4	6	12	3	7	3	4	2	9	14	19	6	5	1	4	4	29	8	3	1	16	0	12	45	27	13	12	2	11	3	14	6	5	12
290	hsa-mir-2113	0	0	0	0	0	0	0	14	1	0	0	0	0	0	0	0	0	0	0	0	0	0	0	0	0	0	0	0	0	0	0	0	0	0	0	0	0	0	0	0	0	1	0	0	0	0	0	0
291	hsa-mir-2114	0	0	0	2	0	1	2	0	1	0	0	1	0	0	1	0	1	0	1	0	0	0	1	0	0	3	5	0	0	0	0	0	2	0	4	1	1	0	4	1	0	2	0	2	0	0	2	0
292	hsa-mir-2115	20	1	2	0	1	0	0	0	1	9	0	0	0	0	0	1	4	2	1	3	1	0	1	0	7	0	0	3	0	0	1	2	0	1	0	0	1	3	3	7	1	3	1	0	1	0	1	3
293	hsa-mir-2116	6	2	6	2	0	2	1	5	1	1	1	1	1	1	2	1	5	0	0	0	1	0	1	0	5	0	2	2	2	1	8	1	1	1	0	0	0	1	2	2	2	3	1	2	2	5	0	5
294	hsa-mir-2117	0	0	0	0	0	0	0	0	0	0	0	1	0	0	0	3	0	0	0	0	0	0	0	0	0	1	0	0	1	0	0	4	0	0	0	0	0	0	0	0	1	0	0	0	0	0	0	0
295	hsa-mir-212	50	11	3	15	15	10	16	33	17	40	30	40	10	14	16	22	17	46	17	6	15	4	9	7	37	19	9	11	16	9	24	27	11	7	21	7	18	54	24	24	12	15	7	29	17	7	24	57
296	hsa-mir-214	34	49	44	29	17	62	266	29	72	61	300	139	16	104	223	136	35	246	77	12	33	76	50	30	94	251	93	85	147	342	27	111	24	64	61	35	54	439	78	166	67	84	29	110	16	53	205	44
297	hsa-mir-215	14094	42250	3836	56	635	17	14	41	7396	616	4	2	37004	16	26	40	344	9	541	20	11657	20	15	4	39975	23	111	16	81	5	8852	25	235	12	1998	22	2389	26	2966	1174	12	28	2699	11	17132	5698	13	30963
298	hsa-mir-216a	0	1	0	7	1	6	1	1	0	2	5	1	0	0	2	0	0	0	2	0	1	0	2	0	0	5	2	1	1	0	4	5	3	1	3	0	7	30	3	5	0	8	3	2	0	1	0	0
299	hsa-mir-216b	0	0	0	1	0	1	0	0	1	0	0	0	2	0	1	0	0	1	3	1	0	0	0	0	1	2	1	0	0	0	7	2	0	0	0	0	0	14	4	0	0	4	0	1	0	1	1	0
300	hsa-mir-217	55	68	25	59	43	204	74	51	137	87	149	79	49	57	145	19	52	58	91	29	24	16	59	55	29	241	172	56	62	15	414	115	151	9	131	14	216	775	161	303	19	173	32	74	3	93	42	24
301	hsa-mir-218-1	5	8	4	80	7	390	93	6	35	33	180	68	5	600	86	46	123	126	60	12	11	25	30	25	25	341	210	34	77	76	5	151	36	31	74	24	86	855	40	102	285	156	5	43	6	21	16	48
302	hsa-mir-218-2	3	8	12	81	8	363	121	6	41	22	180	53	5	582	78	36	98	108	65	6	6	31	30	19	33	289	157	27	68	59	2	152	47	28	77	28	76	864	18	112	252	132	4	49	5	18	18	36
303	hsa-mir-219a-1	38	19	19	16	8	35	13	9	18	28	13	10	15	6	32	11	16	19	16	4	7	9	20	13	5	11	11	6	33	43	9	30	10	10	19	24	6	13	23	16	47	42	11	18	11	14	37	33
304	hsa-mir-219a-2	0	0	0	1	0	1	0	0	0	0	1	0	0	0	1	0	0	2	2	0	0	0	0	0	1	0	1	0	1	0	1	1	2	0	2	0	0	1	0	0	0	1	0	0	0	0	0	0
305	hsa-mir-219b	1	3	4	0	1	1	2	7	4	9	5	4	1	0	0	2	3	5	2	1	1	0	0	1	5	1	3	3	4	5	0	2	0	3	1	1	1	5	2	2	1	3	0	0	1	2	2	11
306	hsa-mir-22	373072	165462	75387	270462	101288	168823	557257	65625	257452	270005	510550	243250	111219	442969	468546	443400	102194	839140	279993	80823	134784	179522	134982	191092	265734	533301	255256	165277	281628	766385	99987	422676	225660	133920	355116	70301	184755	770300	305101	329592	532331	443166	70243	236712	112091	139887	255013	266251
307	hsa-mir-221	1572	559	527	1388	1159	782	1327	539	663	631	1186	1087	788	448	854	540	2083	1211	968	391	1004	724	1103	2084	1884	874	422	552	2356	1466	1338	2329	517	1368	2338	505	649	1763	1060	3824	1559	1874	1105	687	670	619	1276	1115
308	hsa-mir-222	622	166	202	282	717	272	375	187	271	262	303	270	252	113	279	163	501	373	335	140	302	188	362	757	539	266	96	195	535	496	446	675	199	313	572	225	150	273	484	859	421	445	323	228	209	174	437	305
309	hsa-mir-223	22132	830	1663	806	2270	663	827	96	1265	12969	1596	641	393	4194	325	276	1414	786	1211	4498	2284	574	656	416	9347	1145	418	1897	523	436	375	609	339	1011	2235	304	712	4210	5563	5716	1196	3422	2586	1858	149	400	2939	2977
310	hsa-mir-224	40	30	40	247	171	179	904	8	745	230	29	591	18	37	417	841	28	1121	72	601	127	776	500	911	1386	373	38	394	2250	2660	18	1241	28	596	43	457	22	219	111	233	1764	442	15	1644	59	16	1803	74
311	hsa-mir-2276	0	1	1	0	0	0	0	0	0	1	0	0	0	0	0	0	2	0	0	0	0	0	0	0	1	0	0	0	1	0	1	0	0	1	0	0	0	0	2	1	1	0	0	0	0	0	0	0
312	hsa-mir-2277	5	3	3	1	2	7	1	4	3	7	3	3	4	3	6	9	6	7	4	0	2	7	6	7	4	3	2	15	5	4	5	3	1	7	3	0	3	3	1	2	4	1	1	2	3	1	11	1
313	hsa-mir-2278	0	0	0	0	0	0	0	0	0	1	0	0	1	0	0	2	0	0	0	0	0	0	0	0	0	0	0	0	0	1	0	0	0	0	0	1	0	0	0	1	0	2	0	0	0	0	0	2
314	hsa-mir-2355	152	30	97	104	59	88	215	15	192	589	305	548	21	250	161	232	71	322	154	235	74	313	49	75	171	463	200	321	152	157	68	168	68	190	204	56	28	245	139	425	99	199	21	354	33	116	222	60
315	hsa-mir-2392	0	0	0	0	0	0	0	0	0	0	0	0	0	0	0	0	0	0	0	0	0	0	0	0	0	0	0	0	0	0	0	0	0	0	0	0	0	0	0	0	0	0	0	0	0	0	0	0
316	hsa-mir-23a	12279	3841	4785	10420	4033	8200	25372	3892	5916	4799	23146	16272	4365	17290	16207	15210	7165	18479	5430	5873	4803	8741	6316	11346	11515	16557	8838	6547	13539	17393	11441	26190	3093	11219	23440	5335	4576	38472	7495	14479	21366	24502	7167	12167	3042	3609	21427	27673
317	hsa-mir-23b	2521	2750	1705	13223	753	4949	7186	751	3202	1038	5911	3454	1185	15229	15061	3968	10076	7276	4289	1388	1407	2095	3924	6309	1924	9144	12329	3003	6785	7931	5505	12700	2891	3175	10855	865	3236	24798	1371	5701	7900	11925	1806	2433	1200	1541	7059	6551
318	hsa-mir-23c	0	2	1	0	0	0	0	0	0	0	5	0	0	0	2	0	0	0	2	0	1	1	0	0	0	1	3	0	0	0	21	3	0	0	3	0	0	72	0	0	1	1	0	0	1	4	0	0
319	hsa-mir-24-1	7267	2132	2174	4942	1102	2271	5716	1976	2371	3397	10483	3932	2391	4200	8648	6427	5953	8045	2791	2527	2345	2713	1692	2940	5567	4759	3272	2700	8563	4298	3467	8796	1375	5810	5280	1416	1841	14556	3197	5965	4187	12705	3204	6042	1302	1477	11576	12056
320	hsa-mir-24-2	7250	2080	2102	4932	1166	2370	5794	2074	2396	3335	10620	3916	2582	4154	8747	6580	5877	8043	2852	2671	2215	2800	1627	2926	5574	4679	3218	2671	8295	4358	3393	8570	1302	5752	5418	1545	1704	14922	3287	6043	4418	12648	3227	6176	1319	1561	11588	12183
321	hsa-mir-2467	0	0	0	0	0	0	0	0	0	0	1	0	0	0	2	0	0	0	0	0	0	1	0	0	0	0	0	0	0	0	0	0	0	0	0	0	0	0	0	0	1	0	0	0	0	0	0	0
322	hsa-mir-25	42716	31187	36464	23893	30086	103472	28047	27169	39469	79514	21345	18625	32945	37922	25587	35995	52405	22049	30784	37064	34385	27606	25610	22106	66289	35518	27643	22066	48224	42628	16382	29336	15621	26924	66741	25687	23667	47889	69238	121093	129424	44585	19995	51422	33083	33470	40271	58685
323	hsa-mir-2681	0	0	0	0	0	0	0	0	0	0	0	0	0	0	0	0	0	0	0	0	0	0	0	0	0	1	0	0	2	0	0	2	0	0	1	0	0	1	0	0	2	0	0	0	0	0	0	0
324	hsa-mir-2682	0	0	0	0	0	0	0	0	0	0	0	0	0	0	0	0	0	0	0	0	0	2	0	0	0	0	0	0	0	0	0	0	0	0	0	0	0	0	0	0	0	2	0	0	0	0	0	0
325	hsa-mir-26a-1	5390	3322	2004	5261	956	3875	4662	1635	2578	2200	5460	2908	1504	3727	3359	1721	2716	5613	3792	929	1579	1421	1398	1622	4592	4630	6941	1569	5421	2495	3436	5753	3868	1398	9406	926	5355	19494	2527	8024	5922	3820	1253	3457	617	1750	3665	4119
326	hsa-mir-26a-2	5379	3361	1994	5388	887	3938	4464	1656	2579	2157	5333	2998	1613	3777	3400	1663	2815	5432	3827	939	1654	1325	1446	1601	4484	4655	7249	1645	5440	2498	3437	5812	3983	1405	9581	812	5313	19339	2451	8159	6120	3921	1321	3508	619	1713	3563	4307
327	hsa-mir-26b	6433	1564	1542	3003	889	3575	3561	1665	2778	2785	2655	3057	1569	2028	2972	1851	2780	2946	4119	1410	1386	1393	918	1542	7780	3908	3203	2075	2354	1219	3079	3362	3506	2216	5353	841	2838	5828	2395	5648	3727	3197	1563	2597	535	951	4653	2724
328	hsa-mir-27a	8368	3430	2132	6592	2554	3400	15669	2230	4247	3661	26211	15480	2595	4807	8003	9069	3772	13565	4325	3717	2973	5295	2559	5857	12597	8909	3292	6686	9372	8383	6030	14485	1975	9980	14343	2593	3158	20207	5513	11155	7531	15796	5530	11366	1629	2046	23286	14009
329	hsa-mir-27b	4715	5036	2428	19976	1353	4611	10908	1255	5506	2321	14649	9821	2440	13219	18406	7032	15156	11669	7654	2118	2759	3876	4322	7128	5681	11810	13960	7773	13672	10932	7839	19794	3901	8721	14919	1012	4984	36985	2315	11848	8058	23092	4303	7303	2213	2380	20669	9371
330	hsa-mir-28	32822	13678	4822	47416	6264	28822	34434	2258	26454	14858	20297	21081	9492	119974	29320	20420	12282	26999	35712	7193	12094	10400	18905	8582	15940	86302	81834	8899	25739	26071	18116	43098	16029	8719	27861	6322	11095	104457	15141	42939	45952	33004	7471	25299	5791	11208	21463	18786
331	hsa-mir-2861	0	0	0	0	0	0	0	0	0	0	0	0	0	0	0	0	0	0	0	0	0	0	0	0	0	0	0	0	0	0	0	0	0	0	0	0	0	0	0	0	0	0	0	0	0	0	0	0
332	hsa-mir-2909	0	0	0	0	0	0	0	0	0	0	0	0	0	0	0	0	0	0	0	0	0	0	0	0	0	0	0	0	0	0	0	0	0	0	0	0	0	0	0	0	0	0	0	0	0	0	0	0
333	hsa-mir-296	3	1	0	11	1	7	8	49	31	23	10	8	6	3	6	53	4	34	4	5	3	4	0	7	5	9	3	6	53	6	5	17	4	3	3	13	5	13	4	6	34	15	4	29	0	2	10	3
334	hsa-mir-297	0	0	0	0	0	0	0	0	0	0	0	0	0	0	0	0	0	0	0	0	0	0	0	0	0	0	0	0	0	0	0	0	0	0	0	0	0	0	0	0	0	0	0	0	0	0	0	0
335	hsa-mir-298	0	0	0	0	0	0	0	1	0	0	0	0	0	0	0	0	0	0	0	0	0	0	0	0	0	0	0	0	0	0	0	0	0	0	0	0	0	0	0	0	0	0	0	0	0	0	0	0
336	hsa-mir-299	15	4	8	21	5	6	38	0	15	83	31	12	4	6	129	37	3	72	27	4	10	20	1	10	36	21	12	10	28	69	6	5	12	11	4	1	11	44	11	17	5	17	2	24	5	2	32	10
337	hsa-mir-29a	37141	41117	11351	36694	9732	12513	26381	4037	20029	15186	27525	25948	18234	18303	10129	9526	21287	33110	40573	7600	41261	7819	10538	11147	82973	30832	39991	10821	22477	8055	21997	33595	17955	18814	64459	3996	36256	68493	10624	59965	19980	27745	18786	30903	9851	7844	23145	39544
338	hsa-mir-29b-1	1786	1652	1147	1084	1237	1145	1266	246	1226	1322	1106	2089	631	1073	474	331	997	1609	2492	571	4011	384	1155	1128	3491	2005	2123	824	1076	668	977	1590	1604	1366	3208	362	2280	2518	785	3618	977	1166	1461	953	505	474	863	1559
339	hsa-mir-29b-2	1902	1836	1230	1206	1253	1282	1362	292	1312	1431	1201	2050	674	1334	496	324	1013	1634	2629	594	3976	461	1234	1294	3505	2278	2637	844	1193	667	1116	1760	1818	1335	3399	389	2565	2761	869	3971	1185	1193	1449	920	536	495	882	1611
340	hsa-mir-29c	6040	7238	1151	13927	1698	4532	7777	1279	6785	2135	4628	3117	3491	7605	2234	916	1317	8068	20859	1689	1970	1154	4267	6566	3439	9907	26723	1437	7099	1708	7277	13220	16015	870	25047	1362	23928	28425	2181	25151	6919	8761	3281	3837	1546	1667	4115	4728
341	hsa-mir-300	0	0	0	0	0	0	0	0	0	0	0	0	0	0	0	0	0	0	0	0	0	0	0	0	0	0	0	0	0	0	0	0	0	0	0	0	0	0	0	0	0	0	0	0	0	0	0	0
342	hsa-mir-301a	51	24	34	10	26	178	36	28	46	72	74	104	33	38	69	39	24	62	42	41	24	54	14	65	50	67	20	44	95	56	15	36	22	74	28	36	15	62	68	29	50	54	39	40	17	27	85	28
343	hsa-mir-301b	5	2	2	0	7	16	3	4	6	14	4	26	12	1	10	8	12	4	4	2	3	12	1	6	6	3	0	5	11	3	0	2	1	19	4	3	2	2	12	3	11	6	11	2	2	7	11	9
344	hsa-mir-302a	0	0	0	0	0	0	0	0	1	0	0	0	0	0	0	0	0	1	0	0	0	0	0	0	0	0	0	0	0	0	0	1	0	0	0	0	0	1	0	0	0	0	0	0	0	0	0	4
345	hsa-mir-302b	0	0	0	0	0	0	0	0	0	0	0	0	0	0	0	0	0	0	0	0	0	0	0	0	0	1	0	0	0	0	0	0	0	0	0	0	0	1	0	0	0	0	0	0	0	0	0	7
346	hsa-mir-302c	0	0	0	0	0	0	0	0	0	0	0	0	0	0	0	0	0	0	0	0	0	0	0	0	0	0	0	0	0	0	0	0	0	0	0	0	0	0	0	0	0	0	0	0	0	0	0	1
347	hsa-mir-302d	0	0	0	0	0	0	0	0	0	0	0	0	0	0	0	0	0	0	0	0	0	0	0	0	0	1	0	0	0	0	0	0	0	0	0	0	0	1	0	0	0	0	0	0	0	0	0	0
348	hsa-mir-302e	0	0	0	0	0	0	0	0	0	0	0	0	0	0	0	0	0	0	0	0	0	0	0	0	0	0	0	0	0	0	0	0	0	0	0	0	0	0	0	0	0	0	0	0	0	0	0	0
349	hsa-mir-302f	0	0	0	0	0	0	0	0	0	0	0	0	0	0	0	0	0	0	0	0	0	0	0	0	0	0	0	0	0	0	0	0	0	0	0	0	0	0	0	0	0	0	0	0	0	0	0	0
350	hsa-mir-3064	6	1	0	0	1	3	0	0	1	1	0	0	2	1	0	0	0	0	2	0	0	0	0	1	2	3	1	2	0	0	3	2	2	0	2	1	3	1	2	2	1	2	3	0	1	1	0	1
351	hsa-mir-3065	555	55	111	248	30	279	431	563	142	71	84	12	523	124	2334	215	108	41	752	133	101	131	102	317	41	77	209	93	479	181	81	849	505	54	595	16	255	84	121	393	671	425	43	116	28	420	864	29
352	hsa-mir-3074	36	25	7	2	6	18	13	47	11	76	6	10	11	4	3	7	5	6	10	5	10	10	4	1	27	11	5	5	49	8	7	8	2	15	14	17	8	7	16	11	20	13	5	16	11	6	8	38
353	hsa-mir-30a	186254	28040	8494	120555	34493	453912	72637	6230	119693	38203	31373	28043	32010	414101	43668	11074	8314	59870	124367	25881	30714	12776	21123	39792	12853	174778	211270	10266	17050	22839	41537	182561	127014	13768	107313	11694	68394	231532	62470	165271	191332	46801	21175	19973	6958	14436	40839	155162
354	hsa-mir-30b	2040	3024	536	1879	837	1081	1748	785	2160	1368	1587	2523	841	2035	1364	607	1046	1273	2201	578	1028	1000	562	1020	3818	2200	2866	501	2003	883	2540	2344	2964	792	3436	342	2096	4344	1464	5643	3029	1273	1251	1191	820	668	2159	1190
355	hsa-mir-30c-1	2060	865	865	1303	923	3714	1729	1060	2022	1643	910	1098	554	5234	979	445	682	855	2005	662	664	531	898	1246	1044	2999	3875	507	630	1149	1329	2328	2708	385	1843	950	1101	3875	1674	3382	2552	1076	778	720	391	480	863	1242
356	hsa-mir-30c-2	2420	955	898	1602	860	4339	1827	1080	2279	1697	978	1129	650	5898	1083	488	754	1004	2120	706	709	588	892	1215	1123	3236	4042	552	695	1242	1478	2620	2682	413	1906	980	1176	4626	1826	3617	2922	1247	810	644	367	506	927	1688
357	hsa-mir-30d	37733	41269	13995	27810	9022	24928	19789	11305	20482	17381	12518	17876	12011	47637	36160	13461	13801	20861	26463	7885	17843	14643	10120	19939	34856	27717	45511	4863	29947	14230	34785	82501	32431	7744	35330	7041	20943	57373	12358	33340	98966	13454	19264	11214	15052	10993	18870	31891
358	hsa-mir-30e	49727	15358	18424	49721	15781	73223	32703	31580	36085	37121	16697	15644	17050	79140	31283	21723	32529	27545	36908	13324	19272	17200	23217	35572	29601	50045	50043	16348	26971	31199	32746	69945	59586	13562	53639	25788	23237	70400	17384	47780	73428	36325	13641	22346	8700	12319	27689	26786
359	hsa-mir-31	34	100	55	206	163	206	407	12	82	19	29	1029	99	1	466	7	153	1381	259	438	263	397	96	107	164	57	19	27	462	104	250	347	264	1326	222	40	181	15	27	476	4	352	208	1763	208	114	908	2
360	hsa-mir-3115	0	0	1	0	0	1	0	0	0	0	1	0	0	0	1	1	0	0	0	0	0	0	0	0	0	0	0	0	0	0	0	0	0	0	1	0	0	0	0	0	0	0	0	0	0	0	2	1
361	hsa-mir-3116-1	0	0	0	0	0	0	0	0	0	0	0	0	0	0	0	0	0	0	0	0	0	0	0	0	0	0	0	0	0	0	0	0	0	0	1	0	0	2	0	1	1	1	0	0	0	0	0	0
362	hsa-mir-3116-2	1	0	0	0	0	0	0	1	0	1	0	0	0	0	0	0	1	0	0	0	0	0	0	0	1	0	0	0	0	0	0	0	0	0	0	0	0	0	0	0	0	0	0	0	0	0	0	0
363	hsa-mir-3117	0	5	1	3	2	2	6	2	1	13	0	1	2	0	7	6	3	6	0	3	4	0	0	3	4	0	2	3	4	4	1	2	0	2	0	1	4	13	6	5	0	4	3	1	2	2	1	6
364	hsa-mir-3118-1	0	0	0	0	0	0	0	0	0	0	0	0	0	0	0	0	0	0	0	0	0	0	0	0	0	0	0	0	0	0	0	0	0	0	0	0	0	0	0	0	0	0	0	0	0	0	0	0
365	hsa-mir-3118-2	0	0	0	0	0	0	0	0	0	0	0	0	0	0	0	0	0	0	0	0	0	0	0	0	0	0	0	0	0	0	0	0	0	0	0	0	0	0	0	0	0	0	0	0	0	0	0	0
366	hsa-mir-3118-3	0	0	0	0	0	0	0	0	0	0	0	0	0	0	0	0	0	0	0	0	0	0	0	0	0	0	0	0	0	0	0	0	0	0	0	0	0	0	0	0	0	0	0	0	0	0	0	0
367	hsa-mir-3118-4	0	0	0	0	0	0	0	0	0	0	0	0	0	0	0	0	0	0	0	0	0	0	0	0	0	0	0	0	0	0	0	0	0	0	0	0	0	0	0	0	0	0	0	0	0	0	0	0
368	hsa-mir-3119-1	0	0	0	0	0	0	0	0	0	0	0	0	0	0	0	0	0	0	0	0	0	0	0	0	0	0	0	0	0	0	0	0	0	0	0	0	0	0	0	0	0	0	0	0	0	0	0	0
369	hsa-mir-3119-2	0	0	0	0	0	0	0	0	0	0	0	0	0	0	0	0	0	0	0	0	0	0	0	0	0	0	0	0	0	0	0	0	0	0	0	0	0	0	0	0	0	0	0	0	0	0	0	0
370	hsa-mir-3120	0	0	0	0	0	0	0	7	0	0	0	0	0	0	0	0	0	0	0	0	0	0	0	0	0	0	0	0	0	0	0	0	0	0	0	0	0	0	0	2	0	0	0	0	0	0	0	0
371	hsa-mir-3121	0	0	0	0	0	0	0	0	0	0	1	0	0	0	1	0	1	0	0	0	0	0	0	0	0	0	0	0	0	0	0	0	0	0	0	0	0	1	0	0	0	0	0	0	0	0	0	1
372	hsa-mir-3122	0	0	0	0	0	0	1	0	0	0	0	0	0	0	0	0	0	0	0	0	0	0	0	0	0	0	0	0	0	0	0	0	0	0	0	0	0	0	0	0	0	0	0	0	0	0	0	0
373	hsa-mir-3123	0	0	0	0	0	0	0	0	0	0	0	0	0	0	0	0	0	0	0	0	0	0	0	0	0	0	0	0	0	0	0	0	0	0	0	0	0	0	0	0	0	0	0	0	0	0	0	0
374	hsa-mir-3124	0	0	0	0	0	0	0	1	0	0	0	0	1	1	0	0	0	0	0	0	0	0	0	1	0	0	0	0	1	0	0	0	0	0	0	0	0	0	0	0	0	0	0	0	0	0	0	0
375	hsa-mir-3125	0	0	0	0	0	1	0	0	0	0	0	0	0	1	0	0	0	0	0	0	0	0	0	0	0	0	0	0	0	0	0	0	0	0	0	0	0	3	0	1	0	0	0	0	0	0	0	0
376	hsa-mir-3126	0	0	1	0	0	2	0	0	0	0	0	0	0	1	0	0	0	0	0	0	0	0	0	0	0	1	0	0	0	1	0	0	0	1	1	0	0	3	0	1	0	0	0	0	0	0	0	0
377	hsa-mir-3127	36	15	20	10	14	48	5	29	19	40	12	10	32	18	16	14	16	5	19	3	32	12	12	8	47	21	13	19	16	14	12	24	7	13	42	2	11	5	8	60	17	56	30	8	38	13	17	39
378	hsa-mir-3128	0	0	0	0	0	0	0	0	0	0	0	0	0	0	1	0	0	0	1	0	0	0	0	0	0	0	0	2	0	1	0	0	1	0	0	0	0	0	0	0	2	0	1	1	0	0	0	1
379	hsa-mir-3129	0	0	1	2	0	1	7	6	2	2	10	5	0	0	2	2	0	4	0	1	0	0	2	0	3	3	1	4	1	4	0	3	0	0	0	2	1	6	1	0	0	1	1	1	0	2	0	0
380	hsa-mir-3130-1	3	8	12	4	4	5	4	7	6	2	1	2	16	1	5	8	5	12	5	0	10	3	2	1	11	3	2	1	0	2	17	8	4	6	37	0	2	1	2	7	22	4	2	3	5	5	11	4
381	hsa-mir-3130-2	0	6	13	6	3	13	2	4	8	4	4	1	14	1	3	5	5	9	8	3	7	3	2	0	6	0	2	2	1	0	16	7	6	4	37	1	2	2	4	13	16	7	3	1	2	2	7	0
382	hsa-mir-3131	41	0	1	0	1	0	0	0	3	11	0	0	52	1	0	0	2	0	3	0	1	0	0	0	6	0	0	0	0	1	13	1	1	0	1	0	0	0	4	4	0	0	0	0	26	9	0	10
383	hsa-mir-3132	0	0	0	0	0	1	0	1	0	0	0	0	0	1	0	1	0	0	0	0	0	0	0	0	0	0	0	0	0	0	0	0	0	0	0	0	0	2	0	0	0	0	0	0	0	0	0	0
384	hsa-mir-3133	1	0	1	0	0	1	0	0	0	0	0	0	0	0	1	0	2	0	0	0	0	0	1	0	0	0	1	0	0	0	0	0	0	0	0	0	0	0	0	1	0	1	0	0	0	0	0	0
385	hsa-mir-3134	0	0	0	0	0	0	0	0	0	0	0	0	0	0	0	0	0	0	0	0	0	0	0	0	0	0	0	0	0	0	0	0	0	0	0	0	0	0	0	0	0	0	0	0	0	0	0	0
386	hsa-mir-3135a	0	0	0	0	0	0	0	0	0	0	0	0	0	0	0	0	0	0	0	0	0	0	0	0	0	0	0	0	0	0	0	0	0	0	0	0	1	0	0	0	0	0	0	1	0	0	0	0
387	hsa-mir-3135b	0	0	0	0	0	0	0	0	0	0	0	0	0	0	0	0	0	0	0	0	0	0	0	0	0	0	0	0	0	0	0	0	0	0	0	0	0	0	0	0	0	0	0	0	0	0	0	0
388	hsa-mir-3136	2	3	5	0	0	3	0	3	3	4	1	0	1	0	2	0	0	1	1	0	0	1	2	0	5	4	0	0	0	0	4	3	0	1	1	0	1	1	5	2	2	3	1	0	3	3	0	1
389	hsa-mir-3137	1	0	1	0	0	0	0	1	0	0	0	0	0	0	1	0	0	0	1	0	0	0	0	1	0	0	0	1	0	0	0	0	0	0	0	0	0	0	0	0	0	0	0	0	0	0	1	1
390	hsa-mir-3138	1	1	1	0	0	0	0	0	1	0	0	0	1	0	1	0	1	1	1	0	0	0	0	0	0	0	0	0	0	1	0	0	0	0	0	0	0	0	0	0	0	0	0	0	0	0	0	0
391	hsa-mir-3139	0	0	0	0	0	0	0	0	0	1	0	0	0	0	0	0	0	0	0	0	0	0	0	0	0	0	1	0	0	0	0	0	0	0	0	0	0	1	0	0	1	0	0	0	0	0	0	0
392	hsa-mir-3140	3	0	1	0	1	1	0	0	2	0	0	0	0	0	0	0	1	1	1	0	0	1	1	1	1	1	0	0	2	0	0	0	0	0	0	1	1	0	2	0	3	1	1	0	1	0	1	0
393	hsa-mir-3141	0	0	0	0	0	0	0	0	0	0	0	0	0	0	0	0	0	0	0	0	0	0	0	0	0	0	0	0	0	0	0	0	0	0	0	0	0	0	0	0	0	0	0	0	0	0	0	0
394	hsa-mir-3142	0	0	0	0	0	0	0	0	0	0	0	0	0	0	0	0	0	0	0	0	0	0	0	0	0	0	0	0	0	0	0	0	0	0	0	0	0	0	0	0	0	0	0	0	0	0	0	0
395	hsa-mir-3143	3	1	3	0	0	0	1	0	0	0	0	1	3	0	0	0	1	0	0	0	0	1	1	1	1	0	0	1	0	0	0	0	0	0	0	0	0	0	1	0	0	1	0	0	0	0	0	0
396	hsa-mir-3144	0	0	0	0	2	2	0	1	6	1	0	0	2	0	1	0	7	0	0	3	0	0	0	1	0	0	0	0	0	2	2	0	0	3	1	0	0	0	3	4	0	2	0	5	0	0	0	2
397	hsa-mir-3145	0	2	3	1	1	0	0	0	0	0	2	0	3	0	0	0	3	1	0	1	1	0	0	0	0	0	0	0	1	0	0	0	0	0	1	0	0	1	3	0	0	3	2	0	0	0	0	5
398	hsa-mir-3146	0	0	0	0	0	0	0	0	0	0	0	0	0	0	0	0	0	0	0	0	0	0	0	0	0	0	0	1	0	0	0	0	0	0	1	0	0	0	0	0	0	0	0	0	0	1	0	0
399	hsa-mir-3147	0	0	0	0	0	0	0	0	0	0	0	0	0	0	0	0	0	0	0	0	0	0	0	0	0	0	0	0	0	0	0	0	0	0	0	0	0	0	0	0	0	0	0	0	0	0	0	0
400	hsa-mir-3148	0	0	0	0	0	0	0	0	0	0	0	0	0	0	0	0	0	0	0	0	0	0	0	0	0	0	0	0	0	0	0	0	0	0	0	0	0	0	0	0	0	0	0	0	0	0	0	0
401	hsa-mir-3149	1	0	1	0	0	0	0	0	0	0	0	1	0	0	0	0	0	0	0	0	0	0	0	0	0	0	0	0	0	2	1	1	0	0	0	1	0	0	0	0	0	0	1	0	0	1	0	0
402	hsa-mir-3150a	2	1	0	0	0	0	0	0	0	0	0	0	0	0	0	0	0	0	0	0	0	0	0	0	0	0	0	1	1	0	0	0	0	1	0	1	0	2	0	0	0	0	1	2	0	0	1	0
403	hsa-mir-3150b	9	0	19	6	0	1	2	0	8	142	3	6	5	0	1	1	14	5	0	0	29	5	2	5	6	0	0	2	6	3	0	1	0	1	7	6	2	1	2	9	5	4	0	0	15	7	1	1
404	hsa-mir-3151	0	0	0	0	0	0	0	0	0	0	0	0	0	0	0	0	0	0	0	0	0	0	0	0	0	0	0	0	0	0	0	0	0	0	0	0	0	0	0	0	0	2	0	0	0	0	0	0
405	hsa-mir-3152	0	1	0	1	0	2	0	0	0	0	0	0	0	3	0	0	0	2	0	0	0	0	1	0	0	5	1	0	0	1	0	0	0	0	0	0	1	10	0	0	0	0	0	0	0	0	0	0
406	hsa-mir-3153	0	0	0	0	0	0	0	0	0	0	0	0	0	0	0	0	0	0	0	0	0	0	0	0	1	0	0	0	0	0	0	0	0	0	0	0	0	0	0	0	0	0	0	0	0	0	0	0
407	hsa-mir-3154	1	0	0	0	0	0	0	0	0	1	0	0	0	0	0	0	0	0	1	0	0	0	0	0	0	0	0	0	1	1	0	0	0	0	1	0	0	2	1	1	1	0	0	0	0	0	0	0
408	hsa-mir-3155a	0	0	0	0	0	0	0	0	0	1	0	1	0	0	1	0	1	0	0	0	0	0	0	0	1	1	1	0	0	0	0	0	0	0	0	0	0	0	0	0	0	0	0	0	0	0	1	0
409	hsa-mir-3155b	0	0	0	0	0	0	0	0	0	0	0	0	0	0	0	0	0	0	0	0	0	0	0	0	0	0	0	0	0	0	0	0	0	0	0	0	0	0	0	0	0	1	0	0	0	0	0	0
410	hsa-mir-3156-1	0	0	0	0	0	0	0	0	0	0	0	0	0	0	0	0	0	0	0	0	0	0	0	0	0	0	0	0	0	0	0	0	0	0	0	0	0	0	0	0	0	0	0	0	0	0	0	0
411	hsa-mir-3156-2	0	0	0	0	0	0	0	0	0	0	0	0	0	0	0	0	0	0	0	0	0	0	0	0	0	0	0	0	0	0	0	0	0	0	0	0	0	0	0	0	0	0	0	0	0	0	0	0
412	hsa-mir-3156-3	0	0	0	0	0	0	0	0	0	0	0	0	0	0	0	0	0	0	0	0	0	0	0	0	0	0	0	0	0	0	0	0	0	0	0	0	0	0	0	0	0	0	0	0	0	0	0	0
413	hsa-mir-3157	3	1	0	3	1	1	0	0	2	1	1	1	0	1	1	0	0	2	0	0	1	1	0	2	1	3	2	0	1	0	1	1	1	3	5	0	1	1	1	4	3	0	1	1	2	1	2	5
414	hsa-mir-3158-1	5	1	0	2	0	1	1	2	0	1	0	0	3	0	0	0	1	1	0	0	1	0	0	0	1	0	0	1	1	2	0	0	0	0	7	0	0	1	1	0	2	0	0	2	1	1	0	0
415	hsa-mir-3158-2	0	1	0	1	0	0	0	3	0	0	3	0	0	0	0	0	0	0	1	0	0	0	1	0	0	0	0	0	0	1	0	0	0	1	0	0	0	0	1	1	1	0	0	0	0	1	0	3
416	hsa-mir-3159	0	0	0	0	0	0	0	0	0	0	0	0	1	0	0	0	0	0	0	0	0	0	0	0	1	0	0	0	0	0	0	0	0	0	0	0	0	0	1	0	0	0	0	0	0	0	0	0
417	hsa-mir-3160-1	0	0	0	0	0	0	0	0	0	0	0	0	0	0	0	0	0	0	1	1	0	0	0	0	0	0	0	0	0	0	0	0	0	0	0	0	0	0	0	0	0	0	0	0	0	0	0	0
418	hsa-mir-3160-2	0	0	0	0	0	0	1	0	0	0	0	0	0	0	0	0	0	0	1	0	0	0	0	0	1	0	0	0	0	0	0	0	0	0	0	0	0	0	0	0	0	0	0	1	0	0	0	0
419	hsa-mir-3161	0	2	3	0	2	0	0	0	0	0	0	0	0	0	0	3	2	0	0	0	0	0	0	0	3	0	0	0	2	0	1	0	1	0	0	0	0	1	0	0	0	0	2	0	0	1	1	0
420	hsa-mir-3162	0	0	0	0	0	1	0	0	1	1	0	0	0	0	0	0	0	0	0	0	0	0	0	0	0	0	0	0	0	1	1	0	0	0	0	0	0	0	0	0	0	0	0	0	0	0	0	0
421	hsa-mir-3163	0	0	0	1	0	0	0	0	0	1	0	0	0	0	0	0	0	0	0	0	0	0	0	0	1	0	0	0	0	0	0	0	0	0	0	0	0	1	0	0	0	0	0	0	0	0	0	0
422	hsa-mir-3164	0	0	0	0	0	0	0	1	0	0	0	0	0	1	0	0	2	0	0	0	0	0	0	0	0	0	0	0	1	0	0	1	0	1	0	0	0	0	0	1	1	0	1	1	0	0	0	0
423	hsa-mir-3165	0	0	0	0	0	0	1	0	1	0	1	0	0	0	0	0	0	0	0	0	0	0	0	0	0	0	0	0	0	0	0	0	0	0	0	0	0	0	0	0	0	0	0	0	0	0	0	0
424	hsa-mir-3166	0	0	0	1	0	0	1	1	0	0	1	2	0	0	1	0	0	0	0	0	1	0	0	0	0	0	0	0	1	2	0	0	0	0	0	0	0	0	0	0	0	1	0	1	1	0	0	0
425	hsa-mir-3167	0	0	0	0	0	0	0	0	0	0	0	0	0	0	0	0	0	0	0	0	0	0	0	0	0	0	0	0	0	0	0	0	0	0	0	0	0	0	0	0	0	0	0	0	0	0	0	0
426	hsa-mir-3168	0	0	0	0	0	0	0	0	0	0	0	0	0	0	0	0	0	0	0	0	0	0	0	0	0	0	0	0	0	0	0	0	0	0	0	1	0	0	0	0	0	0	0	0	0	0	0	0
427	hsa-mir-3169	0	0	0	0	0	0	0	0	0	0	0	0	0	0	0	0	0	0	0	0	0	0	0	0	0	0	0	0	0	0	0	0	0	0	0	0	0	0	0	0	0	0	0	0	0	0	0	0
428	hsa-mir-3170	7	3	1	1	3	1	2	2	2	6	2	3	2	0	2	4	7	4	4	1	1	3	0	1	2	1	0	1	3	3	8	1	7	2	5	0	1	1	8	3	8	0	2	0	6	2	0	3
429	hsa-mir-3171	0	0	0	0	0	0	0	0	3	0	0	0	1	0	0	0	2	0	0	0	0	0	1	0	0	0	1	0	1	2	0	0	0	0	0	0	0	0	0	1	1	0	0	2	0	0	0	0
430	hsa-mir-3173	1	1	2	0	1	1	1	1	3	5	3	3	1	3	1	1	2	3	1	0	1	0	1	1	5	0	1	2	0	3	2	0	1	2	6	0	1	3	4	5	6	3	2	0	1	0	3	2
431	hsa-mir-3174	7	1	5	0	0	2	1	2	0	0	2	1	0	0	0	0	1	3	1	1	0	0	0	0	2	0	0	0	1	1	1	0	0	0	1	0	0	0	1	1	1	1	0	3	3	1	0	1
432	hsa-mir-3175	0	0	0	0	0	0	1	0	0	0	0	0	0	0	0	0	0	0	0	0	0	0	0	0	0	0	0	0	0	2	0	0	0	0	0	0	0	0	0	0	0	0	0	0	0	0	0	0
433	hsa-mir-3176	1	0	2	1	0	2	0	0	1	1	0	1	0	0	0	0	1	1	1	0	3	0	2	1	1	0	0	5	1	1	1	1	0	1	1	0	0	0	16	3	0	2	2	0	0	1	0	5
434	hsa-mir-3177	0	0	7	0	0	0	0	0	0	2	2	0	0	0	1	0	4	0	0	0	0	0	0	0	0	0	0	0	1	0	0	1	0	0	0	0	0	0	2	1	0	1	2	1	0	1	0	4
435	hsa-mir-3178	2	0	0	0	0	0	0	0	0	0	0	1	0	0	0	0	0	0	0	0	0	0	0	0	1	0	0	0	1	1	0	0	0	0	0	0	0	1	1	0	0	1	2	0	0	0	0	0
436	hsa-mir-3179-1	0	0	0	0	0	0	0	0	0	0	0	0	0	0	0	0	0	0	0	0	0	0	0	0	0	0	0	0	0	0	0	0	0	0	0	0	0	0	0	0	0	0	0	0	0	0	0	0
437	hsa-mir-3179-2	0	0	0	0	0	0	0	0	0	0	0	0	0	0	0	0	0	0	0	0	0	0	0	0	0	0	0	0	0	0	0	0	0	0	0	0	0	0	0	0	0	0	0	0	0	0	0	0
438	hsa-mir-3179-3	0	0	0	0	0	0	0	0	0	0	0	0	0	0	0	0	0	0	0	0	0	0	0	0	0	0	0	0	0	0	0	0	0	0	0	0	0	0	0	0	0	0	0	0	0	0	0	0
439	hsa-mir-3179-4	0	0	0	0	0	0	0	0	0	0	0	0	0	0	0	0	0	0	0	0	0	0	0	0	0	0	0	0	0	0	0	0	0	0	0	0	0	0	0	0	0	0	0	0	0	0	0	0
440	hsa-mir-3180-1	0	0	0	0	0	0	0	0	0	0	0	0	0	0	0	0	0	0	0	0	0	0	0	0	0	0	0	0	0	0	0	0	0	0	0	0	0	0	0	0	0	0	0	0	0	0	0	0
441	hsa-mir-3180-2	1	0	0	0	0	0	0	0	0	0	0	0	0	0	0	0	0	0	0	0	0	0	0	0	0	0	0	0	0	1	0	0	0	0	0	0	0	0	1	0	0	0	0	0	0	0	0	0
442	hsa-mir-3180-3	0	0	0	0	0	0	0	0	0	0	0	0	0	0	0	0	0	0	0	0	0	0	0	0	0	0	0	0	0	0	0	0	0	0	0	0	0	0	0	0	0	0	0	0	0	0	0	0
443	hsa-mir-3180-4	0	0	0	0	0	0	0	0	0	0	0	0	0	0	0	0	0	0	0	0	0	0	0	0	0	0	0	0	0	0	0	0	0	0	0	0	0	0	0	0	0	0	0	0	0	0	1	0
444	hsa-mir-3180-5	0	0	0	0	0	0	0	0	0	0	0	0	0	0	0	0	0	0	0	0	0	0	0	0	0	0	0	0	0	0	0	0	0	0	0	0	0	0	0	0	0	0	0	0	0	0	0	0
445	hsa-mir-3181	0	0	0	0	0	0	0	0	0	0	0	0	0	0	0	0	0	1	0	0	0	0	0	0	0	0	0	0	0	0	0	0	0	0	0	0	0	0	0	0	0	0	0	0	0	0	0	0
446	hsa-mir-3182	0	0	0	0	0	0	0	0	0	0	0	0	0	0	0	0	0	1	0	0	0	0	0	0	0	0	0	0	0	0	0	0	0	0	0	0	0	0	0	0	0	1	0	0	0	0	0	0
447	hsa-mir-3183	2	0	0	0	0	1	0	0	0	0	0	0	0	0	0	0	0	0	0	0	0	0	0	0	0	0	0	0	0	0	0	0	0	0	0	0	0	0	0	2	0	0	0	0	1	0	0	0
448	hsa-mir-3184	0	0	0	0	0	0	0	0	0	0	0	0	0	0	0	0	0	0	0	0	0	0	0	0	0	0	0	0	0	0	0	0	0	0	0	0	0	0	0	0	0	0	0	0	0	0	0	0
449	hsa-mir-3185	0	0	0	0	0	0	0	0	0	0	0	0	0	0	0	0	0	0	0	0	0	0	0	0	0	0	0	0	0	0	0	0	0	0	0	0	0	0	0	0	0	0	0	0	0	0	0	0
450	hsa-mir-3186	0	0	0	0	0	0	0	0	0	0	0	0	0	0	0	0	0	0	0	0	0	0	0	0	0	0	0	0	0	0	0	0	0	0	0	0	1	0	0	0	0	0	0	0	0	0	0	0
451	hsa-mir-3187	1	1	2	0	0	1	1	2	4	0	0	0	1	0	2	1	2	2	0	0	0	0	1	1	0	4	0	1	3	0	5	1	0	0	1	0	1	0	8	1	3	6	1	1	0	1	0	4
452	hsa-mir-3188	1	1	0	0	0	3	2	0	0	0	0	0	1	0	0	0	0	0	1	0	0	1	1	0	0	0	0	1	2	0	0	0	2	0	0	3	1	0	0	0	2	0	2	0	0	0	0	0
453	hsa-mir-3189	0	0	5	0	0	0	0	0	3	1	0	1	0	0	0	0	0	0	0	0	3	0	0	0	16	0	0	0	0	0	1	0	0	0	0	0	0	0	2	2	0	0	1	0	2	1	0	1
454	hsa-mir-3190	0	0	0	0	0	0	1	0	0	2	0	0	0	1	1	0	1	0	0	0	2	0	0	0	0	0	1	0	0	1	2	3	0	0	0	0	0	0	3	0	0	0	2	0	0	1	0	3
455	hsa-mir-3191	0	1	1	1	0	0	2	1	0	1	0	0	0	0	2	1	0	1	2	2	1	0	0	1	2	0	0	1	1	1	2	2	0	0	3	1	0	1	0	1	1	0	0	0	0	0	0	2
456	hsa-mir-3192	0	0	0	0	1	1	1	2	0	0	0	0	0	0	0	0	0	0	1	0	0	0	0	0	1	2	1	0	0	0	0	0	0	0	0	1	0	0	2	0	1	0	0	0	0	0	0	0
457	hsa-mir-3193	8	1	0	1	0	3	1	1	0	0	1	1	1	2	1	0	8	4	0	1	0	4	0	0	4	1	0	1	3	1	2	2	1	2	3	0	1	0	2	5	3	2	3	1	1	1	0	5
458	hsa-mir-3194	3	2	0	2	1	1	0	2	3	4	0	0	2	0	0	1	0	4	0	0	1	0	2	0	0	1	0	0	0	1	0	2	0	0	2	1	1	0	9	0	0	0	1	0	0	1	2	1
459	hsa-mir-3195	0	0	0	0	0	0	0	0	0	0	0	0	0	0	0	0	0	0	0	0	0	0	0	0	0	0	0	0	0	0	0	0	0	0	1	0	0	0	0	0	0	0	0	0	0	0	0	0
460	hsa-mir-3196	0	0	0	0	0	0	0	0	0	0	0	0	0	0	4	0	0	0	0	0	0	0	0	0	0	0	0	0	0	0	0	0	0	0	0	1	0	0	0	0	0	0	1	0	0	0	0	0
461	hsa-mir-3197	0	0	0	0	0	0	0	0	0	0	0	0	0	0	0	0	0	0	0	0	0	0	0	0	0	0	0	0	0	0	1	0	0	0	0	1	0	0	1	0	0	0	0	0	0	0	0	0
462	hsa-mir-3198-1	0	0	0	0	0	0	0	0	0	0	0	0	0	0	0	0	0	0	0	0	0	0	1	0	2	0	0	0	0	0	0	0	0	0	0	1	0	0	0	0	0	0	0	0	0	0	0	0
463	hsa-mir-3198-2	0	0	0	0	0	0	0	0	0	0	1	0	0	0	1	1	0	0	0	0	1	0	1	0	0	0	0	0	2	0	0	0	0	0	0	8	0	0	0	0	0	0	0	0	0	1	0	0
464	hsa-mir-3199-1	1	0	0	2	0	0	1	0	0	0	1	1	0	1	3	1	0	0	1	1	0	2	0	2	1	0	1	1	0	0	0	0	0	1	0	2	0	4	0	0	1	1	0	0	0	0	0	0
465	hsa-mir-3199-2	0	0	2	8	0	3	13	3	3	1	4	2	0	6	3	1	1	2	2	3	2	1	1	2	1	7	7	0	7	3	0	12	0	2	4	3	3	14	0	5	7	7	0	2	1	0	4	2
466	hsa-mir-32	227	167	68	105	50	96	74	108	76	147	111	48	77	36	93	111	188	175	158	36	43	35	54	64	279	64	67	37	468	81	46	107	126	71	278	52	146	198	82	437	132	160	58	100	51	58	116	197
467	hsa-mir-3200	8	28	27	0	1	12	23	57	7	41	1	12	8	12	12	30	28	1	2	2	5	12	4	3	9	13	1	15	16	27	24	9	5	6	8	3	3	13	41	5	17	12	33	1	11	3	7	9
468	hsa-mir-3201	0	0	0	0	0	0	0	0	0	0	0	0	0	0	0	0	0	0	0	0	0	0	0	0	0	0	0	0	0	0	0	0	0	0	0	0	0	0	0	0	0	0	0	0	0	0	0	0
469	hsa-mir-3202-1	0	0	0	0	0	0	0	0	0	0	0	0	0	1	0	0	0	0	0	0	0	0	0	0	0	0	0	0	0	0	0	0	0	0	0	0	0	0	1	0	0	0	0	0	0	0	1	0
470	hsa-mir-3202-2	0	0	0	0	0	0	0	0	0	0	1	0	0	0	0	0	0	0	0	0	0	0	0	0	0	0	0	0	0	0	0	0	0	0	0	0	0	1	0	0	0	0	0	0	0	0	0	0
471	hsa-mir-320a	6099	2126	2386	2200	2322	7671	2274	825	2580	3261	1444	2781	1052	7469	2123	1979	2438	1426	2427	1758	1101	1393	1665	1592	6279	5318	2373	1340	5992	3084	4315	3829	915	2225	4560	1368	1414	4980	4795	4005	1313	2920	2446	1834	2162	1243	4654	2710
472	hsa-mir-320b-1	14	9	9	6	10	24	5	1	1	9	7	10	5	15	11	10	9	7	3	4	4	12	1	10	32	13	6	2	40	1	23	18	4	16	22	5	4	7	14	7	4	11	8	6	2	6	22	18
473	hsa-mir-320b-2	31	9	11	7	6	34	8	3	3	9	13	14	10	17	16	12	23	14	7	7	4	21	3	6	50	8	7	7	38	4	32	20	6	11	38	11	6	7	26	10	13	15	7	10	11	0	29	18
474	hsa-mir-320c-1	7	2	2	5	1	10	1	2	0	0	1	4	0	3	0	5	2	2	1	0	1	1	2	2	2	2	2	4	5	1	5	8	0	3	12	1	1	5	1	4	5	1	1	2	1	1	4	8
475	hsa-mir-320c-2	2	1	0	2	2	12	0	1	1	2	1	3	0	3	2	1	6	0	2	0	0	1	1	0	3	1	0	0	9	1	6	6	0	2	4	0	0	2	1	4	1	3	1	2	2	0	2	4
476	hsa-mir-320d-1	0	0	1	2	0	3	0	0	0	1	0	3	0	1	0	1	1	0	0	1	0	0	0	1	2	1	0	1	1	0	6	3	0	0	5	1	0	1	3	1	2	1	0	0	0	0	3	0
477	hsa-mir-320d-2	0	3	0	0	0	2	0	0	0	1	1	3	1	0	0	0	0	0	0	0	0	1	0	1	3	0	0	0	1	1	6	0	0	0	2	0	0	1	2	1	1	1	1	0	0	0	0	1
478	hsa-mir-320e	0	0	0	0	0	0	0	0	0	0	0	0	0	1	0	0	0	0	0	0	0	0	0	2	0	0	1	0	0	0	2	0	0	0	1	0	0	0	0	0	0	0	0	0	0	0	2	0
479	hsa-mir-323a	11	3	7	5	1	4	17	1	14	326	31	20	2	6	4	16	4	20	24	4	0	7	0	13	18	16	4	9	5	22	4	1	6	4	5	1	6	20	4	3	6	13	6	13	4	3	18	7
480	hsa-mir-323b	13	2	8	1	4	4	18	0	0	141	13	7	1	0	8	12	6	35	12	0	3	4	0	23	10	8	1	4	3	24	3	1	3	8	2	3	4	9	10	3	9	3	3	7	9	0	6	6
481	hsa-mir-324	203	137	151	141	45	319	193	143	103	202	245	283	77	121	310	226	126	249	113	68	55	97	52	126	163	301	127	129	274	165	90	198	60	262	152	61	113	265	147	182	479	124	277	82	119	83	194	227
482	hsa-mir-325	0	0	0	0	0	0	0	0	0	0	0	0	0	0	0	0	0	0	0	0	0	0	0	0	0	0	0	0	0	0	0	0	0	0	0	0	0	0	0	0	0	0	0	0	0	0	0	0
483	hsa-mir-326	20	13	8	6	0	11	10	17	13	27	10	3	15	8	1	3	6	17	9	1	4	1	1	0	47	10	24	5	8	2	10	15	7	2	7	2	7	21	9	6	42	8	13	6	12	1	6	23
484	hsa-mir-328	54	17	20	70	18	348	82	41	34	56	53	28	18	173	63	84	33	61	52	22	7	36	43	103	36	131	132	17	119	60	48	276	35	52	66	14	58	132	25	46	197	60	18	33	24	15	122	44
485	hsa-mir-329-1	2	1	1	3	0	3	2	0	5	17	2	3	0	1	2	2	0	1	4	0	0	2	0	1	4	1	1	3	4	4	0	1	3	1	0	0	1	4	1	0	1	2	0	1	0	1	2	0
486	hsa-mir-329-2	2	2	1	5	0	1	4	1	4	25	3	1	0	2	1	4	0	3	2	0	1	0	0	1	2	3	1	2	5	2	0	1	0	0	2	0	2	5	3	2	0	2	0	1	2	1	1	1
487	hsa-mir-330	200	59	72	93	42	124	85	60	97	121	45	141	110	54	60	63	33	173	160	49	93	39	46	56	168	172	48	47	103	70	68	113	49	33	129	22	97	146	160	156	81	116	140	42	32	48	65	175
488	hsa-mir-331	78	24	84	43	25	52	57	16	51	63	69	60	40	46	65	80	59	102	34	23	46	23	28	28	73	80	36	40	90	41	40	65	21	52	75	15	25	113	33	71	74	130	30	58	23	28	73	107
489	hsa-mir-335	225	658	535	149	433	973	195	151	460	301	651	688	562	52	288	111	693	240	101	134	703	160	465	164	1318	156	16	50	574	302	313	504	91	478	813	835	145	171	347	430	1548	134	143	169	305	238	271	1271
490	hsa-mir-337	31	60	47	180	10	67	221	5	107	404	173	75	18	66	138	278	17	118	237	18	17	64	17	53	134	122	68	80	107	311	32	75	89	48	73	9	53	186	46	70	45	137	12	85	15	50	64	37
491	hsa-mir-338	25231	15346	5233	5698	1148	2306	1857	980	21712	7632	2185	1085	3856	13206	625	379	1415	1951	7684	1601	9203	500	600	1112	5051	5385	8504	1535	1233	1104	12230	2739	5612	782	11014	493	3124	15331	4023	7340	11065	2924	7188	1476	611	5824	1541	3410
492	hsa-mir-339	184	173	112	96	99	213	199	128	244	197	229	201	220	90	254	104	155	155	183	64	105	189	88	68	335	192	143	147	117	144	302	107	85	81	154	30	239	190	248	1026	293	312	101	153	117	55	305	141
493	hsa-mir-33a	42	34	31	83	30	74	80	17	87	33	91	87	35	9	63	57	235	45	104	26	28	78	61	86	192	40	27	64	111	112	74	113	215	206	119	30	60	27	28	106	210	170	82	47	26	25	368	98
494	hsa-mir-33b	3	3	7	4	1	4	6	2	3	3	4	5	6	1	10	9	10	7	5	2	2	1	4	10	31	3	0	6	27	1	3	12	2	7	9	5	6	6	6	7	8	10	10	6	4	7	16	9
495	hsa-mir-340	196	45	211	119	19	183	63	80	76	92	152	40	43	152	102	60	150	98	72	45	46	43	65	29	243	133	136	60	144	116	14	179	101	48	124	52	93	609	125	124	97	140	39	110	17	53	88	83
496	hsa-mir-342	437	198	185	603	254	677	994	43	551	907	567	578	76	425	742	202	91	1281	469	249	442	495	652	273	265	1001	679	304	939	738	191	622	248	152	752	322	614	1191	218	1521	977	408	319	500	147	174	450	103
497	hsa-mir-345	44	26	16	11	10	20	35	28	23	76	62	56	19	8	51	35	40	62	32	9	13	13	15	20	62	38	10	24	67	63	56	38	7	35	55	19	24	37	60	38	96	70	68	27	17	29	165	53
498	hsa-mir-346	0	0	0	1	1	1	2	3	0	7	0	1	0	2	0	1	0	1	1	1	1	0	0	0	1	2	0	2	0	4	0	0	0	2	1	0	0	0	0	1	1	0	0	0	0	0	2	0
499	hsa-mir-34a	1345	462	251	341	530	591	596	452	589	540	867	306	108	415	370	260	305	679	875	148	942	313	262	591	846	528	367	342	428	892	809	931	325	272	550	220	504	821	657	1793	504	635	549	348	164	399	423	1286
500	hsa-mir-34b	11	0	4	3	2	5	13	0	6	5	11	10	0	0	39	5	1	40	7	7	1	11	59	8	5	24	0	108	122	391	0	6	0	8	3	5	8	2	6	8	10	18	2	18	0	0	156	2
501	hsa-mir-34c	32	5	5	16	6	33	57	11	32	19	40	34	5	13	197	25	7	286	13	26	11	40	321	38	26	111	9	548	862	2345	1	60	3	16	25	11	40	102	34	38	113	107	8	92	1	8	1183	7
502	hsa-mir-3529	1	0	0	0	0	0	0	0	0	0	0	0	1	0	0	0	0	0	0	0	0	0	0	0	0	0	0	0	0	0	0	0	0	0	0	0	0	0	0	0	0	0	0	0	0	0	0	0
503	hsa-mir-3591	0	0	0	0	0	0	0	0	0	4	0	0	0	0	0	0	0	1	0	0	0	0	0	0	0	0	0	0	0	0	0	0	0	0	0	0	0	0	0	0	0	0	0	0	0	0	0	0
504	hsa-mir-3605	8	1	2	2	3	7	9	2	3	6	4	3	1	5	5	2	6	5	0	0	1	2	2	6	3	5	3	0	2	1	8	9	3	2	6	4	4	17	2	4	7	3	1	4	2	2	4	3
505	hsa-mir-3606	0	0	0	0	0	0	0	0	0	0	0	0	0	0	0	0	0	0	0	0	0	0	0	0	0	0	1	0	0	0	0	0	0	0	0	0	0	1	0	0	0	0	0	0	0	0	0	0
506	hsa-mir-3607	29	53	21	24	51	78	49	79	86	73	38	37	44	41	81	20	13	131	50	48	66	48	67	52	46	59	29	30	36	80	124	47	46	14	131	71	39	27	32	114	138	22	38	18	12	29	37	28
507	hsa-mir-3609	0	0	0	1	0	3	0	1	0	0	0	1	0	0	1	1	0	0	1	1	2	0	1	0	0	0	1	2	1	2	0	0	0	0	2	3	0	0	1	3	0	0	0	0	0	0	0	0
508	hsa-mir-361	3083	865	1243	1696	747	2710	1495	740	1437	1906	1732	1183	739	2910	1464	1552	1165	2362	1874	506	1450	888	1073	1103	2007	2274	2677	630	2245	1972	1863	2376	1108	1074	2545	837	1285	4789	1528	2670	2778	1625	1017	1525	914	1067	1700	1613
509	hsa-mir-3610	3	3	0	3	2	8	4	5	0	0	1	0	2	1	5	1	6	1	3	0	3	2	1	5	7	2	1	1	2	1	0	4	0	0	5	7	1	1	1	1	1	2	4	2	0	1	2	2
510	hsa-mir-3611	0	0	1	0	0	0	0	0	1	0	0	0	0	0	0	0	0	0	1	0	0	0	0	0	0	0	0	0	0	0	0	0	0	0	0	0	0	0	1	3	0	0	0	0	0	0	0	1
511	hsa-mir-3612	0	0	0	0	0	0	0	0	0	0	0	0	0	0	0	0	0	0	0	0	0	0	1	0	0	0	1	0	0	0	0	0	0	0	0	0	0	0	0	0	0	0	0	0	0	0	0	0
512	hsa-mir-3613	110	11	12	28	43	57	45	7	45	63	35	21	64	11	34	50	61	63	34	44	27	33	65	14	103	28	10	36	110	44	16	24	25	30	59	16	16	64	65	110	68	63	19	75	13	41	106	102
513	hsa-mir-3614	159	11	0	10	10	6	10	1	12	29	19	2	5	16	2	9	14	17	22	14	19	3	10	6	65	18	7	10	43	8	6	15	5	4	21	4	18	31	21	39	25	32	19	34	9	4	30	51
514	hsa-mir-3615	34	5	12	32	17	38	4	10	10	47	36	14	21	9	7	18	9	20	11	5	23	14	21	47	30	6	4	19	4	25	4	6	10	27	20	15	19	34	26	30	48	30	17	41	22	7	54	36
515	hsa-mir-3616	5	0	0	0	0	0	0	0	0	0	0	1	0	0	1	0	1	0	0	0	1	0	0	0	0	0	0	0	0	1	0	2	0	0	0	0	1	0	0	1	0	0	0	0	0	0	0	2
516	hsa-mir-3617	0	0	0	1	0	0	0	0	1	0	0	0	0	1	0	0	0	0	1	0	0	0	0	0	0	0	1	0	0	1	1	0	1	0	0	0	1	0	1	1	0	0	0	0	0	0	0	0
517	hsa-mir-3618	1	0	0	0	0	0	0	2	0	0	4	1	0	0	0	3	0	0	0	0	0	2	0	0	0	0	0	1	0	1	0	0	0	0	1	0	0	0	0	0	1	0	0	0	0	1	1	1
518	hsa-mir-3619	3	0	2	0	1	0	0	0	0	1	1	0	0	0	1	0	3	2	1	0	0	0	3	1	1	0	0	0	0	0	2	1	0	0	1	0	0	2	5	3	0	5	0	0	0	0	1	6
519	hsa-mir-362	147	31	31	29	39	39	61	42	146	131	32	33	30	97	39	17	38	32	122	37	53	20	31	45	214	78	81	26	38	154	75	70	134	27	90	45	65	91	118	222	32	38	68	25	37	43	12	93
520	hsa-mir-3620	2	0	4	1	1	1	0	1	0	0	1	0	2	1	0	0	0	0	0	0	0	0	1	1	0	1	0	0	1	0	0	1	1	0	0	0	0	0	8	2	0	1	0	0	1	0	0	1
521	hsa-mir-3621	0	0	0	0	0	0	0	0	0	0	0	0	0	0	0	0	0	0	0	0	0	0	0	0	0	0	0	0	0	0	0	0	0	0	0	0	0	0	0	0	0	0	0	0	0	0	0	0
522	hsa-mir-3622a	0	0	0	4	0	4	0	1	0	0	1	0	0	4	2	1	0	0	3	0	0	0	1	0	0	2	7	0	1	3	0	0	0	0	3	0	0	2	2	0	0	0	0	2	0	0	1	0
523	hsa-mir-3622b	0	0	0	0	0	0	0	0	0	0	0	0	0	0	0	0	0	0	0	0	0	0	0	0	0	0	0	0	0	0	0	0	0	0	0	0	0	0	0	0	0	0	0	0	0	0	0	0
524	hsa-mir-363	35	31	26	32	1	91	15	5	12	113	40	4	6	38	33	7	8	22	48	24	8	7	77	23	20	31	61	1	43	4	2	22	146	37	8	36	23	111	68	24	242	19	6	34	22	7	121	53
525	hsa-mir-3646	0	1	0	0	0	0	0	0	0	0	0	0	0	0	0	0	1	0	0	0	0	0	1	1	1	0	0	1	1	0	1	0	0	0	0	0	0	0	0	0	0	0	0	0	0	0	0	0
526	hsa-mir-3648-1	0	0	0	0	0	0	0	0	0	0	0	0	0	0	0	0	0	0	0	0	0	0	0	0	0	0	0	0	0	0	0	0	0	0	0	0	0	0	0	0	0	0	0	0	0	0	0	0
527	hsa-mir-3648-2	0	0	0	0	0	0	0	0	0	0	0	0	0	0	0	0	0	0	0	0	0	0	0	0	0	0	0	0	0	0	0	0	0	0	0	0	0	0	0	0	0	0	0	0	0	0	0	0
528	hsa-mir-3649	0	0	0	0	0	0	0	0	0	0	0	0	1	0	0	0	0	0	0	0	0	0	0	0	0	0	0	0	0	0	0	0	0	0	0	0	0	0	0	0	0	0	0	0	0	0	0	0
529	hsa-mir-3650	0	0	0	0	0	0	1	0	0	0	0	0	0	0	0	0	0	0	0	0	0	0	0	0	0	0	0	0	0	0	0	0	0	0	0	0	0	0	0	2	1	0	0	0	0	0	0	0
530	hsa-mir-3651	5	3	3	3	6	2	2	33	7	15	14	4	9	0	6	2	1	3	2	11	17	2	5	3	5	2	1	5	6	4	6	1	5	4	12	195	4	1	6	10	10	4	5	8	10	4	7	0
531	hsa-mir-3652	5	1	2	1	4	4	0	1	1	5	5	1	4	2	11	2	0	1	1	2	3	2	2	2	2	3	0	2	1	2	0	3	0	5	2	15	1	1	1	2	4	1	13	4	1	0	3	8
532	hsa-mir-3653	20	9	4	13	20	26	24	26	30	66	9	13	13	5	23	7	4	13	15	16	25	8	26	14	7	25	10	8	15	42	34	3	17	2	21	46	7	15	16	35	13	10	8	7	2	5	7	9
533	hsa-mir-3654	1	0	1	0	0	2	0	0	0	1	4	0	2	0	3	0	0	1	0	0	1	0	0	0	0	0	0	0	2	0	0	1	0	1	1	2	0	0	1	0	0	0	2	0	1	1	1	1
534	hsa-mir-3655	0	0	0	0	0	2	0	0	1	0	0	0	0	0	0	0	1	0	1	1	0	0	1	0	3	0	0	0	0	0	3	1	0	0	0	0	0	1	0	1	0	1	1	0	0	0	0	0
535	hsa-mir-3656	0	0	0	0	0	0	0	0	0	0	0	0	0	0	0	0	0	0	0	0	0	0	0	0	0	0	0	0	0	0	0	0	0	0	0	0	0	0	0	1	0	0	0	0	0	0	0	0
536	hsa-mir-3657	1	0	0	0	0	0	0	0	0	0	0	0	0	0	0	0	0	0	0	0	0	0	0	0	1	0	0	0	0	0	0	0	0	0	0	0	0	0	0	0	0	0	0	0	0	0	0	0
537	hsa-mir-3658	0	0	0	0	0	0	0	0	0	0	0	0	0	0	0	0	1	0	0	0	0	0	0	0	1	0	0	0	1	1	0	0	0	0	0	0	0	0	0	0	0	0	0	0	0	0	0	0
538	hsa-mir-3659	0	0	0	0	0	0	0	0	0	0	1	0	0	0	0	0	0	3	0	1	1	0	0	0	0	0	0	0	0	1	0	0	0	0	0	0	0	0	0	0	1	2	0	0	0	0	0	0
539	hsa-mir-365a	168	67	64	479	43	224	855	65	194	110	236	314	59	691	188	317	79	373	190	207	29	322	66	236	158	445	1258	170	195	269	40	227	147	137	166	164	57	643	125	300	164	632	22	398	16	70	189	203
540	hsa-mir-365b	168	67	63	476	41	226	842	66	196	112	234	308	60	695	187	314	78	371	191	202	28	317	65	234	162	447	1256	171	194	258	38	230	147	136	168	159	57	643	126	297	164	621	22	390	15	69	187	207
541	hsa-mir-3660	0	0	0	0	0	0	0	6	2	1	0	0	0	0	5	0	0	1	0	0	0	0	0	0	0	1	0	1	0	0	0	0	0	0	0	0	0	0	1	2	6	0	0	2	0	0	0	0
542	hsa-mir-3661	0	0	0	0	0	0	0	0	1	0	0	0	0	0	0	0	0	0	0	0	0	0	0	0	0	0	0	0	0	0	0	0	0	1	0	0	0	0	0	0	0	0	0	0	0	0	0	1
543	hsa-mir-3662	1	2	9	5	10	8	4	2	10	13	1	2	3	0	3	4	2	1	1	4	15	7	13	7	13	1	1	14	2	10	1	0	1	11	0	2	1	0	6	4	1	4	3	15	0	2	8	12
544	hsa-mir-3663	0	0	0	0	0	0	0	0	0	0	0	0	0	0	0	0	1	0	0	0	0	0	0	0	0	0	0	0	0	0	0	1	0	0	0	0	0	0	0	0	0	0	0	0	0	0	0	0
545	hsa-mir-3664	3	0	8	1	2	3	4	3	3	4	1	2	0	1	0	1	4	1	2	1	0	1	1	0	1	0	1	0	3	0	4	0	1	5	4	0	3	0	0	0	6	1	1	0	0	3	0	2
546	hsa-mir-3665	0	0	0	0	0	0	0	0	0	0	0	0	0	0	0	0	0	0	0	0	0	0	0	0	0	0	0	0	0	0	0	0	0	0	0	0	0	0	0	0	0	0	0	0	0	0	0	0
547	hsa-mir-3666	0	0	0	0	0	0	0	0	0	0	0	0	0	0	0	0	0	0	0	0	0	0	0	0	0	0	0	0	0	0	0	0	0	0	0	0	0	0	0	0	0	0	0	0	0	0	0	0
548	hsa-mir-3667	0	0	0	0	0	1	0	0	0	9	0	0	0	0	1	0	1	2	1	0	2	0	1	2	1	0	0	1	2	0	0	0	0	2	2	0	0	0	0	1	1	1	0	3	0	0	0	0
549	hsa-mir-3668	0	0	0	0	0	0	0	0	0	1	0	0	0	0	0	0	0	0	0	0	0	0	0	0	0	0	0	0	0	0	0	0	0	0	0	0	0	0	0	0	0	0	0	0	0	0	0	0
550	hsa-mir-367	0	0	0	0	0	0	0	0	0	0	0	0	0	0	0	0	0	0	0	0	0	0	0	0	0	0	0	0	0	0	0	0	0	0	0	0	0	0	0	0	0	0	0	0	0	0	0	0
551	hsa-mir-3670-1	0	0	0	0	0	0	0	0	0	0	0	0	0	0	0	0	0	0	0	0	0	0	0	0	0	0	0	0	0	0	0	0	0	0	0	0	0	0	0	0	0	0	0	0	0	0	0	0
552	hsa-mir-3670-2	0	0	0	0	0	0	0	0	0	0	0	0	0	0	0	0	0	0	0	0	0	0	0	0	0	0	0	0	0	0	0	0	0	0	0	0	0	0	0	0	0	0	0	0	0	0	0	0
553	hsa-mir-3670-3	0	0	0	0	0	0	0	0	0	0	0	0	0	0	0	0	0	0	0	0	0	0	0	0	0	0	0	0	0	0	0	0	0	0	0	0	0	0	0	0	0	0	0	0	0	0	0	0
554	hsa-mir-3670-4	0	0	0	0	0	0	0	0	0	0	0	0	0	0	0	0	0	0	0	0	0	0	0	0	0	0	0	0	0	0	0	0	0	0	0	0	0	0	0	0	0	0	0	0	0	0	0	0
555	hsa-mir-3671	0	0	0	0	0	0	0	0	0	0	0	0	0	0	0	0	0	0	0	0	0	0	0	0	0	0	0	0	0	0	0	0	0	0	0	0	0	0	0	0	0	0	0	0	0	0	0	0
556	hsa-mir-3672	0	0	0	0	0	0	0	0	0	0	0	0	0	0	0	0	0	0	0	0	0	0	0	0	0	0	0	0	0	0	0	0	0	0	0	0	0	0	0	0	0	0	0	0	0	0	0	0
557	hsa-mir-3674	0	0	0	0	0	0	0	0	0	0	0	0	0	0	0	0	0	0	0	0	0	0	0	0	0	0	0	0	0	0	0	0	0	0	0	0	0	0	0	0	0	0	0	0	0	0	0	0
558	hsa-mir-3675	0	0	0	0	0	0	0	0	0	0	0	0	0	0	0	0	0	0	0	0	0	0	0	0	0	0	0	0	0	0	0	0	0	0	0	0	0	0	0	0	0	0	0	0	0	0	0	0
559	hsa-mir-3677	49	10	35	7	12	7	20	4	17	20	4	6	17	13	6	14	15	11	12	5	7	10	1	8	83	13	7	7	27	13	5	11	3	13	13	2	2	17	22	14	9	55	41	13	40	14	23	84
560	hsa-mir-3678	2	0	0	3	0	1	1	0	1	0	1	0	0	1	4	1	0	0	0	0	0	2	2	6	3	0	1	3	2	0	1	4	0	5	1	0	0	0	1	1	1	4	0	1	0	1	1	0
561	hsa-mir-3679	1	1	3	0	0	1	0	1	1	0	0	0	1	0	0	0	5	0	1	0	0	0	0	0	0	0	0	1	1	0	3	1	0	0	2	0	0	2	0	1	0	0	0	0	2	0	0	6
562	hsa-mir-3680-1	1	0	1	2	0	0	0	2	1	1	0	1	2	0	1	2	1	1	1	0	1	0	0	0	2	1	0	0	0	1	1	2	0	2	0	0	0	0	1	1	5	3	1	3	2	1	1	7
563	hsa-mir-3680-2	0	0	0	0	1	1	1	0	0	0	0	2	0	1	0	0	0	0	0	0	1	0	0	0	3	0	0	0	2	1	0	0	0	0	0	2	0	0	0	0	1	1	0	1	0	0	1	1
564	hsa-mir-3681	0	0	0	1	0	0	0	0	0	0	0	0	0	0	0	1	0	0	0	0	0	0	2	0	0	0	0	0	0	0	0	0	0	0	0	0	0	0	0	0	0	0	0	1	0	0	0	0
565	hsa-mir-3682	11	1	7	1	0	11	5	3	6	10	4	1	0	0	2	13	13	2	3	1	3	3	1	1	10	2	2	3	9	5	0	3	1	3	5	2	3	5	5	6	7	14	9	7	5	4	6	16
566	hsa-mir-3683	0	0	0	0	0	0	0	0	0	0	0	0	0	0	0	0	0	0	0	0	0	0	0	0	0	0	0	0	0	0	0	0	0	0	0	0	0	0	0	0	0	0	0	0	0	0	0	0
567	hsa-mir-3684	2	0	1	1	1	6	3	3	2	1	1	0	0	0	2	1	0	0	0	1	0	1	1	1	1	1	0	0	0	0	1	0	0	0	1	1	2	0	0	2	11	0	0	2	3	0	0	5
568	hsa-mir-3685	0	0	0	1	0	0	0	0	0	0	0	0	0	0	0	0	0	0	0	0	0	0	0	0	0	0	0	0	0	0	0	0	0	0	0	0	0	0	0	0	0	0	0	0	0	0	0	0
569	hsa-mir-3686	0	0	0	0	0	0	0	0	0	0	0	0	0	0	0	0	0	0	0	0	0	0	0	0	0	0	0	0	0	0	0	0	0	0	0	0	0	0	0	0	0	0	0	0	0	0	0	0
570	hsa-mir-3687-1	0	0	0	0	0	0	0	0	0	0	0	0	0	0	0	0	0	0	0	0	0	0	0	0	0	0	0	0	0	0	0	0	0	0	0	0	0	0	0	0	0	0	0	0	0	0	0	0
571	hsa-mir-3687-2	0	0	0	0	0	0	0	0	0	0	0	0	0	0	0	0	0	0	0	0	0	0	0	0	0	0	0	0	0	0	0	0	0	0	0	0	0	0	0	0	0	0	0	0	0	0	0	0
572	hsa-mir-3688-1	0	0	0	0	0	0	0	0	0	0	0	0	0	0	0	1	1	0	0	0	0	0	0	0	1	0	0	0	2	0	0	0	0	1	1	0	0	0	0	2	2	0	0	0	1	0	0	0
573	hsa-mir-3688-2	3	0	0	0	0	0	0	1	0	0	0	0	0	0	0	0	0	0	0	0	0	0	0	0	0	0	0	0	0	0	0	0	0	0	1	0	2	0	0	0	0	0	1	0	0	1	0	0
574	hsa-mir-3689a	0	0	0	0	0	0	0	1	0	3	0	0	0	0	0	0	0	0	0	0	0	0	0	0	0	0	0	0	0	0	0	0	0	0	0	0	0	0	0	0	0	0	0	0	0	0	0	0
575	hsa-mir-3689b	0	0	0	0	0	0	0	1	0	2	0	0	0	0	0	0	0	0	0	0	0	0	0	0	0	0	0	0	0	0	0	0	0	0	0	0	0	0	0	0	0	0	0	0	0	0	0	0
576	hsa-mir-3689c	0	0	0	0	0	0	0	0	0	1	0	0	0	0	0	0	0	0	0	0	0	0	0	0	0	0	0	0	0	0	0	0	0	0	0	0	0	0	0	0	0	0	0	0	0	0	0	0
577	hsa-mir-3689d-1	0	0	0	0	0	0	0	0	0	0	0	0	0	0	0	0	0	0	0	0	0	0	0	0	0	0	0	0	0	0	0	0	0	0	0	0	0	0	0	0	0	0	0	0	0	0	0	0
578	hsa-mir-3689d-2	0	0	0	0	0	0	0	0	0	0	0	0	0	0	0	0	0	0	0	0	0	0	0	0	0	0	0	0	0	0	0	0	0	0	0	0	0	0	0	0	0	0	0	0	0	0	0	0
579	hsa-mir-3689e	0	0	0	0	0	0	0	0	0	2	0	0	0	0	1	0	0	0	0	0	0	0	0	0	0	0	0	0	0	0	0	0	0	0	0	0	0	0	0	0	0	0	0	0	0	0	0	0
580	hsa-mir-3689f	0	0	0	0	0	0	0	0	0	0	0	0	0	0	0	0	0	0	0	0	0	0	0	0	0	0	0	0	0	0	0	0	0	2	0	0	0	0	0	0	0	0	0	0	0	0	0	0
581	hsa-mir-369	29	36	21	53	7	38	74	4	69	295	86	39	6	27	89	73	19	89	100	14	19	18	10	46	70	47	21	36	45	142	7	16	37	18	36	6	21	135	31	63	15	66	8	36	3	33	46	20
582	hsa-mir-3690-1	8	3	3	1	0	1	6	0	2	2	0	1	4	0	1	1	1	10	3	1	1	6	2	2	7	2	0	4	3	0	0	3	0	0	1	1	3	8	2	3	6	2	1	3	2	0	1	3
583	hsa-mir-3690-2	0	0	0	0	0	0	0	0	0	0	0	0	0	0	0	0	0	0	0	0	0	0	0	0	0	0	0	0	0	0	0	0	0	0	0	0	0	0	0	0	0	0	0	0	0	0	0	0
584	hsa-mir-3691	5	1	7	1	2	3	2	1	1	7	6	0	3	0	1	2	3	5	1	0	2	0	0	0	3	5	0	1	3	0	0	1	1	3	1	0	1	0	6	2	2	4	3	0	1	1	3	5
585	hsa-mir-3692	1	0	1	0	0	0	0	0	0	0	0	0	0	0	0	0	0	0	0	0	0	0	0	0	0	0	0	0	0	0	0	0	0	0	0	1	0	0	1	0	0	0	0	0	3	0	0	0
586	hsa-mir-370	11	11	23	24	4	20	44	4	24	155	63	18	7	27	49	72	8	58	44	5	8	16	10	28	27	31	14	15	32	109	5	19	11	13	16	8	18	104	16	13	14	33	14	21	18	6	26	35
587	hsa-mir-3713	0	0	0	0	0	0	0	0	0	0	0	0	0	0	0	0	0	0	0	0	0	0	0	0	0	0	0	0	0	0	0	0	0	0	0	0	0	0	0	0	0	0	0	0	0	0	0	0
588	hsa-mir-3714	0	0	0	0	0	0	0	0	0	0	0	0	0	0	0	0	0	0	0	0	0	0	0	0	0	0	0	0	0	0	0	0	0	0	0	0	0	0	0	0	0	0	0	0	0	0	0	0
589	hsa-mir-371a	0	0	2	0	0	0	0	0	51	0	0	0	0	0	0	0	0	0	0	0	0	0	0	0	0	0	0	0	0	0	0	0	0	0	0	0	0	2	1	0	0	0	0	0	0	1	0	0
590	hsa-mir-371b	0	0	0	0	1	0	0	0	0	0	2	0	0	0	1	0	0	0	0	0	0	0	0	0	2	0	0	0	0	0	0	0	0	0	1	0	0	2	0	0	0	0	0	1	0	0	0	0
591	hsa-mir-372	1	0	10	1	1	3	2	4	432	0	0	1	0	0	1	0	0	2	0	0	0	0	0	0	0	1	0	1	0	0	0	1	0	0	0	2	1	4	11	0	0	0	0	0	0	12	1	3
592	hsa-mir-373	0	0	0	0	0	1	0	2	68	4	2	0	0	0	0	1	0	0	0	2	0	0	1	0	0	0	0	0	0	0	0	0	0	0	0	0	0	0	16	0	0	0	0	0	0	0	0	0
593	hsa-mir-374a	4701	1444	1617	5226	1076	5400	5132	1211	3097	2871	1975	1826	1077	4294	2357	4698	3993	4692	2883	726	1511	1514	2405	2099	4941	3767	3884	1894	4665	7119	501	4711	2410	1454	8752	860	1149	4574	1912	5989	4930	4959	715	5216	379	1691	3104	4020
594	hsa-mir-374b	306	94	148	212	89	185	319	75	248	229	261	416	81	598	251	91	118	406	264	82	137	118	194	124	544	590	749	124	511	241	87	192	218	148	633	74	189	973	201	852	528	179	102	250	33	84	143	216
595	hsa-mir-374c	0	0	0	0	0	0	0	0	0	0	0	0	0	1	0	0	0	0	0	0	0	0	0	0	0	0	0	0	0	0	0	0	0	0	0	0	0	1	0	0	0	0	0	0	0	0	0	0
596	hsa-mir-375	118333	566563	170821	71811	28500	6008	2007	62528	53235	8782	243	308	73532	365	20544	217	5652	662	222591	1971	21007	3104	1712	109752	18438	3879	142275	3155	263	93	404116	1241	282093	207	185514	1213	270913	537	123077	252454	11086	281	41071	201	15950	19090	791	19621
597	hsa-mir-376a-1	2	3	0	6	2	5	17	1	11	58	12	8	1	2	3	11	2	7	12	1	2	6	2	4	9	7	4	5	7	16	3	1	5	4	7	2	5	10	5	4	2	12	0	8	4	4	10	1
598	hsa-mir-376a-2	1	1	1	3	1	1	7	1	1	31	8	7	4	1	4	2	0	9	8	1	1	2	1	4	6	4	0	0	4	3	0	2	1	5	4	1	1	4	0	5	0	5	2	1	1	2	4	0
599	hsa-mir-376b	6	5	4	5	3	0	11	1	13	60	8	17	4	2	7	8	3	13	18	3	3	10	2	5	31	14	5	16	7	23	0	1	7	7	5	2	7	18	12	20	5	10	2	11	3	2	13	8
600	hsa-mir-376c	14	24	12	23	10	9	45	3	36	126	52	37	8	9	34	42	11	56	41	5	4	9	5	26	65	22	22	21	21	86	8	6	30	17	30	3	18	94	30	29	11	63	8	28	2	8	42	12
601	hsa-mir-377	12	8	11	18	6	6	19	0	20	67	58	29	2	8	18	30	2	29	20	1	2	9	3	14	32	26	9	17	23	54	3	3	6	3	11	3	13	76	6	29	8	13	0	18	7	1	14	10
602	hsa-mir-378a	13321	7958	5993	11919	1689	2091	1485	1488	4562	5042	4365	1222	3323	8409	3717	3915	3266	2176	3976	1261	3746	1763	2309	3723	21896	2908	8665	2477	5263	5429	6544	3668	4499	6947	3080	987	2510	25749	8624	6293	6965	4522	5470	5067	3663	2559	13702	9865
603	hsa-mir-378b	0	1	0	0	0	0	0	0	0	0	0	0	0	0	0	0	0	0	0	0	0	0	0	0	0	0	0	0	0	0	0	0	0	0	0	0	0	0	0	0	0	0	0	0	0	0	0	0
604	hsa-mir-378c	217	75	42	98	11	20	11	5	27	24	46	19	31	54	24	16	31	59	52	5	53	11	18	12	196	30	190	7	64	16	90	64	89	9	48	3	64	292	27	94	38	35	18	30	17	34	20	88
605	hsa-mir-378d-1	5	4	1	3	2	0	1	0	0	0	0	0	2	1	2	0	0	3	0	0	0	0	1	2	8	0	9	1	3	0	3	3	4	1	1	0	0	17	2	3	1	1	0	1	0	1	1	0
606	hsa-mir-378d-2	2	3	3	3	1	0	1	0	2	0	5	2	1	3	2	1	0	3	6	0	1	0	0	2	8	1	7	1	2	2	6	1	5	0	1	0	3	12	0	5	0	1	1	0	0	1	0	3
607	hsa-mir-378e	0	0	0	0	0	0	0	0	0	0	0	0	0	0	0	0	0	0	0	0	0	0	0	0	0	0	0	0	0	0	0	0	0	0	0	0	0	0	0	0	0	0	0	0	0	0	0	0
608	hsa-mir-378f	2	2	0	0	0	0	0	0	0	1	0	0	0	0	0	1	0	0	0	0	0	0	0	0	2	0	0	0	0	0	0	0	1	0	0	0	0	0	1	0	0	0	0	0	0	0	0	1
609	hsa-mir-378g	0	0	0	0	0	0	0	0	0	0	0	0	0	0	0	0	0	0	0	0	0	0	0	0	0	1	0	0	0	1	0	0	0	0	0	0	0	0	0	0	0	0	0	0	0	0	1	0
610	hsa-mir-378h	0	0	0	0	0	0	0	0	0	0	0	0	0	0	0	0	0	0	0	0	0	0	0	0	0	0	0	0	0	0	0	0	0	0	0	0	0	0	0	0	0	0	0	0	0	0	0	0
611	hsa-mir-378i	3	2	3	1	0	1	0	1	0	1	0	0	0	0	0	0	0	0	0	0	1	0	0	0	0	0	1	0	0	3	0	0	0	0	0	3	0	2	1	0	0	0	0	0	2	0	3	1
612	hsa-mir-378j	0	0	0	0	0	0	0	0	0	0	0	0	0	0	0	0	0	0	0	0	0	0	0	0	0	0	0	0	0	0	0	0	0	0	0	0	0	0	0	0	0	0	0	0	0	0	0	0
613	hsa-mir-379	2472	1222	1110	4872	394	1284	3959	360	2055	10069	5602	1647	504	1819	3561	8885	1315	5244	2571	371	634	1297	360	1846	4128	3340	1453	1785	3406	8335	654	1457	1246	1366	1508	349	1186	7738	1153	1582	769	4693	490	3127	770	843	3011	1764
614	hsa-mir-380	4	6	5	6	1	1	3	2	5	73	17	3	4	3	8	16	2	3	9	0	1	0	1	3	5	0	1	2	4	7	0	3	1	2	2	0	5	24	4	5	1	8	2	6	1	2	6	2
615	hsa-mir-381	173	167	137	549	52	120	333	33	201	1495	369	108	35	113	114	401	96	367	393	29	69	60	29	326	239	102	137	81	279	605	66	86	183	66	207	14	134	634	135	132	108	285	51	208	123	131	220	154
616	hsa-mir-382	66	38	59	60	20	52	142	16	55	284	230	69	6	40	138	220	29	194	51	8	20	39	14	80	95	123	42	64	76	289	29	39	43	41	50	12	59	389	50	46	39	108	32	69	16	60	70	38
617	hsa-mir-383	1	0	1	2	0	13	1	0	2	0	2	0	1	10	0	1	0	0	6	0	0	0	1	0	0	0	28	0	1	0	1	3	0	0	4	0	7	14	0	5	2	0	0	1	0	0	0	0
618	hsa-mir-384	0	0	0	0	0	0	0	0	0	0	0	0	0	0	0	0	0	0	0	0	0	0	0	0	0	0	0	0	0	0	0	0	0	0	0	0	0	0	0	0	0	0	0	0	0	0	0	0
619	hsa-mir-3907	0	0	0	0	0	0	0	0	0	0	0	0	0	0	0	0	0	0	0	0	0	0	0	0	0	0	0	0	1	0	0	0	0	0	0	0	0	0	0	0	0	0	0	0	0	0	0	0
620	hsa-mir-3908	0	0	0	0	0	0	0	0	0	0	0	0	0	0	0	0	0	0	0	0	0	0	0	0	0	0	0	0	0	0	0	0	0	0	0	0	0	0	0	0	0	0	0	0	0	0	0	0
621	hsa-mir-3909	3	2	1	1	0	0	2	1	0	4	4	1	1	1	4	1	4	1	0	0	0	1	0	1	2	1	1	1	2	2	2	1	1	2	0	2	1	6	0	2	1	0	3	1	0	2	0	1
622	hsa-mir-3910-1	0	0	0	0	0	0	0	0	0	1	0	0	0	0	0	0	0	2	0	0	0	0	0	0	0	1	0	0	0	1	0	0	0	1	0	0	0	0	0	0	0	0	0	1	0	0	0	0
623	hsa-mir-3910-2	0	0	0	0	0	0	0	0	0	0	0	0	0	0	0	0	0	1	1	1	0	0	0	0	1	0	1	0	0	2	0	2	0	0	0	1	1	0	0	1	0	0	0	1	0	0	0	0
624	hsa-mir-3911	1	0	1	0	0	0	0	0	0	0	1	0	0	0	0	3	0	0	0	0	0	1	0	0	0	0	0	0	1	0	0	0	0	0	1	0	0	0	0	0	0	3	0	1	0	0	0	0
625	hsa-mir-3912	2	6	3	7	1	4	3	7	0	3	6	3	0	3	1	3	3	5	0	0	3	1	1	2	1	2	7	2	2	5	3	4	0	0	2	1	5	38	1	3	5	5	0	0	0	1	5	4
626	hsa-mir-3913-1	5	2	3	4	5	11	13	3	3	6	5	3	2	5	9	4	7	8	1	0	1	1	4	3	2	4	8	3	4	14	2	7	2	1	13	5	3	13	8	9	55	7	1	2	2	5	4	5
627	hsa-mir-3913-2	4	3	5	1	4	18	9	2	8	5	4	8	0	3	3	4	6	9	3	0	6	5	1	2	4	7	3	1	3	6	3	4	3	1	4	1	3	9	4	12	47	6	0	1	1	3	5	2
628	hsa-mir-3914-1	0	0	0	0	0	0	0	0	0	0	1	0	0	1	0	0	0	0	0	0	0	0	0	0	0	1	0	0	0	0	0	1	0	0	0	0	0	2	0	0	0	0	0	0	0	0	0	0
629	hsa-mir-3914-2	0	0	0	1	0	0	0	0	0	0	0	0	0	2	0	0	0	1	0	0	0	0	0	0	0	1	0	0	0	0	0	2	0	0	1	0	0	1	0	0	0	0	0	0	0	0	0	0
630	hsa-mir-3915	0	0	0	0	0	0	0	0	0	0	0	0	0	0	0	0	0	0	0	0	0	0	0	0	0	0	0	0	0	0	0	0	0	0	0	0	0	0	0	0	0	0	0	0	0	0	0	0
631	hsa-mir-3916	0	0	0	0	0	0	0	1	0	0	0	0	0	0	0	0	0	0	0	0	0	0	0	0	0	0	0	0	0	0	0	0	0	0	0	0	0	0	0	0	0	0	0	0	0	0	0	1
632	hsa-mir-3917	0	2	1	8	3	5	2	1	2	7	0	2	5	0	2	3	10	3	1	2	1	0	1	3	2	2	1	5	3	3	7	6	3	0	9	11	2	1	0	10	3	3	2	6	0	1	8	6
633	hsa-mir-3918	0	0	0	0	0	0	0	0	0	0	0	0	0	0	0	0	1	0	0	0	0	0	0	0	0	0	0	0	0	0	1	0	0	0	0	0	0	0	0	0	0	1	0	0	1	0	0	0
634	hsa-mir-3919	0	0	0	0	0	0	0	0	0	0	0	0	0	1	0	0	0	0	0	0	0	0	0	0	0	0	0	0	0	0	0	0	0	0	0	0	0	0	0	0	0	0	0	0	0	0	0	0
635	hsa-mir-3920	1	0	0	3	1	3	2	0	1	2	2	0	2	2	1	0	0	1	3	0	0	0	0	1	0	2	0	0	1	0	0	2	0	1	2	0	1	1	0	1	2	0	1	0	1	0	1	3
636	hsa-mir-3921	0	0	0	0	0	0	1	0	0	0	0	0	0	0	0	0	0	0	0	0	0	0	0	0	0	0	1	0	0	0	0	0	0	0	0	0	0	1	0	0	0	0	0	0	0	0	0	0
637	hsa-mir-3922	5	1	2	2	2	33	7	1	3	4	9	6	3	0	4	2	3	13	1	1	0	5	3	3	1	2	2	1	3	2	3	3	1	5	2	2	3	4	0	0	5	13	1	6	0	0	4	3
638	hsa-mir-3923	0	0	0	0	0	1	0	0	4	6	0	0	0	0	0	0	0	0	0	2	0	0	0	0	0	0	0	0	0	0	0	0	0	0	0	0	1	0	55	0	1	0	0	0	0	0	0	0
639	hsa-mir-3924	0	0	0	0	0	0	0	0	0	0	0	0	0	0	0	0	0	0	0	0	0	0	0	0	0	0	0	0	0	0	0	0	0	0	0	0	0	0	0	0	0	0	0	0	0	0	0	0
640	hsa-mir-3925	0	0	1	0	0	0	0	0	0	1	0	0	0	0	0	0	1	0	0	0	0	1	0	0	0	0	0	0	0	0	0	0	0	0	0	1	0	0	0	0	0	0	0	0	0	0	1	0
641	hsa-mir-3926-1	0	2	0	1	0	2	1	0	0	0	0	1	0	0	1	1	1	0	1	0	0	0	0	1	0	5	2	1	2	1	0	5	0	2	1	0	0	3	1	2	0	0	0	1	0	0	2	0
642	hsa-mir-3926-2	0	0	0	3	0	2	4	0	3	0	1	0	0	5	1	2	0	1	1	1	1	0	0	3	0	1	1	0	0	0	0	7	0	0	2	0	0	7	1	3	1	1	0	0	0	0	0	0
643	hsa-mir-3927	0	0	0	2	0	0	1	0	0	0	0	0	0	0	0	0	0	0	0	0	0	0	0	0	0	0	0	0	0	0	0	4	0	0	0	0	0	0	0	0	3	0	0	0	0	0	0	0
644	hsa-mir-3928	5	0	6	2	0	2	3	5	2	4	3	3	2	4	3	11	9	4	2	2	2	2	6	3	3	6	4	2	5	4	2	2	0	6	10	5	2	2	5	1	1	3	3	4	2	5	5	5
645	hsa-mir-3929	0	0	0	0	0	0	1	0	0	1	0	0	0	0	0	0	0	0	0	1	0	2	0	0	0	0	0	0	0	0	0	0	0	0	0	0	0	0	0	0	0	0	0	0	0	0	4	0
646	hsa-mir-3934	62	8	18	4	8	10	17	3	16	19	8	3	26	8	4	16	33	20	23	5	7	10	7	5	32	8	7	6	14	53	52	7	14	13	24	4	11	17	20	26	12	44	26	9	11	28	32	39
647	hsa-mir-3935	0	0	0	0	0	0	0	0	0	0	0	0	0	0	0	0	0	0	0	0	0	0	0	0	0	0	0	0	0	0	0	0	0	0	0	0	0	0	0	0	0	0	0	0	0	0	0	0
648	hsa-mir-3936	0	0	0	0	0	0	0	0	0	2	0	1	0	2	0	0	0	0	1	0	0	1	0	0	1	0	0	0	0	0	1	0	0	0	0	1	0	0	0	0	0	1	0	1	0	0	0	0
649	hsa-mir-3937	0	0	0	0	0	0	0	0	0	0	0	0	0	0	0	0	1	0	0	0	0	0	0	0	0	0	0	0	0	0	0	0	0	0	1	0	0	0	0	0	0	0	0	0	0	0	0	0
650	hsa-mir-3938	0	0	0	0	0	0	0	0	0	0	0	0	0	0	0	0	0	0	0	0	0	0	1	0	0	0	0	0	2	0	0	0	0	0	0	0	0	0	0	0	0	0	0	0	0	0	1	0
651	hsa-mir-3939	3	0	1	0	0	0	0	0	0	0	0	0	0	0	0	0	1	1	0	0	0	0	0	0	0	0	0	0	2	0	0	0	0	0	0	0	0	0	0	0	2	0	0	0	1	2	0	1
652	hsa-mir-3940	4	0	5	0	1	3	2	1	6	2	4	2	2	2	0	6	2	5	0	0	2	0	0	3	8	3	0	5	4	3	2	1	3	0	7	3	1	4	3	2	3	5	2	2	5	0	4	8
653	hsa-mir-3941	6	1	4	0	1	1	6	3	5	6	2	0	3	1	4	3	2	0	1	1	3	3	1	2	6	3	0	3	3	4	1	2	1	1	10	1	0	2	1	1	3	6	0	0	2	1	1	5
654	hsa-mir-3942	6	0	3	1	0	2	2	4	2	4	1	0	3	0	1	0	7	0	1	0	3	0	0	3	5	0	0	0	8	1	1	1	0	3	2	1	0	2	1	2	2	2	1	2	2	3	1	12
655	hsa-mir-3943	0	2	0	0	0	1	1	0	2	0	1	0	0	0	0	0	1	1	0	0	0	0	0	0	0	0	0	1	0	1	0	0	0	0	1	0	0	0	0	0	0	0	1	0	0	0	1	0
656	hsa-mir-3944	3	1	11	0	3	3	0	7	8	4	0	0	3	0	0	1	1	1	2	2	0	2	6	1	3	0	0	0	2	0	4	1	0	0	4	0	1	0	14	0	3	1	4	3	4	0	0	7
657	hsa-mir-3945	0	0	0	0	0	0	0	0	0	0	0	0	0	0	0	0	0	0	0	0	0	1	0	0	1	0	0	0	0	0	0	0	0	0	0	0	0	0	0	0	0	0	0	0	0	0	0	0
658	hsa-mir-3960	0	0	0	0	0	0	0	0	0	0	0	0	0	0	0	0	0	0	0	0	0	0	0	0	0	0	0	0	0	0	0	0	0	0	0	0	0	0	0	0	0	0	0	0	0	0	0	0
659	hsa-mir-3972	0	0	0	0	0	0	0	0	0	0	0	0	0	0	0	0	0	0	0	0	0	0	0	0	0	0	0	0	0	0	0	0	0	0	0	1	0	0	0	0	0	0	0	0	0	0	0	0
660	hsa-mir-3973	0	0	0	0	0	0	0	0	0	0	0	0	0	0	0	0	0	0	0	0	0	0	0	0	0	0	0	0	0	0	0	0	0	0	0	0	0	0	0	0	0	0	0	0	0	0	0	0
661	hsa-mir-3974	0	0	0	0	0	0	0	0	0	0	0	0	0	0	0	0	0	0	0	0	0	0	0	0	0	0	0	0	0	0	0	0	0	0	0	0	0	0	0	0	0	0	0	0	0	0	0	0
662	hsa-mir-3975	0	0	0	0	0	0	0	0	0	0	0	0	0	0	0	0	0	0	0	0	0	0	0	0	0	0	0	0	0	0	0	0	0	0	0	0	0	0	0	0	0	0	0	0	0	0	0	0
663	hsa-mir-3976	0	0	0	0	0	0	0	0	0	0	0	0	0	0	0	0	0	0	0	0	0	0	0	0	0	0	0	0	0	0	0	0	0	0	0	0	0	0	0	0	0	0	0	0	0	0	0	0
664	hsa-mir-3977	0	0	0	0	0	0	0	0	0	0	0	0	0	0	0	0	0	0	0	0	0	0	0	0	0	0	0	0	0	0	0	0	0	0	0	0	0	0	0	0	0	0	0	0	0	0	0	0
665	hsa-mir-3978	0	0	0	0	0	0	0	0	0	0	0	0	0	0	0	0	0	0	0	0	0	0	0	0	0	0	0	0	0	0	0	0	0	0	0	0	0	0	0	0	0	0	0	0	0	0	0	0
666	hsa-mir-409	78	83	91	58	24	74	179	25	153	679	247	119	24	74	229	230	49	153	136	21	33	70	25	134	145	198	46	136	116	1	40	57	46	48	56	18	62	294	70	58	36	190	21	89	35	44	97	73
667	hsa-mir-410	23	47	40	79	6	29	71	10	40	314	71	19	7	34	32	82	17	76	71	8	15	15	4	33	71	33	25	12	48	96	17	42	29	22	57	4	24	296	37	44	22	99	13	32	18	30	29	46
668	hsa-mir-411	33	34	28	62	5	5	35	6	24	98	116	26	5	21	45	83	28	73	51	3	7	15	4	30	54	32	19	15	50	51	10	22	17	22	23	5	27	222	31	12	12	47	8	35	6	25	50	24
669	hsa-mir-412	8	18	4	32	2	22	38	6	66	325	48	24	8	4	43	56	23	5	47	10	17	29	5	23	12	73	20	37	30	116	0	5	15	26	18	5	31	144	3	2	12	62	3	2	3	13	43	9
670	hsa-mir-421	39	17	120	8	2	8	8	24	12	34	62	13	13	12	14	19	16	35	6	6	8	13	8	3	38	11	14	10	78	11	6	19	5	10	19	11	13	63	35	13	9	24	17	23	13	20	20	43
671	hsa-mir-422a	0	0	0	0	0	0	0	0	0	0	0	0	0	0	0	0	0	0	0	0	0	0	0	0	0	0	0	0	0	0	1	0	0	0	0	0	0	0	0	0	0	0	0	0	0	0	0	0
672	hsa-mir-423	901	867	850	400	481	1025	832	705	743	952	1029	797	714	846	1351	554	345	716	553	322	434	342	639	492	825	890	569	534	1040	900	1851	742	402	536	1157	366	631	2179	863	1108	1232	887	599	634	770	489	984	1073
673	hsa-mir-424	283	382	206	50	102	109	370	176	252	452	783	418	149	48	271	817	179	1223	118	77	82	198	51	215	428	130	78	131	849	556	94	128	346	261	182	53	313	283	614	152	141	256	131	358	107	153	539	228
674	hsa-mir-425	1460	1657	1789	575	730	660	608	2018	1076	6650	901	546	1178	753	1032	466	1529	820	1306	1305	1125	759	458	516	2065	702	585	1042	1206	584	1509	836	607	293	790	1813	617	1227	1019	3375	951	1022	1361	1529	1020	1179	1672	1037
675	hsa-mir-4251	0	0	0	0	0	0	0	0	0	0	0	0	0	0	0	0	0	0	0	0	0	0	0	0	0	0	0	0	0	0	0	0	0	0	0	0	0	0	0	0	0	0	0	0	0	0	0	0
676	hsa-mir-4252	0	0	0	0	0	0	0	0	0	0	0	0	0	0	0	0	0	0	0	0	0	0	0	0	0	0	0	0	0	0	0	0	0	0	0	0	0	0	0	0	0	0	0	0	0	0	0	0
677	hsa-mir-4253	0	0	0	0	0	0	0	0	0	0	0	0	0	0	0	0	0	0	0	0	0	0	0	0	0	0	0	0	0	0	0	0	0	0	0	0	0	0	0	0	0	0	0	0	0	0	0	0
678	hsa-mir-4254	0	0	0	0	0	0	0	0	0	0	0	0	0	0	0	1	0	0	0	0	0	0	0	0	0	0	0	0	0	0	0	0	0	0	0	0	0	0	0	0	0	0	0	0	0	0	0	0
679	hsa-mir-4255	0	0	0	0	0	0	0	0	0	0	0	0	0	0	0	0	0	0	0	0	0	0	0	0	0	0	0	0	0	0	0	0	0	0	0	0	0	0	0	0	0	0	0	0	0	0	0	0
680	hsa-mir-4256	0	0	0	0	0	0	0	0	0	0	0	0	0	0	0	0	0	0	0	0	0	0	0	0	0	0	0	0	0	0	0	0	0	0	0	0	0	0	0	0	0	0	0	0	0	0	0	0
681	hsa-mir-4257	0	0	0	0	0	0	0	0	0	0	0	0	0	0	0	0	0	0	0	0	0	0	0	0	0	0	0	0	0	0	0	0	0	0	0	0	0	0	0	0	0	0	0	0	0	0	0	0
682	hsa-mir-4258	0	0	0	0	0	0	0	0	0	0	0	0	0	0	0	0	0	0	0	0	0	0	0	0	0	0	0	0	0	0	0	0	0	0	0	0	0	0	0	0	0	0	0	0	0	0	0	0
683	hsa-mir-4259	0	0	0	0	0	0	0	0	0	0	0	0	0	0	0	0	0	0	0	0	0	0	0	0	0	0	0	0	0	0	0	0	0	0	0	0	0	0	0	0	0	0	0	0	0	0	0	0
684	hsa-mir-4260	0	0	0	0	0	0	0	0	0	0	0	0	0	0	0	0	0	0	0	0	0	0	0	0	0	0	0	0	0	0	0	0	0	0	0	0	0	0	0	0	0	0	0	0	0	0	0	0
685	hsa-mir-4261	0	0	0	0	0	0	0	0	0	0	0	0	0	0	0	0	0	0	0	0	0	0	0	0	0	0	0	0	0	0	0	0	0	0	0	0	0	0	0	0	0	0	0	0	0	0	0	0
686	hsa-mir-4262	0	0	0	0	0	0	0	0	0	0	0	0	0	0	0	0	0	0	0	0	0	0	0	0	0	0	0	0	0	0	0	0	0	0	0	0	0	0	0	0	0	0	0	0	0	0	0	0
687	hsa-mir-4263	0	0	0	0	0	0	0	0	0	0	0	0	0	0	0	0	0	0	0	0	0	0	0	0	0	0	0	0	0	0	0	0	0	0	0	0	0	0	0	0	0	0	0	0	0	0	0	0
688	hsa-mir-4264	0	0	0	0	0	0	0	0	0	0	0	0	0	0	0	0	0	0	0	0	0	0	0	0	0	0	0	0	0	0	0	0	0	0	0	0	0	0	0	0	0	0	0	0	0	0	0	0
689	hsa-mir-4265	0	0	0	0	0	0	0	0	0	0	0	0	0	0	0	0	0	0	0	0	0	0	0	0	0	0	0	0	0	0	0	0	0	0	0	0	0	0	0	0	0	0	0	0	0	0	0	0
690	hsa-mir-4266	0	0	0	0	0	0	0	0	0	0	0	0	0	0	0	0	0	0	0	0	0	0	0	0	0	0	0	0	0	0	0	0	0	0	0	0	0	0	0	0	0	0	0	0	0	0	0	0
691	hsa-mir-4267	0	0	0	0	0	0	0	0	0	0	0	0	0	0	0	0	0	0	0	0	0	0	0	0	0	0	0	0	0	0	0	0	0	0	0	0	0	0	0	0	0	0	0	0	0	0	0	0
692	hsa-mir-4268	0	0	0	0	0	0	0	0	0	0	0	0	0	0	0	0	0	0	0	0	0	0	0	0	0	0	0	0	0	0	0	0	0	0	0	0	0	0	0	0	0	0	0	0	0	0	0	0
693	hsa-mir-4269	0	0	0	0	0	0	0	0	0	0	0	0	0	0	0	0	0	0	0	0	0	0	0	0	0	0	0	0	0	0	0	0	0	0	0	0	0	0	0	0	0	0	0	0	0	0	0	0
694	hsa-mir-4270	0	0	0	0	0	0	0	0	0	0	0	0	0	0	0	0	0	0	0	0	0	0	0	0	0	0	0	0	0	0	0	0	0	0	0	0	0	0	0	0	0	0	0	0	0	0	0	0
695	hsa-mir-4271	0	0	0	0	0	0	0	0	0	0	0	0	0	0	0	0	0	0	0	0	0	0	0	0	0	0	0	0	0	0	0	0	0	0	0	0	0	0	0	0	0	0	0	0	0	0	0	0
696	hsa-mir-4272	0	0	0	0	0	0	0	0	0	0	0	0	0	0	0	0	0	0	0	0	0	0	0	0	0	0	0	0	0	0	0	0	0	0	0	0	0	0	0	0	0	0	0	0	0	0	0	0
697	hsa-mir-4273	0	0	0	0	0	0	0	0	0	0	0	0	0	0	0	0	0	0	0	0	0	0	0	0	0	0	0	0	0	0	0	0	0	0	0	0	0	0	0	0	0	0	0	0	0	0	0	0
698	hsa-mir-4274	0	0	0	0	0	0	0	0	0	0	0	0	0	0	0	0	0	0	0	0	0	0	0	0	0	0	0	0	0	0	0	0	0	0	0	0	0	0	0	0	0	0	0	0	0	0	0	0
699	hsa-mir-4275	0	0	0	0	0	0	0	0	0	0	0	0	0	0	0	0	0	0	0	0	0	0	0	0	0	0	0	0	0	0	0	0	0	0	0	0	0	0	0	0	0	0	0	0	0	0	0	0
700	hsa-mir-4276	0	0	0	0	0	0	0	0	0	0	0	0	0	0	0	0	0	0	0	0	0	0	0	0	0	0	0	0	0	0	0	0	0	0	0	0	0	0	0	0	0	0	0	0	0	0	0	0
701	hsa-mir-4277	0	0	0	0	0	0	0	0	0	0	0	0	0	0	0	0	0	0	0	0	0	0	0	0	0	0	0	0	0	0	0	0	0	0	0	0	0	0	0	0	0	0	0	0	0	0	0	0
702	hsa-mir-4278	0	0	0	0	0	0	0	0	0	0	0	0	0	0	0	0	0	0	0	0	0	0	0	0	0	0	0	0	0	0	0	0	0	0	0	0	0	0	0	0	0	0	0	0	0	0	0	0
703	hsa-mir-4279	0	0	0	0	0	0	0	0	0	0	0	0	0	0	0	0	0	0	0	0	0	0	0	0	0	0	0	0	0	0	0	0	0	0	0	0	0	0	0	0	0	0	0	0	0	0	0	0
704	hsa-mir-4280	0	0	0	0	0	0	0	0	0	0	0	0	0	0	0	0	0	0	0	0	0	0	0	0	0	0	0	0	0	0	0	0	0	0	0	0	0	0	0	0	0	0	0	0	0	0	0	0
705	hsa-mir-4281	0	0	0	0	0	0	0	0	0	0	0	0	0	0	0	0	0	0	0	0	0	0	0	0	0	0	0	0	0	0	0	0	0	0	0	0	0	0	0	0	0	0	0	0	0	0	0	0
706	hsa-mir-4282	0	0	0	0	0	0	0	0	0	0	0	0	0	0	0	0	0	0	0	0	0	0	0	0	0	0	0	0	0	0	0	0	0	0	0	0	0	0	0	0	0	0	0	0	0	0	0	0
707	hsa-mir-4283-1	0	0	0	0	0	0	0	0	0	0	0	0	0	0	0	0	0	0	0	0	0	0	0	0	0	0	0	0	0	0	0	0	0	0	0	0	0	0	0	0	0	0	0	0	0	0	0	0
708	hsa-mir-4283-2	0	0	0	0	0	0	0	0	0	0	0	0	0	0	0	0	0	0	0	0	0	0	0	0	0	0	0	0	0	0	0	0	0	0	0	0	0	0	0	0	0	0	0	0	0	0	0	0
709	hsa-mir-4284	0	0	0	0	0	0	0	0	0	0	0	0	0	0	0	0	0	0	0	0	0	0	0	0	0	0	0	0	0	0	0	0	0	0	0	0	0	0	0	0	0	0	0	0	0	0	0	0
710	hsa-mir-4285	0	0	0	0	0	0	0	0	0	0	0	0	0	0	0	0	0	0	0	0	0	0	0	0	0	0	0	0	0	0	0	0	0	0	0	0	0	0	0	0	0	0	0	0	0	0	0	0
711	hsa-mir-4286	0	0	0	1	0	0	0	0	0	1	0	0	0	0	1	0	1	0	1	0	0	0	0	0	1	0	0	0	0	0	0	0	0	0	1	0	0	0	0	0	0	1	0	1	0	0	0	1
712	hsa-mir-4287	0	0	0	0	0	0	0	0	0	0	0	0	0	0	0	0	0	0	0	0	0	0	0	0	0	0	0	0	0	0	0	0	0	0	0	0	0	0	0	0	0	0	0	0	0	0	0	0
713	hsa-mir-4288	0	0	0	0	0	0	0	0	0	0	0	0	0	0	0	0	0	0	0	0	0	0	0	0	0	0	0	0	0	0	0	0	0	0	0	0	0	0	0	0	0	0	0	0	0	0	0	0
714	hsa-mir-4289	0	0	0	0	0	0	0	0	0	0	0	0	0	0	0	0	0	0	0	0	0	0	0	0	0	0	0	0	0	0	0	0	0	0	0	0	0	0	0	0	0	0	0	0	0	0	0	0
715	hsa-mir-429	2092	723	1594	248	296	541	315	82	421	549	469	334	1761	3	982	498	4821	309	1789	127	527	646	315	812	3798	207	264	314	1231	448	1640	911	1037	443	4801	209	1085	77	1063	3160	695	401	1967	129	820	1134	1018	2107
716	hsa-mir-4290	0	0	0	0	0	0	0	0	0	0	0	0	0	0	0	0	0	0	0	0	0	0	0	0	0	0	0	0	0	0	0	0	0	0	0	0	0	0	0	0	0	0	0	0	0	0	0	0
717	hsa-mir-4291	0	0	0	0	0	0	0	0	0	0	0	0	0	0	0	0	0	0	0	0	0	0	0	0	0	0	0	0	0	0	0	0	0	0	0	0	0	0	0	0	0	0	0	0	0	0	0	0
718	hsa-mir-4292	0	0	0	0	0	0	0	0	0	0	0	0	0	0	0	0	0	0	0	0	0	0	0	0	0	0	0	0	0	0	0	0	0	0	0	0	0	0	0	0	0	0	0	0	0	0	0	0
719	hsa-mir-4293	0	0	0	0	0	0	0	0	0	0	0	0	0	0	0	0	0	0	0	0	0	0	0	0	0	0	0	0	0	0	0	0	0	0	0	0	0	0	0	0	0	0	0	0	0	0	0	0
720	hsa-mir-4294	0	0	0	0	0	0	0	0	0	0	0	0	0	0	0	0	0	0	0	0	0	0	0	0	0	0	0	0	0	0	0	0	0	0	0	0	0	0	0	0	0	0	0	0	0	0	0	0
721	hsa-mir-4295	0	0	0	0	0	0	0	0	0	0	0	0	1	0	0	0	0	0	0	0	0	0	0	0	0	0	0	0	0	0	0	0	0	0	0	0	0	0	0	0	0	0	0	0	0	0	0	0
722	hsa-mir-4296	0	0	0	0	0	0	0	0	0	0	0	0	0	0	0	0	0	0	0	0	0	0	0	0	0	0	0	0	0	0	0	0	0	1	0	0	0	0	0	0	0	0	0	0	0	0	0	0
723	hsa-mir-4297	0	0	0	0	0	0	0	0	0	0	0	0	0	0	0	0	0	0	0	0	0	0	0	0	0	0	0	0	0	0	0	0	0	0	0	0	0	0	0	0	0	0	0	0	0	0	0	0
724	hsa-mir-4298	0	0	0	0	0	0	0	0	0	0	0	0	0	0	0	0	0	0	0	0	0	0	0	0	0	0	0	0	0	0	0	0	0	0	0	0	0	0	0	0	0	0	0	0	0	0	0	0
725	hsa-mir-4299	0	0	0	0	0	0	0	0	0	0	0	0	0	0	0	0	0	0	0	0	0	0	0	0	0	0	0	0	0	0	0	0	0	0	0	0	0	0	0	0	0	0	0	0	0	0	0	0
726	hsa-mir-4300	0	0	0	0	0	0	0	0	0	0	0	0	0	0	0	0	0	0	0	0	0	0	0	0	0	0	0	0	0	0	0	0	0	0	0	0	0	0	0	0	0	0	0	0	0	0	0	0
727	hsa-mir-4301	0	0	0	0	0	0	0	0	0	0	0	0	0	0	0	0	0	0	0	0	0	0	0	0	0	0	0	0	0	0	0	0	0	0	0	0	0	0	0	0	0	0	0	0	0	0	0	0
728	hsa-mir-4302	0	0	0	0	0	0	0	0	0	0	0	0	0	0	0	0	0	0	0	0	0	0	0	0	0	0	0	0	0	0	0	0	0	0	0	0	0	0	0	0	0	0	0	0	0	0	0	0
729	hsa-mir-4303	0	0	0	0	0	0	0	0	0	0	0	0	0	0	0	0	0	0	0	0	0	0	0	0	0	0	0	0	0	0	0	0	0	0	0	0	0	0	0	0	0	0	0	0	0	0	0	0
730	hsa-mir-4304	0	0	0	0	0	0	0	0	0	0	0	0	0	0	0	0	0	0	0	0	0	0	0	0	0	0	0	0	0	0	0	0	0	0	0	0	0	0	0	0	0	0	0	0	0	0	0	0
731	hsa-mir-4305	0	0	0	0	0	0	0	0	0	0	0	0	0	0	0	0	0	0	0	0	0	0	0	0	0	0	0	0	0	0	0	0	0	0	0	0	0	0	0	0	0	0	0	0	0	0	0	0
732	hsa-mir-4306	0	0	0	1	0	0	0	0	0	0	0	0	0	0	0	0	0	0	0	0	1	0	0	0	0	0	0	0	0	0	0	0	0	0	0	0	0	0	0	0	0	0	0	0	0	1	0	0
733	hsa-mir-4307	0	0	0	0	0	0	0	0	0	0	0	0	0	0	0	0	0	0	0	0	0	0	0	0	0	0	0	0	0	0	0	0	0	0	0	0	0	0	0	0	0	0	0	0	0	0	0	0
734	hsa-mir-4308	0	0	0	0	0	0	0	0	0	0	0	0	0	0	0	0	0	0	0	0	0	0	0	0	0	0	0	0	0	0	0	0	0	0	0	0	0	0	0	0	0	0	0	0	0	0	0	0
735	hsa-mir-4309	0	0	0	0	0	0	0	0	0	0	0	0	0	0	0	0	0	0	0	0	0	0	0	0	0	0	0	0	0	0	0	0	0	0	0	0	0	0	0	0	0	0	0	0	0	0	0	0
736	hsa-mir-431	20	24	28	35	7	11	93	7	49	525	67	23	8	68	54	71	9	44	78	10	10	34	9	53	65	63	26	24	24	160	13	16	26	21	12	5	15	91	38	29	8	36	8	28	23	12	29	30
737	hsa-mir-4310	0	0	0	0	0	0	0	0	0	0	0	0	0	0	0	0	0	0	0	0	0	0	0	0	0	0	0	1	0	0	0	0	0	0	0	0	0	0	0	0	0	0	0	0	0	0	0	0
738	hsa-mir-4311	0	0	0	0	0	0	0	0	0	0	0	0	0	0	0	0	0	0	0	0	0	0	0	0	0	0	0	0	0	0	0	0	0	0	0	0	0	0	0	0	0	0	0	0	0	0	0	0
739	hsa-mir-4312	0	0	0	0	0	0	0	0	0	0	0	0	0	0	0	0	0	0	0	0	0	0	0	0	0	0	0	0	0	0	0	0	0	0	0	0	0	0	0	0	0	0	0	0	0	0	0	0
740	hsa-mir-4313	0	0	0	0	0	0	0	0	0	0	0	0	0	0	0	0	0	0	0	0	0	0	0	0	0	0	0	0	0	0	0	0	0	0	0	0	0	0	0	0	0	0	0	0	0	0	0	0
741	hsa-mir-4314	0	0	0	0	0	0	0	0	0	0	0	0	0	0	0	0	0	0	0	0	0	0	0	0	0	0	0	0	0	0	0	0	0	0	0	0	0	0	0	0	0	0	0	0	0	0	0	0
742	hsa-mir-4315-1	0	0	0	0	0	0	0	0	0	0	0	0	0	0	0	0	0	0	0	0	0	0	0	0	0	0	0	0	0	0	0	0	0	0	0	0	0	0	0	0	0	0	0	0	0	0	1	0
743	hsa-mir-4315-2	0	0	0	0	0	0	0	0	0	0	0	0	0	0	0	0	0	0	0	0	0	0	0	0	0	0	0	0	0	0	0	0	0	0	0	0	0	0	0	0	0	0	0	0	0	0	0	0
744	hsa-mir-4316	0	0	0	0	0	0	0	0	0	0	0	0	0	0	0	0	0	0	0	0	0	0	0	0	0	0	0	0	0	0	0	0	0	0	0	0	0	0	0	0	0	0	0	0	0	0	0	0
745	hsa-mir-4317	0	0	0	0	0	0	0	0	0	0	0	0	0	0	0	0	0	0	0	0	0	0	0	0	0	0	0	0	0	0	0	0	0	0	0	0	0	0	0	0	0	0	0	0	0	0	0	0
746	hsa-mir-4318	0	0	0	0	0	0	0	0	0	0	0	0	0	0	0	0	0	0	0	0	0	0	0	0	0	0	0	0	0	0	0	0	0	0	0	0	0	0	0	0	0	0	0	0	0	0	0	0
747	hsa-mir-4319	0	0	0	0	0	0	0	0	0	0	0	0	0	0	0	0	0	0	0	0	0	0	0	0	0	0	0	0	0	0	0	0	0	0	0	0	0	0	0	0	0	0	0	0	0	0	0	0
748	hsa-mir-432	10	12	27	27	8	18	44	6	40	290	82	25	4	35	38	33	13	52	46	5	6	12	3	38	21	34	16	16	16	92	12	14	14	9	10	4	28	185	24	23	16	34	11	16	9	25	9	20
749	hsa-mir-4320	0	0	0	0	0	0	0	0	0	0	0	0	0	0	0	0	0	0	0	0	0	0	0	0	0	0	0	0	0	0	0	0	0	0	0	0	0	0	0	0	0	0	0	0	0	0	0	0
750	hsa-mir-4321	0	0	0	0	0	0	0	0	0	0	0	0	0	0	0	0	0	0	0	0	0	0	0	0	0	0	0	0	0	0	0	0	0	0	0	0	0	0	0	0	0	0	0	0	0	0	0	0
751	hsa-mir-4322	0	0	0	0	0	0	0	0	0	0	0	0	0	0	0	0	0	0	0	0	0	0	0	0	0	0	0	0	0	0	0	0	0	0	0	0	0	0	0	0	0	0	0	0	0	0	0	0
752	hsa-mir-4323	0	0	0	0	0	0	0	0	0	0	0	0	0	0	0	0	0	0	0	0	0	0	0	0	0	0	0	0	0	0	0	0	0	0	0	0	0	0	0	0	0	0	0	0	0	0	0	0
753	hsa-mir-4324	0	0	0	0	0	0	0	0	0	0	0	0	0	0	0	0	0	0	0	0	0	0	0	0	0	0	0	0	0	0	0	0	0	0	0	0	0	0	0	0	0	0	0	0	0	0	0	0
754	hsa-mir-4325	0	0	0	0	0	0	0	0	0	0	0	0	0	0	0	0	0	0	0	0	0	0	0	0	0	0	0	0	0	0	0	0	0	0	0	0	0	0	0	0	0	0	0	0	0	0	0	0
755	hsa-mir-4326	49	31	68	1	43	35	33	75	66	84	56	57	19	49	47	37	11	1	60	52	14	41	16	34	113	64	18	62	21	49	50	12	9	17	0	14	10	32	242	64	0	54	55	30	28	0	1	83
756	hsa-mir-4327	0	0	0	0	0	0	0	0	0	0	0	0	0	0	0	0	0	0	0	0	0	0	0	0	0	0	0	0	0	0	0	0	0	0	0	0	0	0	0	0	0	0	0	0	0	0	0	0
757	hsa-mir-4328	0	0	0	0	0	0	0	0	0	0	0	0	0	0	0	0	0	0	0	0	0	0	0	0	0	0	0	0	0	0	0	0	0	0	0	0	0	0	0	0	0	0	0	0	0	0	0	0
758	hsa-mir-4329	0	0	0	0	0	0	0	0	0	0	0	0	0	0	0	0	0	0	0	0	0	0	0	0	0	0	0	0	0	0	0	0	0	0	0	0	0	0	0	0	0	0	0	0	0	0	0	0
759	hsa-mir-433	3	2	3	3	1	2	7	2	3	24	6	2	2	1	2	8	1	2	2	1	3	1	3	3	5	3	7	2	5	9	3	4	11	3	3	1	5	15	2	5	0	4	3	3	0	2	3	2
760	hsa-mir-4330	0	0	0	0	0	0	0	0	0	0	0	0	0	0	0	0	0	0	0	0	0	0	0	0	0	0	0	0	0	0	0	0	0	0	0	0	0	0	0	0	0	0	0	0	0	0	0	0
761	hsa-mir-4417	0	0	0	0	0	0	0	0	0	0	0	0	0	0	0	0	0	0	0	0	0	0	0	0	0	0	0	0	0	0	0	0	0	0	0	0	0	0	0	0	0	0	0	0	0	0	0	0
762	hsa-mir-4418	0	0	0	0	0	0	0	0	0	0	0	0	0	0	0	0	0	0	0	0	0	0	0	0	0	0	0	0	0	0	0	0	0	0	0	0	0	0	0	0	0	0	0	0	0	0	0	0
763	hsa-mir-4419a	0	0	0	0	0	0	0	0	0	0	0	0	0	0	0	0	0	0	0	0	0	0	0	0	0	0	0	0	0	0	0	0	0	0	0	0	0	0	0	0	0	0	0	0	0	0	0	0
764	hsa-mir-4419b	0	0	0	0	0	0	0	0	0	0	0	0	0	0	0	0	0	0	0	0	0	0	0	0	0	0	0	0	0	0	0	0	0	0	0	0	0	0	0	0	0	0	0	0	0	0	0	0
765	hsa-mir-4420	1	0	0	0	0	0	2	0	0	0	0	0	0	0	0	0	0	0	0	0	0	0	0	0	0	0	0	0	0	0	0	0	0	0	1	0	0	0	0	0	0	0	0	0	0	0	0	0
766	hsa-mir-4421	0	0	1	0	0	1	0	0	0	0	0	0	0	0	0	0	0	0	0	0	0	0	0	0	0	0	0	0	0	1	0	0	0	0	0	0	0	1	0	0	1	0	0	0	0	0	0	0
767	hsa-mir-4422	0	0	0	0	0	0	0	0	0	0	0	0	0	0	0	0	0	0	0	0	0	0	0	0	0	0	1	0	0	0	0	0	0	0	0	0	0	0	1	0	0	0	0	0	0	0	0	0
768	hsa-mir-4423	0	0	0	0	0	1	0	0	0	0	0	0	1	1	0	0	1	2	1	0	0	0	0	0	1	0	0	0	0	1	0	0	0	0	0	0	0	0	0	1	2	0	0	0	1	1	0	0
769	hsa-mir-4424	1	0	1	0	0	3	0	0	0	18	0	0	3	0	0	0	0	0	0	0	0	0	1	1	0	0	2	0	7	0	0	0	0	0	2	0	0	3	0	0	0	3	0	0	0	0	0	3
770	hsa-mir-4425	1	0	0	0	0	0	1	0	0	0	0	0	0	0	0	1	0	0	0	0	0	0	0	0	1	0	0	0	0	0	0	0	0	0	0	0	0	1	0	0	0	0	0	0	0	0	0	0
771	hsa-mir-4426	0	0	1	0	0	0	0	0	1	0	0	0	0	0	0	0	0	1	0	0	0	1	0	0	0	0	0	0	0	0	0	0	0	0	0	0	0	0	0	0	0	0	0	0	0	0	0	0
772	hsa-mir-4427	3	0	1	0	0	0	0	0	0	0	0	0	0	0	0	0	0	0	0	0	0	0	0	0	0	0	0	0	0	0	0	0	0	0	0	0	0	0	0	0	0	0	0	0	0	0	0	0
773	hsa-mir-4428	0	0	0	0	0	0	0	0	0	0	0	0	0	0	0	0	0	0	0	0	0	0	0	0	0	0	0	0	0	0	0	0	0	0	0	0	0	0	0	0	0	0	0	0	0	0	0	0
774	hsa-mir-4429	0	0	0	0	0	0	0	0	0	0	0	0	0	0	0	0	0	0	0	0	0	0	0	0	0	0	0	0	0	0	0	0	0	0	0	0	0	0	0	0	0	0	0	0	0	0	0	0
775	hsa-mir-4430	0	0	0	0	0	0	0	0	0	0	0	0	0	0	0	0	0	0	0	0	0	0	0	0	0	0	0	0	0	0	0	0	0	0	0	0	0	0	0	0	0	0	0	0	0	0	0	0
776	hsa-mir-4431	0	0	0	0	0	0	0	0	0	2	0	0	1	0	0	0	2	0	0	0	0	0	0	0	0	0	0	0	0	0	0	0	1	0	0	0	0	0	1	1	0	0	0	0	0	0	0	0
777	hsa-mir-4432	0	0	0	1	0	0	0	0	0	0	0	0	0	0	0	0	0	0	0	0	0	0	0	0	0	0	0	0	0	0	0	0	0	0	0	0	0	0	0	0	0	0	0	0	0	0	0	0
778	hsa-mir-4433a	1	0	0	0	1	1	0	0	0	0	1	0	0	0	0	0	0	0	0	0	0	0	0	0	0	1	2	0	0	0	0	0	0	0	1	0	0	0	0	0	0	0	0	0	0	0	0	1
779	hsa-mir-4433b	1	0	1	0	0	0	1	0	0	1	0	0	1	2	0	0	0	0	1	1	2	0	1	1	0	0	0	0	0	0	0	0	0	4	1	0	0	0	1	0	6	2	0	2	0	0	3	0
780	hsa-mir-4434	1	0	0	1	0	1	0	0	1	0	0	0	0	0	0	0	0	0	0	1	0	0	0	0	0	0	0	1	0	0	0	1	0	0	0	0	0	1	0	0	0	1	0	1	0	0	1	0
781	hsa-mir-4435-1	0	0	0	0	0	0	0	0	0	0	0	0	1	0	0	0	0	0	0	0	0	0	0	0	0	2	0	1	0	0	0	0	0	0	0	0	0	0	1	0	0	2	1	1	0	1	0	0
782	hsa-mir-4435-2	0	0	0	0	0	0	0	1	0	0	0	0	1	0	1	0	2	0	0	0	1	0	0	0	0	1	0	0	0	0	0	0	0	0	0	0	0	0	1	0	0	2	1	0	0	0	1	0
783	hsa-mir-4436a	0	0	0	0	0	0	0	0	0	0	0	0	0	0	0	0	0	0	0	0	0	0	0	0	0	0	0	0	0	0	0	0	0	0	0	0	0	0	0	0	0	0	0	0	0	0	0	0
784	hsa-mir-4436b-1	0	0	0	0	0	0	0	0	1	0	0	0	0	0	0	0	0	0	0	0	0	0	0	0	0	0	0	0	0	0	0	0	0	0	0	0	0	0	0	0	1	0	0	0	0	0	0	0
785	hsa-mir-4436b-2	0	0	0	0	0	0	0	0	0	0	0	0	0	0	0	0	0	0	0	0	0	0	0	0	0	0	0	0	0	0	0	0	0	0	0	0	0	0	0	0	0	0	0	0	0	0	0	0
786	hsa-mir-4437	0	0	0	0	0	0	1	0	0	0	0	0	0	0	0	0	0	0	0	0	0	0	0	0	0	0	0	0	0	0	0	0	0	0	0	0	0	0	0	0	0	0	0	0	0	0	0	0
787	hsa-mir-4438	0	0	0	0	0	0	0	0	0	0	0	0	0	0	0	0	0	0	0	0	0	0	0	0	0	0	0	0	0	0	0	0	0	0	0	0	0	0	0	0	0	0	0	0	0	0	0	0
788	hsa-mir-4439	0	0	0	0	0	0	0	0	0	0	0	0	0	0	0	0	0	0	0	0	0	0	0	0	0	0	0	0	0	0	0	0	0	0	0	0	0	0	0	0	0	0	0	0	0	0	0	0
789	hsa-mir-4440	0	0	0	0	0	0	0	0	0	0	0	0	0	0	0	0	0	0	0	0	0	0	0	0	0	0	0	0	0	0	0	0	0	0	0	0	0	0	0	0	0	0	0	0	0	0	0	0
790	hsa-mir-4441	0	0	0	0	0	0	0	0	0	0	0	0	0	0	0	0	0	0	0	0	0	0	0	0	0	0	0	0	0	0	0	0	0	0	0	0	0	0	0	0	0	0	0	0	0	0	0	0
791	hsa-mir-4442	2	0	0	0	2	0	2	0	1	3	0	1	0	0	0	0	1	0	0	0	0	0	0	0	0	0	0	0	0	1	0	1	0	0	2	0	2	2	1	1	0	2	0	0	0	0	0	0
792	hsa-mir-4443	3	1	1	1	0	1	3	0	1	4	0	1	0	0	2	0	0	0	0	0	0	0	0	1	2	0	0	1	0	2	0	0	0	0	2	1	3	1	0	2	1	1	1	1	0	0	0	1
793	hsa-mir-4444-1	2	0	1	2	1	1	0	0	1	0	0	1	1	5	1	2	3	1	1	0	0	1	2	1	0	1	1	0	1	5	0	4	0	0	0	1	0	4	0	2	0	3	0	0	0	0	0	3
794	hsa-mir-4444-2	3	0	1	4	0	7	1	0	1	3	1	1	4	7	3	3	1	1	0	0	0	0	7	0	6	3	4	0	4	8	0	0	1	0	2	4	3	4	1	5	2	4	2	4	3	0	1	3
795	hsa-mir-4445	0	0	0	0	0	0	0	0	7	0	0	0	0	0	0	3	0	0	0	0	0	0	0	0	0	0	0	0	0	0	0	0	0	0	0	0	0	0	5	0	0	0	0	0	0	0	0	0
796	hsa-mir-4446	2	0	0	0	0	0	1	0	0	1	2	1	0	0	1	0	0	0	0	0	0	0	1	0	0	0	0	0	1	0	0	0	0	0	2	0	2	0	0	0	0	0	0	0	0	1	0	2
797	hsa-mir-4447	0	0	0	0	0	0	0	0	0	0	0	0	0	0	0	0	0	0	0	0	0	0	0	0	0	0	0	0	0	0	0	0	0	0	0	0	0	0	0	0	0	0	0	0	0	0	0	0
798	hsa-mir-4448	1	0	0	0	0	0	0	0	0	0	0	0	0	0	0	0	0	0	0	0	0	0	0	0	0	0	0	0	0	0	0	0	0	0	0	0	0	0	0	0	0	0	0	2	0	0	0	0
799	hsa-mir-4449	2	2	4	0	0	0	0	22	1	3	4	1	1	0	4	4	1	2	0	1	1	2	0	0	0	1	0	0	17	1	1	1	0	6	0	68	0	0	1	4	6	0	2	0	1	1	6	1
800	hsa-mir-4450	0	0	0	0	0	0	0	0	0	0	0	0	0	0	0	0	0	0	0	0	0	0	0	0	0	0	0	0	0	0	0	0	0	0	0	0	0	0	0	0	0	0	0	0	0	0	0	0
801	hsa-mir-4451	0	1	0	0	0	0	0	0	0	0	0	0	0	0	0	0	0	0	0	0	0	0	0	0	0	0	0	0	0	0	0	0	0	0	0	0	0	0	0	0	0	0	0	0	0	0	0	0
802	hsa-mir-4452	0	0	0	0	0	0	0	1	0	0	0	0	0	0	0	0	0	0	0	0	0	0	0	0	0	0	0	0	0	0	0	0	0	0	0	0	0	0	0	0	1	0	0	0	0	0	0	0
803	hsa-mir-4453	0	0	0	0	1	2	0	1	1	0	0	0	0	0	0	0	1	0	1	0	0	0	0	0	0	0	0	0	0	0	1	0	0	0	1	0	0	0	0	1	2	0	0	0	0	0	0	0
804	hsa-mir-4454	0	0	0	0	0	0	1	0	0	2	0	2	1	0	0	0	0	0	0	1	0	0	0	0	0	0	1	0	0	0	1	2	1	0	0	0	0	0	0	0	1	1	0	1	1	0	0	1
805	hsa-mir-4455	0	0	0	0	0	0	0	0	0	0	0	0	0	0	0	0	0	0	0	0	0	0	0	0	0	0	0	0	0	0	0	0	0	0	0	0	0	0	0	0	0	0	0	0	0	0	0	0
806	hsa-mir-4456	0	0	0	0	0	0	0	0	0	0	0	0	0	0	0	0	0	0	0	0	0	0	0	0	0	0	0	0	0	0	0	0	0	0	0	0	0	0	0	0	0	0	0	0	0	0	0	0
807	hsa-mir-4457	0	0	0	0	0	0	0	0	0	0	0	0	0	0	0	0	0	0	0	0	0	0	0	0	0	0	0	0	0	1	0	0	0	0	0	0	0	0	1	0	0	0	0	0	0	0	0	0
808	hsa-mir-4458	0	0	0	0	0	0	0	0	0	0	0	0	0	0	0	0	0	0	0	0	0	0	0	0	0	0	0	0	0	0	0	0	0	0	0	0	0	0	0	0	0	0	0	0	0	0	0	0
809	hsa-mir-4459	0	0	0	0	0	0	0	0	0	0	0	0	0	0	0	0	0	0	0	0	0	0	0	0	0	0	0	0	0	0	0	0	0	0	0	0	0	0	0	0	0	0	0	0	0	0	0	0
810	hsa-mir-4460	0	0	0	0	0	0	0	0	0	0	0	0	0	0	0	0	0	0	0	0	0	0	0	0	0	0	0	0	0	0	0	0	0	0	1	0	0	0	0	0	0	0	0	0	0	0	0	0
811	hsa-mir-4461	7	4	4	1	1	6	1	1	4	7	0	2	149	2	3	2	6	3	0	2	5	0	3	0	6	0	2	4	12	3	3	0	5	4	1	4	1	2	2	9	2	12	1	1	2	2	29	5
812	hsa-mir-4462	0	0	0	0	0	0	0	0	0	0	0	0	0	0	0	0	0	0	0	0	0	0	0	0	0	0	0	0	0	0	0	0	0	0	0	0	0	0	0	0	0	0	0	0	0	0	0	0
813	hsa-mir-4463	0	0	0	0	0	0	0	0	0	0	0	0	0	0	0	0	0	0	0	0	0	0	0	0	0	0	0	0	0	0	0	0	0	0	0	0	0	0	0	0	0	0	0	0	0	0	0	0
814	hsa-mir-4464	0	0	0	0	0	0	0	0	0	0	0	0	0	0	0	0	0	0	0	0	0	0	0	0	0	0	0	0	0	0	0	0	0	0	0	0	0	0	0	0	0	0	0	0	0	0	0	0
815	hsa-mir-4465	0	0	0	0	0	0	0	13	0	0	0	0	0	0	0	0	0	0	0	0	0	0	0	0	0	0	0	0	0	0	0	0	0	0	0	0	0	0	0	0	0	0	0	0	0	0	0	0
816	hsa-mir-4466	0	0	0	0	0	0	0	1	0	0	0	0	0	0	0	0	0	0	0	0	0	0	1	0	1	0	0	0	0	0	0	0	0	0	1	0	0	0	0	0	0	0	0	0	0	0	0	0
817	hsa-mir-4467	2	0	0	0	0	0	0	0	1	0	0	0	0	0	0	0	0	0	0	0	0	0	0	0	0	0	0	0	0	0	0	0	0	0	0	0	0	0	0	0	0	0	0	0	0	0	0	0
818	hsa-mir-4468	0	0	0	0	0	0	0	0	0	0	0	0	0	0	0	0	0	0	0	0	0	0	0	0	0	0	0	0	0	0	0	0	0	0	0	1	0	0	0	0	0	0	0	0	0	0	0	0
819	hsa-mir-4469	1	0	0	0	0	3	0	0	0	0	0	0	0	0	0	0	0	1	1	1	0	0	0	0	0	0	0	0	0	0	0	0	0	0	0	0	1	0	0	0	0	0	0	0	0	0	0	1
820	hsa-mir-4470	1	0	1	2	1	1	1	0	0	0	0	0	0	0	1	0	0	0	0	0	0	1	0	0	0	0	1	0	1	1	0	0	1	0	0	1	0	0	0	0	0	0	0	0	0	0	0	0
821	hsa-mir-4471	0	0	0	0	0	0	0	0	0	0	0	0	0	0	0	0	0	0	0	0	0	0	0	0	0	0	0	0	0	0	0	0	0	0	0	0	0	0	0	0	1	0	0	0	0	0	0	0
822	hsa-mir-4472-1	0	0	0	0	0	0	0	0	0	0	0	0	0	0	0	0	0	0	0	0	0	0	0	0	0	0	0	0	0	0	0	0	0	0	0	0	0	0	0	0	0	0	0	0	0	0	0	0
823	hsa-mir-4472-2	0	0	0	0	0	0	0	0	0	0	0	0	0	0	0	0	0	0	0	0	0	0	0	0	0	0	0	0	0	0	0	0	0	0	0	0	0	0	0	0	0	0	0	0	0	0	0	0
824	hsa-mir-4473	3	2	4	2	0	2	0	2	2	3	2	1	3	2	1	0	1	1	1	0	1	0	0	1	0	3	1	0	2	2	1	3	2	0	3	1	0	1	0	7	2	1	1	0	0	2	0	6
825	hsa-mir-4474	1	1	1	0	0	0	0	0	0	0	0	0	0	0	0	0	0	1	1	0	0	0	0	0	0	0	0	0	0	1	0	0	0	0	0	0	0	0	0	1	0	0	0	0	0	1	0	0
826	hsa-mir-4475	0	0	0	0	0	0	0	0	0	0	0	0	0	0	0	0	0	0	0	0	0	0	0	0	0	0	0	0	0	0	0	0	0	0	0	0	0	0	0	0	0	0	0	0	0	0	0	0
827	hsa-mir-4476	0	0	0	0	0	0	0	0	0	0	0	0	0	0	0	0	0	0	0	0	0	0	0	0	0	0	0	0	0	0	0	0	0	0	0	0	0	1	0	0	0	0	0	0	0	0	0	0
828	hsa-mir-4477a	0	0	0	0	0	0	0	0	0	0	0	0	0	0	0	0	0	0	0	0	0	0	0	0	0	0	0	0	0	0	0	0	0	0	0	0	0	0	0	0	0	0	0	0	0	0	0	0
829	hsa-mir-4477b	0	0	0	0	0	0	0	0	0	0	0	0	0	0	0	0	0	0	0	0	0	0	0	0	0	0	0	0	0	0	0	0	0	0	0	0	0	0	0	0	0	0	0	0	0	0	0	0
830	hsa-mir-4478	0	0	0	0	0	0	0	0	0	0	0	0	1	0	0	0	0	0	0	0	0	0	0	0	0	0	0	0	0	0	0	0	0	0	0	0	0	0	0	0	0	0	0	0	0	0	0	0
831	hsa-mir-4479	3	0	1	0	0	0	0	0	0	2	0	0	0	0	0	0	0	0	0	0	0	0	0	0	1	0	0	0	1	0	0	1	0	0	1	0	0	1	1	0	0	0	0	1	0	1	2	1
832	hsa-mir-448	0	0	0	0	0	0	0	0	0	1	0	0	0	0	0	0	0	0	0	0	0	0	0	1	0	0	0	0	0	0	0	0	0	0	0	0	0	0	2	0	3	0	0	0	0	0	0	0
833	hsa-mir-4480	0	0	0	0	0	0	0	2	0	0	0	0	0	0	0	0	0	0	0	0	0	0	0	0	0	0	0	0	0	0	0	0	0	0	0	0	0	0	0	0	1	0	0	1	0	0	0	0
834	hsa-mir-4481	0	0	0	0	0	0	0	0	0	0	0	0	0	0	0	0	0	0	0	0	0	0	0	0	0	0	0	0	0	0	0	0	0	0	0	0	0	0	0	0	0	0	0	0	0	0	0	0
835	hsa-mir-4482	0	0	0	0	0	0	0	0	0	0	0	0	0	0	0	1	0	0	0	0	0	0	0	0	0	0	1	0	0	0	0	0	0	0	0	0	0	0	0	0	5	0	0	1	0	0	1	0
836	hsa-mir-4483	0	0	0	0	0	0	0	0	0	0	0	0	0	0	0	0	0	0	0	0	0	0	0	0	0	0	0	0	0	0	0	0	0	0	0	0	0	0	0	0	0	0	0	0	0	0	0	0
837	hsa-mir-4484	0	1	0	0	0	0	1	0	0	1	0	0	0	0	0	1	1	0	0	0	0	0	0	0	1	0	0	0	0	0	0	0	4	0	2	0	1	0	1	0	0	3	0	1	0	0	2	2
838	hsa-mir-4485	0	0	0	0	0	0	0	0	0	0	0	0	0	0	0	0	0	0	0	0	0	0	0	0	0	0	0	0	0	0	0	0	0	0	0	0	0	0	0	0	0	0	0	0	0	0	0	0
839	hsa-mir-4486	0	0	0	0	0	0	0	0	0	0	0	0	0	0	0	0	0	0	0	0	0	0	0	0	0	0	0	0	0	0	0	0	0	0	0	0	0	0	0	0	0	0	0	0	0	0	0	0
840	hsa-mir-4487	1	0	0	0	0	0	0	0	0	0	0	0	1	0	0	0	0	1	0	0	0	0	0	0	0	0	1	0	0	0	0	0	0	0	0	0	0	0	0	0	0	1	0	0	0	0	0	0
841	hsa-mir-4488	0	0	0	0	0	0	0	0	0	1	0	0	0	0	0	0	0	0	0	0	0	0	0	0	0	0	0	0	0	0	0	0	0	0	0	0	0	0	0	0	0	0	0	0	0	0	0	0
842	hsa-mir-4489	1	0	0	0	0	0	0	0	0	0	0	0	0	0	0	0	0	0	0	0	0	0	0	0	1	0	0	0	0	0	0	0	0	0	0	0	1	0	0	0	1	0	0	0	0	0	1	1
843	hsa-mir-4490	0	0	0	0	0	0	0	0	0	0	0	0	0	0	0	0	0	0	0	0	0	0	0	0	0	0	0	0	0	0	0	0	0	0	0	0	0	0	0	0	0	0	0	0	0	0	0	0
844	hsa-mir-4491	1	0	0	5	5	1	1	1	0	3	0	0	0	0	0	0	1	0	0	0	0	2	3	1	0	0	0	2	31	1	1	0	1	0	10	1	3	1	0	2	0	3	0	0	0	0	2	0
845	hsa-mir-4492	0	0	1	0	0	1	0	1	2	0	0	1	0	0	0	0	0	0	0	0	0	0	0	1	0	0	0	0	0	1	0	0	1	0	0	1	0	2	0	2	0	2	0	0	0	1	0	0
846	hsa-mir-4493	0	0	0	0	0	0	0	0	0	0	0	0	0	0	0	0	0	0	0	0	0	0	0	0	0	0	0	0	0	0	0	0	0	0	0	0	0	0	0	0	0	0	0	0	0	0	0	0
847	hsa-mir-4494	0	0	0	0	0	0	0	0	0	0	0	0	0	0	0	0	0	1	0	0	0	0	1	0	0	0	0	0	0	0	0	0	0	0	0	0	0	0	0	0	0	0	0	0	0	0	0	0
848	hsa-mir-4495	0	0	0	0	0	0	0	0	0	0	0	0	0	0	0	0	0	0	0	0	0	0	0	0	0	0	0	0	0	0	0	0	0	0	0	0	0	0	0	0	0	0	0	0	0	0	0	0
849	hsa-mir-4496	0	0	0	0	0	1	0	0	0	0	0	0	0	0	0	0	0	0	0	0	0	0	0	0	0	0	0	0	0	0	1	0	0	0	0	0	1	0	0	0	0	1	0	0	0	0	0	0
850	hsa-mir-4497	0	0	0	0	0	0	0	0	0	0	0	0	0	0	0	0	0	0	0	0	0	0	0	0	0	0	0	0	0	0	0	0	0	0	0	0	0	0	0	0	0	0	0	0	0	0	0	0
851	hsa-mir-4498	0	0	0	0	0	0	0	0	0	0	0	0	1	0	0	0	0	0	0	0	0	0	0	0	0	0	0	0	0	0	0	0	0	0	0	0	0	0	0	0	0	0	0	0	0	0	0	0
852	hsa-mir-4499	0	0	0	0	0	0	0	0	0	0	0	0	0	0	0	0	0	0	0	0	0	0	0	0	0	0	0	0	0	0	0	0	0	0	0	0	0	0	0	0	0	0	0	0	0	0	0	0
853	hsa-mir-449a	0	0	1	0	0	0	0	0	1	1	0	0	0	0	0	0	0	0	0	0	1	0	1	0	0	0	0	2	0	0	0	0	1	0	0	0	1	0	1	1	1	0	0	3	0	0	5	0
854	hsa-mir-449b	0	0	1	0	0	0	0	0	0	0	0	0	0	0	0	0	0	0	0	1	0	0	0	0	0	0	0	0	0	0	0	0	0	0	1	0	0	0	0	0	0	0	0	0	0	0	1	0
855	hsa-mir-449c	0	0	0	0	0	0	0	0	1	1	0	0	0	0	0	0	0	0	0	0	0	0	0	0	0	1	0	1	0	0	0	0	0	0	0	0	0	0	1	0	1	0	0	0	0	0	0	0
856	hsa-mir-4500	0	0	0	0	0	0	0	0	0	0	0	0	0	0	0	0	0	0	0	0	0	0	0	0	0	0	0	0	0	0	0	0	0	0	0	0	0	0	0	0	0	0	0	0	0	0	0	0
857	hsa-mir-4501	0	0	1	0	0	1	0	2	0	1	0	0	0	0	0	1	0	0	0	0	0	0	0	0	0	0	0	0	1	0	0	1	1	0	0	0	0	2	3	0	0	1	0	0	0	0	0	30
858	hsa-mir-4502	0	0	1	0	0	0	0	0	0	0	0	0	0	0	0	0	0	0	0	0	0	0	0	0	2	0	0	0	0	0	0	0	0	0	0	0	0	0	0	0	0	0	2	0	0	0	0	1
859	hsa-mir-4503	0	0	0	0	0	0	0	0	0	0	0	0	0	0	0	0	0	0	0	0	0	0	0	0	0	0	0	0	0	0	0	0	0	0	0	0	0	0	0	0	0	0	0	0	0	0	0	0
860	hsa-mir-4504	0	0	0	0	0	0	0	0	0	0	0	0	0	0	0	0	0	0	0	0	0	0	0	0	0	0	0	0	1	0	0	0	0	0	0	0	0	0	0	0	1	0	1	0	0	0	0	0
861	hsa-mir-4505	1	0	0	0	0	0	0	0	0	0	0	0	0	0	0	0	0	0	1	0	0	0	0	0	0	0	0	0	0	0	0	0	0	0	0	0	0	0	0	0	0	1	0	0	0	0	0	1
862	hsa-mir-4506	0	0	0	0	0	0	0	0	0	0	0	0	0	2	0	0	0	0	0	0	0	0	0	0	0	0	0	0	0	0	0	0	0	0	0	0	0	0	0	0	0	0	0	0	0	0	0	0
863	hsa-mir-4507	0	0	0	1	0	0	0	0	0	0	0	0	0	0	0	0	0	0	0	0	0	0	0	0	0	0	0	0	1	0	0	0	0	0	0	0	0	0	0	0	0	0	0	0	0	0	0	0
864	hsa-mir-4508	0	0	0	0	0	0	0	0	0	0	0	0	0	0	0	0	0	0	0	0	0	0	0	0	0	0	0	0	0	0	0	0	0	0	0	0	0	0	0	0	0	0	0	0	0	0	0	0
865	hsa-mir-4509-1	0	0	0	0	0	0	0	0	0	0	0	0	0	0	0	0	0	0	0	0	0	0	0	0	0	0	0	0	0	0	0	0	0	0	0	0	0	0	0	0	0	0	0	0	0	0	0	0
866	hsa-mir-4509-2	0	0	0	0	0	0	0	0	0	0	0	0	0	0	0	0	0	0	0	0	0	0	0	0	0	0	0	0	0	0	0	0	0	0	0	0	0	0	0	0	0	0	0	0	0	0	0	0
867	hsa-mir-4509-3	0	0	0	0	0	0	0	0	0	0	0	0	0	0	0	0	0	0	0	0	0	0	0	0	0	0	0	0	0	0	0	0	0	0	0	0	0	0	0	0	0	0	0	0	0	0	0	0
868	hsa-mir-450a-1	23	9	11	2	6	15	40	6	21	35	20	24	5	6	41	27	8	69	18	5	4	26	6	9	24	13	7	7	19	43	2	2	17	19	10	2	27	21	34	17	20	14	11	6	1	10	21	16
869	hsa-mir-450a-2	18	8	11	4	10	16	38	4	17	38	30	16	7	6	38	24	5	68	8	8	9	13	8	13	15	8	8	13	21	44	6	3	17	18	6	4	14	17	35	14	10	21	4	5	3	9	17	9
870	hsa-mir-450b	57	31	48	10	19	68	80	25	65	66	62	27	21	45	123	108	25	136	36	13	26	100	24	24	33	31	18	22	67	159	5	29	36	36	22	8	40	99	85	26	34	69	13	30	8	34	46	61
871	hsa-mir-4510	0	0	0	0	0	0	0	0	1	0	0	0	0	0	0	0	0	0	0	0	1	1	0	0	0	0	5	0	0	0	0	0	0	0	0	0	0	0	0	0	0	0	0	0	0	0	0	0
872	hsa-mir-4511	0	0	0	0	1	0	0	0	0	0	0	0	0	0	1	0	0	0	0	0	0	0	0	0	0	0	0	0	1	0	0	0	0	1	0	0	0	0	2	0	0	0	1	0	0	0	0	0
873	hsa-mir-4512	0	0	2	0	0	0	0	0	0	0	0	0	0	0	0	0	1	0	0	0	0	0	0	0	0	0	0	0	0	0	0	0	0	0	0	0	0	0	0	0	0	0	0	0	0	0	0	0
874	hsa-mir-4513	0	0	0	0	0	0	0	0	0	0	0	0	0	0	0	0	0	0	0	0	0	0	0	0	0	0	0	0	0	0	0	0	0	0	0	0	0	0	0	0	0	0	0	0	0	0	0	0
875	hsa-mir-4514	0	0	0	0	0	0	0	0	0	0	0	0	0	0	0	0	0	0	0	0	0	0	0	0	0	0	0	0	0	0	0	0	0	0	0	0	0	0	0	0	0	0	0	0	0	0	0	0
876	hsa-mir-4515	3	0	1	0	0	0	0	0	1	1	0	1	0	0	0	0	3	0	1	1	0	0	0	0	0	0	0	0	2	0	0	0	0	0	0	0	0	0	0	0	2	0	0	0	0	0	0	3
877	hsa-mir-4516	0	0	0	0	0	0	0	0	0	0	4	0	0	0	1	1	0	0	0	0	0	0	0	0	0	0	0	0	0	0	0	0	0	0	0	0	0	0	0	0	0	0	1	0	2	0	0	0
878	hsa-mir-4517	0	0	2	0	0	3	0	1	3	2	0	0	0	0	1	0	0	0	0	1	2	4	3	2	0	0	0	2	1	7	0	0	0	0	0	6	0	0	2	0	1	1	0	1	0	0	2	2
879	hsa-mir-4518	0	0	0	0	0	2	0	0	0	0	0	0	0	0	0	0	0	0	0	0	0	0	0	0	0	0	0	0	0	0	0	0	0	0	0	1	0	0	0	0	0	0	0	0	0	0	0	0
880	hsa-mir-4519	0	0	1	0	0	0	1	0	0	0	0	1	1	0	0	0	0	0	0	0	1	0	0	0	0	0	0	0	0	1	1	0	0	0	0	0	0	0	0	0	0	0	0	0	0	0	0	0
881	hsa-mir-451a	7491	748	852	1325	1952	706	1040	221	2174	18154	3142	269	503	7891	672	193	810	852	4161	6868	1584	835	1221	372	3876	1731	3290	504	1370	633	257	178	1242	13848	1073	195	1957	10990	968	4528	46162	1393	1982	1647	249	410	4093	3470
882	hsa-mir-451b	0	0	0	0	0	0	0	0	0	0	0	0	0	0	0	0	0	0	0	0	0	0	0	0	0	0	0	0	0	0	0	0	0	0	0	0	0	0	0	0	0	0	0	0	0	0	0	0
883	hsa-mir-452	90	72	41	761	114	275	722	40	735	333	107	218	60	66	257	1565	67	1652	137	256	169	718	421	502	2498	368	90	471	3036	1251	35	1278	51	594	155	171	81	627	168	403	3447	1082	16	1836	47	50	2519	200
884	hsa-mir-4520-1	0	0	0	0	0	0	1	0	0	0	0	1	0	0	0	0	0	0	0	0	0	0	0	0	0	0	0	1	0	0	0	0	0	0	0	0	0	0	0	0	0	0	0	0	0	0	0	0
885	hsa-mir-4520-2	0	0	0	0	0	0	0	0	0	0	0	2	0	0	0	0	0	0	0	0	0	0	0	0	0	0	0	0	0	1	0	0	0	0	0	0	0	0	0	0	0	0	0	0	0	0	0	0
886	hsa-mir-4521	0	0	0	0	3	5	2	1	15	3	0	0	8	5	4	2	4	0	9	1	1	1	1	2	2	2	7	2	0	6	1	1	14	0	2	1	1	3	0	4	9	4	1	0	5	0	5	1
887	hsa-mir-4522	1	0	0	0	0	0	0	0	0	0	0	0	0	0	0	0	0	0	0	0	0	0	0	0	0	0	0	0	0	0	1	1	0	0	0	0	0	1	0	0	0	0	0	0	0	0	0	0
888	hsa-mir-4523	1	0	0	0	0	0	0	1	0	0	0	1	1	1	1	0	1	1	0	0	0	0	1	0	1	0	0	0	0	0	0	0	0	0	1	0	0	0	1	0	0	0	0	0	0	0	0	1
889	hsa-mir-4524a	0	0	0	1	0	0	0	0	0	0	0	0	0	0	0	0	0	0	1	0	0	0	0	0	0	1	0	0	0	0	0	1	0	0	0	1	2	2	0	1	0	0	0	0	0	0	0	0
890	hsa-mir-4524b	0	0	0	0	0	0	0	0	0	0	0	0	0	0	0	0	0	0	0	0	0	0	0	0	0	0	0	0	0	0	0	0	0	0	0	0	0	0	0	0	0	0	0	0	0	0	0	0
891	hsa-mir-4525	1	1	0	0	0	0	0	0	0	1	0	0	1	0	0	1	0	0	1	0	0	0	0	1	0	1	0	0	0	0	0	0	0	0	1	0	0	4	2	0	0	0	0	0	3	0	0	0
892	hsa-mir-4526	0	0	0	0	0	0	0	0	0	1	0	0	0	0	0	0	0	0	0	0	0	0	0	1	0	1	0	0	0	0	0	0	0	0	0	0	0	0	0	0	0	0	0	0	0	0	0	0
893	hsa-mir-4527	0	0	0	0	0	0	0	0	0	0	0	0	0	0	0	0	0	0	0	0	0	0	0	0	0	0	0	0	0	0	0	0	0	0	0	0	0	0	0	0	0	0	0	0	0	0	0	0
894	hsa-mir-4528	0	0	0	0	0	1	0	0	0	0	0	0	0	0	0	0	0	0	0	0	0	0	0	0	0	0	0	0	3	0	0	0	0	0	0	0	0	0	0	0	2	0	0	0	0	0	0	0
895	hsa-mir-4529	0	0	0	0	0	1	1	0	0	0	0	0	0	0	1	1	0	1	0	1	0	0	0	0	0	0	0	0	2	1	1	0	0	0	0	1	0	2	0	0	24	1	0	0	0	0	0	0
896	hsa-mir-4530	0	0	0	0	0	0	0	0	0	0	0	0	0	0	0	0	0	0	0	0	0	0	0	0	0	0	0	0	0	0	0	0	0	0	0	0	0	0	0	1	0	0	0	0	0	0	0	0
897	hsa-mir-4531	0	0	0	0	0	0	0	0	0	0	0	0	0	0	0	0	0	0	0	0	0	0	0	0	0	0	0	0	0	0	0	0	0	0	0	0	0	0	0	0	0	0	0	0	0	0	0	0
898	hsa-mir-4532	0	0	0	0	0	0	0	0	0	0	0	0	0	0	0	0	0	0	0	0	0	0	0	0	0	0	1	0	0	0	0	0	0	0	0	1	0	0	0	0	0	0	0	0	0	0	0	0
899	hsa-mir-4533	0	0	0	0	0	0	0	0	0	1	0	0	0	0	0	0	0	0	0	0	0	0	0	0	0	2	0	0	0	0	0	0	0	1	0	0	0	0	0	0	0	0	0	0	0	0	0	1
900	hsa-mir-4534	0	0	0	0	0	0	0	0	0	0	0	0	0	0	0	0	0	0	0	0	0	0	0	0	0	0	0	0	0	0	0	0	0	0	0	0	0	0	0	0	0	0	0	0	0	0	0	0
901	hsa-mir-4535	0	0	0	0	0	0	0	0	0	0	0	0	0	0	0	0	0	0	0	0	0	0	0	0	0	0	0	0	0	0	0	0	0	0	0	0	0	0	0	0	0	0	0	0	0	0	0	0
902	hsa-mir-4536-1	0	0	0	0	0	1	0	0	0	1	0	0	0	1	0	0	0	0	1	0	0	1	0	2	0	2	0	0	3	1	0	0	0	0	0	0	1	5	0	0	1	0	0	0	0	0	0	0
903	hsa-mir-4536-2	0	0	0	1	0	0	0	0	0	0	1	1	0	2	0	0	0	1	1	0	0	0	1	0	0	0	4	0	2	0	0	1	0	0	3	0	1	3	0	1	0	0	0	0	0	0	0	0
904	hsa-mir-4537	0	0	0	0	0	1	0	0	0	0	0	0	0	0	0	0	0	0	0	0	0	0	0	0	0	0	0	0	0	0	0	0	0	0	0	0	0	0	0	1	0	0	0	0	0	0	0	0
905	hsa-mir-4538	0	0	0	0	0	0	0	0	0	0	0	0	0	0	0	0	0	0	0	0	0	0	0	0	0	0	0	0	0	0	0	0	0	0	0	0	0	0	0	0	0	0	0	0	0	0	0	0
906	hsa-mir-4539	0	0	0	0	0	0	0	0	0	0	0	0	0	0	0	0	0	0	0	0	0	0	0	0	0	0	0	0	1	0	0	0	0	0	0	0	0	1	0	0	0	0	0	0	0	0	0	0
907	hsa-mir-454	50	40	18	27	39	118	40	11	55	88	45	45	42	44	58	36	32	67	43	32	27	49	45	25	47	76	32	30	85	76	12	40	36	37	29	34	12	58	45	107	53	45	34	31	16	24	56	88
908	hsa-mir-4540	0	0	0	0	0	0	0	0	0	0	0	0	0	0	0	0	0	0	0	0	0	0	0	0	0	0	0	0	0	0	0	0	0	0	0	0	0	0	0	0	0	0	0	0	0	0	0	0
909	hsa-mir-455	937	416	645	198	556	844	1654	105	527	1824	2394	752	1027	104	1413	2118	559	2208	558	518	263	901	193	646	472	511	155	405	1537	2148	835	810	252	1697	676	138	207	381	595	547	549	1022	190	2650	323	260	1323	888
910	hsa-mir-4632	0	0	0	0	0	0	2	0	1	2	0	0	0	0	1	0	0	3	1	0	2	0	1	0	3	3	0	0	0	0	0	0	0	0	0	0	2	1	1	0	0	0	0	0	0	0	1	0
911	hsa-mir-4633	0	0	0	0	0	0	0	0	0	0	0	0	0	0	0	0	0	0	0	0	0	0	0	0	0	0	0	0	0	0	0	0	0	0	0	0	0	0	0	0	0	0	0	0	0	0	0	0
912	hsa-mir-4634	0	0	0	0	0	0	0	0	0	0	0	0	0	0	0	0	0	0	0	0	0	0	0	0	0	0	0	0	0	0	0	0	0	0	0	0	0	0	0	0	0	0	0	0	0	0	0	0
913	hsa-mir-4635	0	0	0	0	0	0	0	0	0	1	0	0	0	0	0	0	0	0	0	0	0	0	0	0	0	0	0	0	0	0	0	0	0	1	0	0	0	0	0	1	0	0	0	0	0	0	0	0
914	hsa-mir-4636	0	2	1	1	2	6	0	0	2	0	1	0	1	1	2	0	1	1	1	0	0	0	2	1	3	0	1	0	0	1	2	0	0	0	1	3	1	5	3	3	1	0	0	0	2	2	1	8
915	hsa-mir-4637	0	1	1	0	0	0	0	0	0	0	0	0	0	0	0	0	0	0	0	0	0	0	0	0	0	0	0	0	0	0	0	0	0	0	0	0	0	0	0	0	0	0	0	0	0	0	0	0
916	hsa-mir-4638	1	3	3	1	1	3	3	0	0	1	1	3	2	1	4	1	0	6	0	2	0	0	1	2	2	3	0	0	2	4	2	2	1	4	1	0	0	2	0	0	2	0	0	0	1	0	2	1
917	hsa-mir-4639	0	0	0	0	0	0	0	0	1	0	0	0	0	0	0	0	0	0	0	0	0	0	0	0	0	0	0	0	0	0	0	0	0	0	0	0	0	0	0	0	0	0	0	0	0	0	0	0
918	hsa-mir-4640	8	1	1	3	1	0	1	0	0	3	4	1	2	0	2	1	1	8	1	2	2	1	1	5	3	2	0	2	3	7	1	3	0	1	4	2	1	3	0	1	1	7	4	0	0	1	5	3
919	hsa-mir-4641	0	0	0	0	0	0	0	0	0	0	0	0	0	0	0	0	2	0	1	0	0	0	0	0	0	0	0	0	0	0	0	0	0	0	0	0	0	0	0	0	0	0	0	0	0	0	0	0
920	hsa-mir-4642	0	0	0	0	0	0	0	0	0	0	0	0	0	0	0	0	0	0	0	0	0	0	0	0	0	0	0	0	0	0	0	0	0	0	0	1	0	0	0	0	0	0	0	0	0	0	0	0
921	hsa-mir-4643	0	0	0	0	0	0	0	0	0	0	0	0	0	0	0	0	0	0	0	0	0	0	2	0	0	0	0	0	0	0	0	0	0	0	0	0	0	0	0	0	2	0	0	0	0	0	0	0
922	hsa-mir-4644	0	0	0	0	0	0	0	0	0	0	0	0	0	0	0	0	0	0	0	0	0	0	0	0	0	0	0	0	0	0	0	0	0	0	0	0	0	0	0	0	0	0	0	0	0	0	0	0
923	hsa-mir-4645	3	0	0	0	1	1	0	1	2	0	0	1	0	0	0	0	0	0	0	1	1	0	0	2	0	3	0	0	1	0	1	0	0	1	3	0	1	0	2	1	0	0	1	1	0	0	3	0
924	hsa-mir-4646	0	0	0	0	0	0	0	0	0	0	0	0	0	0	0	0	0	0	0	0	0	1	0	0	0	0	0	2	0	0	0	0	0	0	0	0	0	1	0	0	1	0	1	1	0	0	0	0
925	hsa-mir-4647	0	0	2	0	0	0	0	0	0	0	0	0	0	0	1	0	0	0	0	0	0	0	0	0	0	0	1	0	1	0	3	0	0	0	1	0	1	0	1	0	1	0	1	0	1	0	0	2
926	hsa-mir-4648	0	0	5	0	0	0	1	0	0	0	0	0	1	0	0	0	1	0	1	0	0	0	0	0	0	0	0	0	0	0	0	0	0	0	0	0	0	0	0	3	1	0	1	1	0	1	1	0
927	hsa-mir-4649	0	0	0	0	1	1	3	0	0	0	1	1	0	0	2	2	0	1	0	0	0	1	0	0	0	0	0	0	0	1	0	0	0	1	1	0	0	2	0	2	0	0	0	0	0	1	0	0
928	hsa-mir-4650-1	0	0	0	0	0	0	0	0	0	0	0	0	0	0	0	0	0	0	0	0	0	0	0	0	0	0	0	0	0	0	0	0	0	0	0	0	0	0	0	0	0	0	0	0	0	0	0	0
929	hsa-mir-4650-2	0	0	0	0	0	0	0	0	0	0	0	0	0	0	0	0	0	0	0	0	0	0	0	0	0	0	0	0	0	0	0	0	0	0	0	0	0	0	0	0	0	0	0	0	0	0	0	0
930	hsa-mir-4651	1	0	0	0	0	0	0	0	0	0	0	0	0	0	0	1	0	0	0	0	0	0	0	0	0	0	0	0	1	0	0	1	0	0	0	0	0	0	0	0	0	0	0	1	0	0	0	0
931	hsa-mir-4652	9	5	29	0	2	16	3	12	15	26	11	3	27	0	10	35	13	8	1	12	0	8	8	9	1	4	1	7	36	26	0	9	0	13	0	2	0	2	23	10	68	23	0	48	2	6	17	0
932	hsa-mir-4653	0	0	0	0	0	0	1	0	1	0	0	0	1	0	0	0	0	0	0	0	0	0	1	0	0	0	0	0	0	0	0	0	0	0	1	0	0	0	1	0	0	0	0	0	0	0	0	0
933	hsa-mir-4654	3	0	1	0	0	0	0	1	0	0	0	0	0	0	0	0	0	0	0	0	0	1	0	0	0	0	0	0	0	0	1	0	0	0	1	0	0	0	0	0	0	0	0	0	0	0	0	0
934	hsa-mir-4655	0	0	0	0	0	0	0	0	0	0	0	0	0	0	0	0	0	0	0	0	0	0	0	0	0	0	0	0	0	0	0	0	0	0	0	0	0	0	0	0	0	0	0	0	0	0	0	0
935	hsa-mir-4656	0	0	0	0	0	0	0	0	0	0	0	0	0	0	0	0	0	0	0	0	0	0	0	0	0	0	0	0	0	0	0	0	0	0	0	0	0	0	0	0	0	0	0	0	0	0	0	0
936	hsa-mir-4657	2	0	0	0	1	0	0	0	0	0	1	0	0	0	0	1	0	1	0	2	0	0	1	0	1	0	0	1	0	0	0	0	0	0	0	0	0	0	0	0	0	0	1	0	1	0	2	1
937	hsa-mir-4658	2	0	0	0	0	1	0	1	0	0	0	0	3	1	1	0	0	0	0	0	2	0	0	0	0	4	0	0	0	1	0	1	1	0	2	0	0	1	0	0	0	2	0	0	1	2	3	0
938	hsa-mir-4659a	1	1	0	0	0	0	0	1	0	0	0	0	0	0	0	0	0	0	0	0	0	0	0	1	2	0	0	1	4	0	0	0	0	1	2	0	0	0	0	0	1	0	0	0	0	0	0	1
939	hsa-mir-4659b	0	0	0	0	0	0	0	0	0	0	0	0	0	0	0	0	0	0	0	0	0	0	0	0	0	0	0	0	0	0	0	0	0	0	0	0	0	0	0	1	0	0	1	0	0	0	0	0
940	hsa-mir-466	0	0	2	1	0	0	0	0	1	1	0	0	0	0	5	0	26	2	0	0	0	0	1	2	2	0	0	0	4	4	0	0	0	0	0	0	0	0	2	1	0	0	0	0	1	0	1	1
941	hsa-mir-4660	7	1	3	0	4	2	5	0	1	18	2	1	0	3	1	2	0	3	0	1	1	1	4	1	0	2	3	0	6	2	0	0	1	1	6	2	0	1	10	0	1	8	0	4	3	3	3	7
942	hsa-mir-4661	19	26	14	2	3	24	17	54	19	45	9	13	23	7	21	18	127	11	4	24	12	12	18	7	10	9	3	7	4	10	21	10	2	12	22	12	7	12	29	23	12	34	2	28	6	7	14	6
943	hsa-mir-4662a	17	106	23	189	24	179	297	29	75	27	332	55	11	161	286	98	47	42	55	317	17	300	205	146	52	249	78	59	170	198	65	156	38	245	39	55	24	149	11	75	194	226	3	390	2	6	129	387
944	hsa-mir-4662b	0	0	0	0	0	0	0	0	0	0	0	0	0	0	0	0	0	0	0	0	0	1	1	0	0	1	0	0	0	0	0	2	0	0	0	0	0	2	0	0	0	1	0	0	0	0	0	0
945	hsa-mir-4663	0	0	0	0	0	0	0	0	0	0	0	0	0	0	0	0	0	0	0	0	0	0	0	0	0	0	0	0	0	0	0	0	0	0	0	0	0	0	0	0	0	0	0	0	0	0	0	0
946	hsa-mir-4664	7	1	11	0	1	2	0	2	1	7	0	3	2	0	3	3	1	3	1	2	3	4	0	2	4	2	0	4	4	0	0	0	0	2	2	0	1	0	22	1	4	5	7	8	10	0	2	18
947	hsa-mir-4665	0	0	0	0	0	1	1	2	0	1	1	1	0	2	1	0	0	0	0	0	0	3	0	2	0	0	0	0	2	1	1	0	0	4	0	1	0	0	0	0	2	1	2	0	0	0	0	0
948	hsa-mir-4666a	0	0	0	0	0	0	0	0	0	0	0	0	0	0	0	0	0	0	0	0	0	0	0	0	0	0	0	0	1	0	0	0	0	0	0	0	1	0	1	0	0	0	0	0	0	0	0	0
949	hsa-mir-4666b	0	0	0	0	0	0	0	0	0	0	0	0	0	0	0	0	0	0	0	0	0	0	0	0	0	0	0	0	0	0	0	0	0	0	0	0	0	0	0	0	0	0	0	0	0	0	0	0
950	hsa-mir-4667	0	0	0	0	0	0	0	0	0	0	0	0	0	0	0	0	1	0	0	0	0	0	0	0	0	1	0	0	0	0	0	0	0	0	0	0	0	0	0	0	0	0	0	0	0	0	0	0
951	hsa-mir-4668	5	2	4	0	4	4	12	1	5	9	5	9	2	1	2	11	3	8	6	5	5	9	8	3	11	13	3	6	6	6	2	10	10	5	5	7	2	11	6	7	7	8	3	2	1	1	12	8
952	hsa-mir-4669	0	0	0	0	0	0	0	0	0	0	0	0	0	0	1	0	0	2	0	0	0	0	0	0	0	0	0	0	0	0	0	0	0	0	0	0	0	0	0	0	0	2	0	0	0	0	2	0
953	hsa-mir-4670	0	0	0	0	0	0	0	0	0	0	0	0	0	0	1	0	0	0	0	0	0	0	0	0	0	1	0	0	0	0	0	0	0	0	0	0	0	1	0	1	0	0	0	0	0	0	0	0
954	hsa-mir-4671	0	0	0	0	0	0	0	0	0	0	0	0	0	0	0	0	0	0	0	0	0	0	0	0	0	0	0	0	0	0	0	0	2	0	0	0	0	0	0	0	0	0	0	0	0	0	0	0
955	hsa-mir-4672	0	0	0	0	0	0	0	0	0	0	0	0	0	1	0	0	0	0	0	0	0	0	0	0	0	0	0	0	0	0	0	0	0	0	0	0	0	0	0	0	0	0	0	0	0	0	0	0
956	hsa-mir-4673	0	0	0	2	1	0	0	0	0	0	0	0	0	0	0	1	0	0	0	0	0	0	0	0	0	0	0	0	1	0	0	1	0	0	1	0	0	0	0	0	1	0	0	0	0	0	0	0
957	hsa-mir-4674	2	1	0	0	0	0	0	0	0	0	0	0	1	1	0	2	0	0	0	0	0	0	0	0	0	0	0	0	0	1	0	2	0	0	0	1	0	0	0	0	0	3	2	1	0	0	0	1
958	hsa-mir-4675	0	0	0	0	0	0	0	0	0	0	0	0	0	0	0	0	0	0	0	0	0	0	0	0	0	0	0	0	0	0	0	0	0	0	0	0	0	0	0	0	0	0	0	0	0	0	0	0
959	hsa-mir-4676	71	0	6	0	4	1	2	1	3	2	5	1	6	2	2	1	4	2	4	0	2	1	1	2	7	0	1	2	4	3	5	0	1	2	14	0	0	2	12	7	0	5	7	1	1	3	3	11
960	hsa-mir-4677	57	5	32	21	17	44	18	31	41	43	19	23	21	8	6	27	49	59	15	7	30	19	19	8	56	25	15	21	40	43	10	31	13	10	53	4	11	29	25	28	56	43	10	26	12	18	26	141
961	hsa-mir-4678	0	0	0	0	0	0	0	0	0	2	0	0	0	0	0	0	0	0	0	1	0	0	0	0	1	0	0	0	0	1	0	0	0	2	0	0	0	0	0	0	2	0	0	0	0	0	0	0
962	hsa-mir-4679-1	0	0	0	0	0	0	1	0	0	0	1	0	0	0	0	0	0	0	0	0	0	0	0	0	0	0	0	0	0	0	0	0	0	0	0	0	0	0	0	0	0	0	0	0	0	0	0	0
963	hsa-mir-4679-2	0	0	0	0	0	1	0	0	0	0	0	0	0	0	0	0	0	0	0	0	0	0	0	0	0	0	0	0	0	0	0	0	0	0	1	0	0	0	0	0	0	0	0	0	0	0	0	0
964	hsa-mir-4680	6	0	0	2	0	2	1	0	0	1	0	1	0	0	0	0	0	0	0	0	0	0	0	0	0	0	0	0	0	0	0	0	1	2	1	1	0	0	0	1	1	0	0	0	2	0	0	0
965	hsa-mir-4681	0	0	0	0	0	0	0	0	0	0	0	0	0	0	0	0	0	0	0	0	0	0	0	0	0	0	0	0	0	0	0	0	0	0	0	0	0	0	0	0	0	0	0	0	0	0	0	0
966	hsa-mir-4682	0	0	0	0	0	0	0	0	0	0	0	0	0	0	0	0	0	0	0	0	0	0	0	0	0	0	0	0	0	0	1	0	0	0	0	0	0	0	0	0	0	0	0	0	0	0	0	0
967	hsa-mir-4683	2	0	0	0	0	1	1	0	0	0	0	0	0	0	0	0	0	0	0	0	0	0	0	1	0	0	1	0	0	0	0	0	0	0	0	1	0	0	0	1	2	0	0	0	0	0	1	0
968	hsa-mir-4684	1	2	1	0	0	1	1	0	0	1	2	0	0	0	0	0	18	0	0	0	0	0	0	0	0	0	0	0	0	0	2	1	0	0	5	0	0	1	0	1	0	0	1	0	0	0	0	1
969	hsa-mir-4685	3	0	1	0	1	0	0	0	0	1	3	0	0	0	0	1	1	2	1	0	1	1	0	0	0	1	0	0	0	0	1	0	0	1	4	1	1	0	1	3	3	1	0	0	0	0	1	0
970	hsa-mir-4686	0	0	0	0	0	0	0	0	0	0	0	0	0	0	0	0	0	0	0	0	0	0	0	0	0	0	0	0	0	0	0	0	0	0	0	0	0	0	0	0	0	0	0	0	0	0	0	0
971	hsa-mir-4687	0	1	0	0	0	0	1	0	1	1	2	0	2	1	11	6	0	5	0	1	0	0	1	0	1	0	0	0	6	2	0	0	0	0	0	2	1	2	0	0	0	4	1	3	0	0	3	1
972	hsa-mir-4688	0	0	0	0	0	0	0	0	0	0	0	0	0	0	0	0	0	0	0	0	0	0	0	0	0	0	0	0	0	0	0	0	0	0	0	0	1	0	0	0	0	0	0	0	0	0	0	0
973	hsa-mir-4689	0	0	0	0	0	0	0	0	0	0	0	0	0	0	0	0	1	0	0	0	0	0	0	0	0	0	0	0	0	0	0	0	0	0	0	0	0	0	0	0	0	0	0	0	0	0	0	0
974	hsa-mir-4690	0	0	0	0	0	0	0	0	0	0	2	0	1	0	0	0	0	0	0	0	0	1	0	1	0	0	0	0	0	1	0	0	0	0	0	0	0	0	0	0	0	0	1	0	0	0	0	0
975	hsa-mir-4691	1	0	1	0	0	0	0	0	0	0	0	0	0	1	0	2	0	1	0	0	0	1	0	0	3	1	0	1	1	2	0	0	0	0	0	0	0	0	0	0	1	2	0	1	0	0	1	3
976	hsa-mir-4692	0	0	0	0	0	0	0	0	0	0	0	0	0	0	0	0	0	0	0	0	0	0	0	0	0	0	0	0	0	0	0	0	0	0	0	0	0	0	0	0	0	0	0	0	0	0	0	0
977	hsa-mir-4693	0	0	0	0	0	0	0	0	0	0	0	0	0	0	0	0	0	0	0	0	0	0	0	0	0	0	0	0	0	0	0	0	0	0	0	0	0	0	0	0	0	0	0	0	0	0	0	0
978	hsa-mir-4694	0	0	0	0	0	0	0	0	0	0	0	0	0	0	0	0	0	0	0	0	0	0	0	0	0	0	0	0	0	0	0	0	0	0	0	0	0	0	0	0	0	0	0	0	0	0	0	0
979	hsa-mir-4695	0	0	0	0	0	0	0	0	0	0	0	0	0	0	0	0	0	0	0	0	0	1	0	0	0	0	0	0	0	0	0	0	0	0	0	0	0	0	0	0	0	0	0	0	0	1	0	0
980	hsa-mir-4696	0	0	0	0	0	0	0	0	0	0	0	0	0	0	0	0	0	0	0	0	0	0	0	0	0	0	0	0	0	0	0	0	0	0	0	0	0	0	0	0	0	0	0	0	0	0	0	0
981	hsa-mir-4697	1	0	0	0	0	0	0	0	0	0	0	0	0	0	0	0	0	0	0	0	0	0	0	0	0	0	0	0	0	1	0	0	0	0	0	0	0	0	0	0	0	0	2	0	0	0	0	0
982	hsa-mir-4698	0	0	0	0	1	0	0	0	0	0	0	0	0	0	0	0	0	0	0	0	0	0	0	0	0	0	0	0	0	0	0	0	0	0	0	0	0	0	0	0	0	0	0	0	0	0	0	0
983	hsa-mir-4699	0	0	0	0	0	0	1	0	1	0	0	0	0	0	0	0	0	0	0	0	0	0	0	0	0	0	0	0	0	0	0	0	0	0	0	0	0	0	0	0	0	0	0	0	0	0	0	0
984	hsa-mir-4700	0	1	0	0	0	1	0	0	0	0	1	0	1	0	0	0	1	0	0	0	1	0	0	0	1	1	0	3	1	0	0	0	1	0	1	0	0	1	1	0	0	0	1	0	1	0	0	1
985	hsa-mir-4701	0	0	0	1	0	0	0	0	0	0	0	0	0	0	0	0	0	0	0	0	0	0	0	0	0	0	0	0	0	0	0	0	0	0	0	0	0	0	0	0	0	0	0	0	0	0	0	1
986	hsa-mir-4703	0	0	0	0	0	0	0	0	0	0	0	0	0	0	0	0	0	0	0	0	0	0	0	0	0	0	0	0	0	0	0	0	0	0	0	0	0	0	0	0	0	0	0	0	0	0	0	0
987	hsa-mir-4704	0	0	0	0	0	0	0	0	0	0	0	0	0	0	0	0	0	0	0	0	0	0	0	0	0	0	0	0	0	1	0	1	0	0	0	0	0	0	0	1	0	0	0	0	0	0	0	0
988	hsa-mir-4705	0	0	0	1	0	4	0	0	1	1	0	0	0	0	2	0	0	0	3	0	0	0	1	0	0	1	1	0	3	0	0	1	0	0	1	0	0	3	0	0	0	2	0	0	0	0	0	0
989	hsa-mir-4706	0	0	0	0	0	0	0	0	0	0	0	0	0	0	0	1	0	0	0	0	0	0	0	0	0	0	0	0	0	0	0	0	0	0	0	0	0	2	1	0	0	0	1	0	0	0	0	2
990	hsa-mir-4707	4	0	0	1	0	0	0	0	0	0	0	1	2	1	4	0	1	2	1	0	0	0	0	0	3	1	0	0	5	1	1	0	1	0	1	0	0	0	1	0	2	1	0	1	0	0	8	7
991	hsa-mir-4708	0	0	0	0	0	0	0	0	0	0	0	0	0	0	0	0	1	0	0	0	0	0	0	0	0	0	0	0	0	0	0	0	0	0	0	0	0	0	0	0	1	0	0	0	0	0	0	0
992	hsa-mir-4709	3	2	0	2	0	3	1	3	2	3	1	1	0	2	5	0	0	8	4	1	0	0	1	1	1	2	1	0	4	1	4	6	1	4	3	0	2	2	0	7	5	2	1	0	0	3	2	4
993	hsa-mir-4710	0	0	0	0	0	0	0	0	0	0	0	0	0	0	0	0	0	0	1	1	0	0	0	1	0	0	0	0	0	1	0	0	0	0	0	0	0	0	0	0	0	0	0	0	0	0	1	0
994	hsa-mir-4711	0	0	0	0	0	0	0	0	0	0	0	0	0	0	1	0	0	0	0	0	0	0	0	0	0	0	0	0	0	0	0	0	0	0	0	0	0	0	0	0	0	0	0	0	0	0	0	0
995	hsa-mir-4712	0	0	0	0	0	0	0	1	0	0	0	0	0	0	0	0	0	0	0	0	0	0	0	0	0	0	0	0	1	0	0	0	0	0	0	0	0	0	0	1	0	1	0	0	0	1	0	0
996	hsa-mir-4713	0	1	0	1	0	1	0	1	1	1	0	1	0	0	1	2	2	2	1	0	0	0	1	0	3	0	0	3	1	1	2	0	0	1	0	0	0	1	0	2	6	2	0	5	0	0	0	1
997	hsa-mir-4714	1	0	1	1	0	1	0	0	0	0	2	2	0	0	0	0	2	0	0	0	1	1	0	0	0	1	0	1	0	0	1	1	1	2	0	0	1	2	0	1	1	2	0	1	0	0	0	2
998	hsa-mir-4715	0	0	0	0	0	0	0	0	0	0	0	0	0	0	0	0	0	0	0	0	0	0	0	0	0	0	0	0	0	0	1	0	0	0	0	0	0	0	0	0	0	0	0	0	0	0	0	0
999	hsa-mir-4716	0	0	0	0	0	0	1	0	0	0	0	1	0	0	0	0	0	1	0	0	0	0	0	0	0	1	0	0	0	0	0	0	0	0	0	0	0	0	0	0	0	0	0	0	0	0	0	1
1000	hsa-mir-4717	0	0	0	0	0	0	0	0	1	0	0	0	0	0	0	0	0	0	0	0	0	0	0	0	1	0	0	0	0	0	0	0	0	0	0	0	0	2	0	0	0	0	0	0	0	0	1	1
1001	hsa-mir-4718	0	0	0	0	0	0	0	0	0	0	0	0	0	0	0	0	0	0	0	0	0	0	0	0	0	0	0	0	0	0	0	0	0	0	0	0	0	0	0	0	0	0	0	0	0	0	0	0
1002	hsa-mir-4719	0	0	0	0	0	0	0	0	2	0	0	0	2	0	0	0	0	0	0	0	0	0	0	0	0	0	0	0	0	0	0	0	0	0	0	0	0	0	0	1	0	1	0	0	0	0	0	0
1003	hsa-mir-4720	0	0	0	0	0	0	0	0	1	0	0	0	0	0	0	0	0	0	0	0	0	0	0	0	0	0	0	0	0	0	0	0	0	0	1	0	0	0	0	0	0	0	0	0	0	0	1	0
1004	hsa-mir-4721	0	0	0	0	0	0	0	0	0	0	0	0	0	0	0	1	0	0	0	0	0	1	0	0	0	0	0	0	0	0	0	0	0	0	0	1	0	0	0	0	0	0	1	0	1	0	0	1
1005	hsa-mir-4722	0	0	0	0	0	0	0	0	0	0	0	0	0	0	0	0	0	0	0	0	0	0	0	0	0	0	0	0	0	0	0	0	0	0	0	0	0	0	0	0	0	0	0	0	1	0	0	0
1006	hsa-mir-4723	0	1	0	0	0	0	0	0	0	0	0	1	0	0	1	0	0	0	0	0	0	0	0	0	0	0	0	1	2	0	0	1	0	0	0	0	0	0	0	0	0	0	0	0	0	0	0	0
1007	hsa-mir-4724	13	0	1	0	1	1	4	0	1	10	0	1	0	0	0	0	1	2	1	4	6	0	0	1	4	1	0	3	2	0	1	0	1	1	7	2	2	1	3	2	1	0	2	1	1	1	0	13
1008	hsa-mir-4725	0	0	1	0	0	0	0	0	0	0	0	0	0	0	1	0	0	0	0	0	0	1	0	1	0	1	0	1	0	0	0	0	0	0	0	0	0	1	2	0	0	0	0	0	0	0	1	0
1009	hsa-mir-4726	1	0	0	1	0	0	0	2	0	1	0	0	0	0	2	1	2	0	0	0	0	1	1	1	1	0	1	3	1	1	1	0	0	0	1	0	0	2	2	3	0	0	1	0	0	0	1	1
1010	hsa-mir-4727	1	0	0	0	0	0	1	0	0	0	1	0	0	0	1	0	1	1	1	0	0	0	0	0	0	0	1	0	1	0	0	0	0	1	2	0	0	2	0	0	2	1	0	0	1	1	2	0
1011	hsa-mir-4728	5	2	7	3	1	6	1	0	7	8	1	2	3	6	3	0	1	7	10	2	1	0	2	6	6	3	2	2	1	3	12	8	2	1	8	10	1	2	8	12	3	2	8	0	1	2	2	36
1012	hsa-mir-4729	0	0	0	0	0	0	0	0	0	0	0	0	0	0	0	0	0	0	0	0	0	0	0	0	0	0	0	0	0	0	0	0	0	0	0	0	0	0	0	0	0	0	0	0	0	0	0	1
1013	hsa-mir-4730	0	0	0	0	0	0	0	0	0	0	0	0	0	0	1	0	0	0	0	0	0	0	0	0	0	0	0	0	0	0	0	1	0	0	0	0	0	0	0	0	0	0	0	0	2	0	0	0
1014	hsa-mir-4731	0	0	0	0	0	0	0	0	0	0	0	0	0	0	0	0	0	1	0	0	0	0	0	0	0	0	1	0	0	0	0	0	0	0	0	0	0	0	0	0	0	0	0	0	0	0	0	0
1015	hsa-mir-4732	2	1	2	1	2	0	0	1	0	8	3	0	1	3	0	0	0	0	2	0	0	0	0	0	0	2	0	0	1	1	0	0	1	2	1	0	0	6	0	0	36	2	1	0	1	0	0	4
1016	hsa-mir-4733	0	0	1	0	2	1	0	0	0	0	0	0	1	0	0	0	1	1	0	0	1	0	0	0	3	0	1	0	0	0	0	0	0	0	2	1	0	0	1	1	0	0	0	0	0	0	0	1
1017	hsa-mir-4734	0	0	2	0	0	0	0	0	0	0	0	0	1	0	0	0	0	1	0	0	0	0	0	0	1	0	0	0	0	0	0	0	0	0	0	0	0	0	0	0	0	0	0	0	0	0	0	0
1018	hsa-mir-4735	0	0	0	0	0	1	0	0	0	0	0	0	0	0	0	0	0	0	0	0	0	0	0	0	0	3	0	0	0	0	0	0	0	0	0	0	0	1	0	0	0	0	0	0	0	0	0	0
1019	hsa-mir-4736	0	0	1	0	0	0	0	0	0	0	0	0	0	0	0	0	0	0	0	0	0	0	0	0	0	0	0	0	0	0	0	0	1	0	1	0	0	0	0	0	0	1	0	0	0	0	0	0
1020	hsa-mir-4737	0	0	0	0	0	0	0	0	0	0	0	0	0	0	0	0	0	0	0	0	0	0	0	0	0	0	0	0	0	0	0	0	0	1	0	1	0	0	0	0	0	0	0	0	0	0	0	0
1021	hsa-mir-4738	1	0	0	2	0	1	0	0	0	0	0	1	0	0	0	0	0	0	0	0	0	0	0	0	1	0	0	2	0	0	0	0	0	0	0	0	1	0	1	1	0	1	0	0	0	0	3	0
1022	hsa-mir-4739	3	1	1	0	3	0	0	0	0	2	0	1	0	1	0	0	0	0	0	0	0	0	0	3	0	0	0	0	0	0	0	0	0	0	0	0	0	0	0	0	0	0	2	0	0	0	0	0
1023	hsa-mir-4740	0	0	0	0	0	0	0	0	1	0	0	0	0	1	0	1	0	0	0	0	1	0	0	0	0	1	3	0	1	0	0	1	0	0	0	0	0	3	0	1	0	0	0	0	0	1	2	0
1024	hsa-mir-4741	8	0	1	0	0	0	0	0	1	0	3	0	9	0	0	1	1	0	0	0	1	1	0	0	2	1	0	0	0	0	0	0	0	0	0	0	0	0	0	1	0	1	1	1	0	0	0	5
1025	hsa-mir-4742	3	2	11	1	1	8	0	1	2	2	1	1	0	8	1	3	4	1	4	0	2	1	2	5	5	0	0	0	4	1	1	4	0	2	1	1	2	2	5	2	8	5	0	0	4	0	3	2
1026	hsa-mir-4743	0	0	0	1	0	0	0	1	0	0	0	0	0	0	0	0	1	1	0	0	0	1	0	0	0	0	1	0	0	0	0	1	0	1	0	0	0	1	0	0	0	0	0	0	0	0	0	0
1027	hsa-mir-4744	0	0	0	0	0	0	0	0	0	0	0	0	0	0	0	0	0	0	1	0	0	0	0	0	0	0	0	0	0	0	0	0	0	0	0	0	0	2	0	0	1	0	0	0	0	0	0	0
1028	hsa-mir-4745	1	1	6	0	0	0	0	0	3	0	1	0	1	0	3	1	3	0	0	0	0	0	1	0	2	0	0	2	2	0	0	0	0	3	1	2	0	0	5	0	0	3	2	0	0	1	1	9
1029	hsa-mir-4746	44	2	24	7	18	16	16	20	10	36	10	11	9	9	15	18	10	23	8	5	7	21	21	8	19	13	0	9	59	45	5	20	1	20	17	13	4	14	22	14	14	50	18	15	23	10	30	119
1030	hsa-mir-4747	0	0	1	0	0	0	0	0	0	0	1	0	0	0	0	0	0	0	0	0	0	0	0	0	0	0	0	0	0	0	0	0	0	0	0	0	0	0	0	0	0	0	0	0	0	0	1	0
1031	hsa-mir-4748	0	0	0	0	0	0	0	0	0	0	0	0	0	0	0	0	0	0	0	0	0	0	0	0	0	1	0	0	0	0	1	0	0	0	0	0	0	0	0	0	0	1	0	0	0	0	0	0
1032	hsa-mir-4749	0	0	0	0	0	0	0	0	0	0	0	1	0	0	0	0	0	0	0	0	0	0	0	0	1	0	0	0	0	0	0	1	0	0	0	0	0	0	0	0	0	0	1	0	0	0	0	0
1033	hsa-mir-4750	0	0	2	0	0	2	0	0	0	0	0	0	0	0	0	0	0	0	0	0	0	0	0	0	0	0	0	0	0	0	0	1	0	0	0	0	0	0	0	0	0	0	0	0	0	0	0	1
1034	hsa-mir-4751	0	0	0	0	0	2	0	0	0	0	0	0	0	0	0	1	0	0	0	0	0	0	0	0	0	1	0	0	0	0	0	0	0	0	0	6	1	0	0	0	0	0	1	0	0	0	0	1
1035	hsa-mir-4752	0	0	0	1	0	0	0	0	0	0	0	0	0	0	0	0	1	0	0	0	0	0	0	0	2	0	1	0	0	0	0	0	0	0	1	1	1	0	0	0	0	0	0	0	0	0	0	0
1036	hsa-mir-4753	1	0	1	0	0	1	0	0	0	2	0	0	0	0	0	0	0	1	0	1	0	1	0	1	0	0	0	0	1	0	0	0	0	0	1	0	0	4	0	0	0	0	1	1	0	0	0	0
1037	hsa-mir-4754	0	0	1	0	0	1	0	1	1	0	0	0	1	0	0	2	1	1	0	0	1	0	0	0	0	0	0	0	2	0	0	1	0	0	1	0	0	0	0	1	4	1	0	0	0	0	2	0
1038	hsa-mir-4755	1	1	4	1	0	0	0	1	0	1	2	0	2	1	0	0	1	0	0	0	1	0	0	0	1	0	0	0	0	0	0	0	0	0	1	0	0	1	0	0	0	0	0	0	0	1	2	3
1039	hsa-mir-4756	6	1	3	0	0	0	0	0	0	0	0	0	1	0	0	0	0	0	2	0	0	0	0	1	2	0	0	0	0	0	3	0	1	0	0	0	0	0	3	1	0	0	0	0	0	1	0	2
1040	hsa-mir-4757	2	0	0	1	0	1	1	0	0	0	0	0	0	1	0	0	1	0	0	0	1	1	0	1	0	0	0	0	0	0	0	0	0	0	0	0	0	0	1	0	1	0	0	0	0	0	0	0
1041	hsa-mir-4758	0	0	0	0	0	2	0	1	1	2	0	2	0	1	0	3	3	0	0	0	0	0	4	0	3	2	1	2	0	0	0	0	0	0	0	1	1	0	0	2	0	3	0	1	1	0	1	0
1042	hsa-mir-4759	0	0	0	0	0	0	0	0	0	0	0	0	0	0	0	0	0	0	0	0	0	0	0	0	0	0	0	0	0	0	0	0	1	0	0	0	0	0	0	0	0	0	0	0	0	0	0	0
1043	hsa-mir-4760	0	0	0	0	0	0	0	0	0	0	0	0	0	0	0	0	0	0	0	0	0	0	0	0	0	0	0	0	0	0	0	0	0	0	0	0	0	0	0	0	0	0	0	0	0	0	0	0
1044	hsa-mir-4761	0	0	0	0	0	0	0	0	0	0	0	0	0	0	0	0	0	0	0	0	0	0	0	0	0	0	0	0	0	0	0	0	0	0	0	0	0	0	0	0	0	0	0	0	0	0	0	0
1045	hsa-mir-4762	3	1	2	2	3	1	1	0	2	3	4	1	2	0	0	0	0	1	2	0	0	0	3	0	1	0	2	0	2	1	0	1	0	0	1	0	0	1	0	4	2	1	2	0	0	0	1	3
1046	hsa-mir-4763	0	0	0	0	1	4	0	1	0	0	1	1	0	0	0	0	0	0	0	0	0	0	0	1	0	0	2	0	0	0	0	2	0	0	0	0	0	1	0	3	0	1	0	1	1	2	1	0
1047	hsa-mir-4764	0	0	0	0	0	0	0	0	1	0	0	0	0	0	0	0	0	0	0	0	0	0	0	0	0	0	0	0	0	0	0	0	0	0	0	0	0	0	0	0	0	0	0	0	0	0	0	1
1048	hsa-mir-4765	0	0	0	0	0	0	0	0	0	0	0	0	0	0	0	0	0	0	0	0	0	0	0	0	0	0	0	0	0	0	0	0	0	0	0	0	0	0	0	0	0	0	0	0	0	0	0	0
1049	hsa-mir-4766	1	0	2	0	0	0	1	1	0	2	1	2	0	0	1	0	2	3	1	0	2	3	1	2	4	0	0	3	1	2	0	3	0	7	0	0	0	0	3	1	0	3	2	2	2	1	1	2
1050	hsa-mir-4767	0	0	0	0	0	0	0	0	0	0	0	0	0	0	0	0	0	0	0	0	0	0	0	0	0	0	0	0	0	0	0	0	0	0	0	0	0	0	0	0	0	0	0	0	0	0	0	0
1051	hsa-mir-4768	0	0	0	0	0	0	1	0	1	0	0	1	0	0	0	0	0	0	0	0	0	0	0	1	0	1	0	0	2	0	0	0	0	1	0	0	0	0	0	0	0	0	0	0	0	0	0	4
1052	hsa-mir-4769	2	0	0	0	0	0	0	0	0	0	0	0	0	0	0	0	0	0	0	0	0	0	0	0	0	0	0	0	0	0	0	0	0	0	0	0	0	0	0	0	0	0	0	0	0	0	0	0
1053	hsa-mir-4770	1	0	0	2	1	0	1	0	0	0	1	0	0	3	0	0	0	1	0	0	0	0	0	1	0	0	3	0	0	0	0	0	0	0	0	0	0	4	0	2	0	1	0	0	0	0	0	1
1054	hsa-mir-4771-1	0	0	1	0	0	0	0	0	0	0	0	0	0	0	0	0	0	0	0	0	0	0	0	1	1	0	0	0	1	0	0	0	0	0	1	0	0	0	2	1	0	0	0	0	0	0	0	0
1055	hsa-mir-4771-2	1	0	1	0	0	0	0	0	0	1	0	0	1	0	0	0	0	0	0	0	0	0	0	0	1	0	0	0	0	0	0	0	0	0	0	0	0	1	0	0	1	0	0	0	0	0	0	0
1056	hsa-mir-4772	137	10	7	20	31	39	21	0	13	81	29	13	8	17	4	4	4	78	20	45	23	5	46	23	74	14	5	23	75	4	22	38	9	15	60	4	21	61	81	79	54	31	48	16	17	7	37	50
1057	hsa-mir-4773-1	2	0	0	0	1	0	0	0	0	1	0	1	0	0	0	0	0	0	0	0	1	0	0	0	1	1	0	0	0	0	0	0	0	0	0	0	0	1	0	0	1	2	0	2	0	0	1	1
1058	hsa-mir-4773-2	1	0	0	0	0	0	0	0	0	1	0	0	0	0	0	0	0	0	1	0	1	0	0	0	1	0	0	0	0	0	0	0	0	0	0	0	0	1	0	1	0	0	0	1	0	0	0	0
1059	hsa-mir-4774	0	0	0	0	0	0	0	0	0	0	0	0	0	0	0	0	0	0	0	0	0	0	0	0	0	0	0	0	0	0	0	0	0	0	0	0	0	0	0	0	1	0	0	0	0	0	0	0
1060	hsa-mir-4775	0	0	0	0	0	0	0	1	2	3	2	1	0	1	0	0	0	0	2	2	3	0	0	2	2	0	1	2	0	0	0	0	0	0	2	0	1	2	0	2	1	2	0	0	0	1	0	2
1061	hsa-mir-4776-1	0	0	0	2	0	0	0	0	0	0	0	0	0	0	1	0	0	1	0	0	0	0	0	2	0	0	0	0	0	0	0	1	0	0	0	0	0	0	0	0	0	1	0	0	0	0	1	0
1062	hsa-mir-4776-2	0	0	0	2	0	0	0	0	0	0	0	0	0	0	0	0	0	0	0	0	0	0	0	1	0	0	0	0	0	0	0	0	0	0	0	0	0	0	0	1	0	0	0	0	0	0	1	0
1063	hsa-mir-4777	3	0	1	1	0	3	4	0	1	3	0	1	0	0	0	0	0	4	1	0	2	3	1	0	2	1	0	0	1	3	1	4	0	1	0	0	0	3	1	2	7	5	0	4	1	0	1	0
1064	hsa-mir-4778	0	0	0	0	0	2	0	0	6	0	0	0	2	0	2	2	0	0	0	0	0	0	2	0	0	1	0	1	0	0	0	0	0	0	0	0	0	0	0	3	2	0	0	1	0	0	0	0
1065	hsa-mir-4779	0	0	0	0	0	0	0	0	0	0	0	0	0	0	0	0	0	0	0	0	0	0	0	0	0	0	0	0	0	0	0	0	0	0	0	0	0	0	0	0	0	0	0	1	0	0	0	0
1066	hsa-mir-4780	0	0	1	0	1	3	0	0	0	1	0	0	0	0	0	0	1	0	0	0	0	0	0	0	0	1	0	0	0	0	1	0	0	0	0	0	0	0	0	0	0	0	0	0	0	0	0	0
1067	hsa-mir-4781	2	0	0	3	0	3	2	0	2	2	0	1	0	0	1	1	0	2	2	1	0	0	1	0	0	0	3	0	2	2	1	3	0	0	0	0	1	3	0	2	0	3	1	0	0	0	1	1
1068	hsa-mir-4782	0	0	0	0	0	0	0	1	1	0	0	0	1	0	0	0	0	0	0	0	0	0	0	0	1	0	0	0	0	0	0	0	0	0	2	0	0	0	0	0	0	0	0	0	1	0	0	0
1069	hsa-mir-4783	0	0	0	0	0	0	0	0	0	0	0	0	0	0	0	0	0	0	0	0	0	0	0	0	0	0	0	0	1	0	0	0	0	0	0	0	0	0	0	0	0	0	0	0	0	0	0	0
1070	hsa-mir-4784	2	2	2	1	4	0	0	0	0	2	0	1	0	1	1	0	0	0	1	0	0	0	0	0	5	1	1	0	1	0	0	0	1	0	1	2	1	3	3	2	0	0	1	4	1	0	0	6
1071	hsa-mir-4785	1	0	0	0	0	0	1	0	0	0	2	1	0	0	0	0	0	0	0	0	0	0	0	0	0	1	0	0	0	0	0	2	0	0	0	0	0	1	0	0	0	0	1	1	0	0	1	0
1072	hsa-mir-4786	5	5	9	5	0	4	1	9	1	5	0	2	3	12	2	2	6	4	1	0	0	6	0	4	10	2	3	0	4	0	3	5	0	1	3	4	1	13	3	4	7	3	5	1	0	4	2	3
1073	hsa-mir-4787	3	2	1	2	1	3	3	5	0	2	2	1	2	6	0	1	0	2	2	0	1	1	0	2	0	4	1	0	1	1	4	4	0	0	4	0	0	7	2	2	4	2	4	1	0	1	1	1
1074	hsa-mir-4788	2	2	0	0	0	0	1	0	0	0	6	0	1	0	0	1	4	0	0	0	0	0	7	1	1	2	0	1	0	0	1	1	1	4	0	0	2	2	5	0	0	18	1	10	0	2	0	2
1075	hsa-mir-4789	0	0	0	0	0	0	0	0	0	0	0	0	0	0	0	0	1	0	0	0	0	0	0	0	0	0	0	0	0	0	0	0	0	0	0	0	0	0	0	0	0	0	0	0	0	0	0	0
1076	hsa-mir-4790	1	0	0	0	0	0	0	0	0	0	0	0	0	0	1	0	3	0	0	0	0	0	0	0	0	0	0	0	0	0	0	0	0	0	0	0	0	0	0	0	0	0	0	0	1	0	0	0
1077	hsa-mir-4791	2	1	0	1	2	1	0	0	0	0	1	0	3	1	0	2	0	1	1	0	2	1	0	0	2	0	0	0	4	2	2	0	0	2	1	1	1	0	1	0	0	3	0	1	0	0	3	0
1078	hsa-mir-4792	0	0	0	0	0	0	0	0	0	0	0	0	0	0	0	0	0	0	0	0	0	0	0	0	0	0	0	0	0	0	0	0	0	0	0	0	0	0	0	0	0	0	0	0	0	0	0	0
1079	hsa-mir-4793	0	0	0	0	0	0	0	0	0	0	0	0	1	0	0	0	0	0	0	0	0	0	0	0	1	1	0	0	0	0	0	0	0	0	0	0	0	0	1	2	0	0	0	0	0	0	0	0
1080	hsa-mir-4794	0	0	1	0	0	0	0	0	0	0	0	0	0	0	0	0	1	0	0	0	0	0	0	0	0	0	0	0	0	2	0	0	0	0	0	0	0	1	0	0	0	0	0	0	0	0	0	0
1081	hsa-mir-4795	2	0	0	0	0	0	0	1	2	0	1	1	0	1	0	0	0	0	0	0	0	0	0	0	1	0	0	0	0	1	0	0	0	1	0	0	0	0	0	0	0	0	0	0	0	0	0	0
1082	hsa-mir-4796	1	0	3	1	0	1	0	0	0	0	0	0	0	0	0	0	0	0	1	0	1	0	0	0	1	0	2	0	0	0	0	0	0	0	4	0	0	0	1	1	0	0	0	0	0	1	0	0
1083	hsa-mir-4797	5	0	2	0	0	5	1	0	2	4	6	1	5	0	1	5	0	1	4	1	1	0	0	0	2	0	0	0	7	3	4	30	1	2	2	0	1	3	0	3	3	0	0	0	0	0	0	1
1084	hsa-mir-4798	0	0	0	0	0	0	0	0	0	0	0	0	0	0	1	0	0	1	0	0	0	0	0	0	0	0	0	0	0	0	0	0	0	0	0	0	0	0	0	0	0	0	0	0	0	0	0	0
1085	hsa-mir-4799	0	0	1	0	0	0	0	0	0	0	0	0	0	0	1	0	1	0	0	0	0	0	0	0	1	0	0	0	0	0	0	0	0	0	0	0	0	0	0	0	0	0	0	0	0	0	0	1
1086	hsa-mir-4800	0	0	0	0	1	0	0	0	0	0	0	0	0	0	0	0	0	0	0	0	0	0	0	1	0	2	1	0	1	0	0	0	0	0	0	0	0	3	0	1	2	1	0	0	0	0	0	0
1087	hsa-mir-4801	0	0	0	0	0	0	0	0	0	0	0	0	0	0	0	0	0	0	0	0	0	0	0	0	0	0	0	0	0	0	0	0	0	0	0	0	0	0	0	0	0	0	0	0	0	0	0	0
1088	hsa-mir-4802	4	3	1	0	0	0	0	1	0	2	0	0	0	0	0	0	0	0	1	0	0	0	0	0	1	0	0	0	1	0	0	0	0	2	2	0	1	2	2	1	1	3	3	1	2	0	0	5
1089	hsa-mir-4803	0	0	0	0	0	1	0	0	0	0	0	0	0	0	0	0	0	0	0	0	0	0	0	0	0	1	1	1	0	0	0	0	0	0	0	0	0	0	0	0	0	0	0	0	0	0	0	0
1090	hsa-mir-4804	0	0	1	1	0	0	0	0	0	0	0	0	0	0	0	0	0	0	0	0	0	0	0	0	1	0	0	0	0	0	0	0	0	0	0	0	0	0	0	0	1	0	0	1	0	0	1	0
1091	hsa-mir-483	15	2	3315	0	0	15	9	1	2	7	19	15	3	5	8	28	2860	4	5	2	2	3	1	5	7	5	5	6	7	53	0	8	1	10	2	0	1	30	29	6	16	11	2	7	0	5	16	2
1092	hsa-mir-484	273	138	312	168	107	250	381	67	286	404	314	123	144	213	232	154	162	286	263	196	177	215	138	293	310	307	227	213	335	208	157	135	113	194	228	305	265	503	450	299	281	320	148	357	236	174	466	261
1093	hsa-mir-485	5	10	16	9	5	6	36	4	9	153	63	18	2	13	20	31	9	18	19	1	6	8	0	16	23	28	6	14	16	47	5	8	6	6	7	3	17	81	17	9	4	26	0	11	7	13	21	18
1094	hsa-mir-486-1	1344	94	170	162	170	53	137	35	200	1540	382	158	65	1701	90	28	61	72	348	390	189	87	148	71	798	163	371	36	169	54	76	36	104	1536	86	13	238	2061	102	326	8333	124	124	124	53	63	402	561
1095	hsa-mir-486-2	1411	67	142	200	172	70	125	21	190	1476	354	136	59	1636	102	21	60	87	327	327	168	83	164	43	780	169	407	35	152	49	87	42	97	1554	92	14	269	2100	84	280	8388	104	106	129	52	58	413	531
1096	hsa-mir-487a	3	2	1	1	0	2	14	2	4	46	13	8	0	3	9	12	0	16	9	2	4	6	0	3	7	3	4	4	10	8	3	1	4	2	7	2	1	12	5	5	1	1	2	3	1	3	7	3
1097	hsa-mir-487b	15	12	8	32	5	9	39	0	22	177	32	18	5	10	23	31	10	27	53	1	12	10	1	22	24	35	18	14	19	52	12	8	30	4	14	3	19	64	8	18	17	21	4	12	2	13	26	11
1098	hsa-mir-488	0	0	0	0	0	6	0	0	0	0	0	1	0	4	1	2	0	1	2	0	0	0	0	0	0	13	1	1	0	0	0	3	0	0	0	0	0	13	1	0	1	0	0	0	0	0	0	0
1099	hsa-mir-489	0	0	0	1	0	2	1	1	1	2	1	1	17	0	1	0	0	4	0	1	0	3	0	0	2	1	0	1	2	1	0	2	1	0	0	0	0	1	3	0	1	0	0	1	0	0	1	0
1100	hsa-mir-490	1	3	1	3	0	1	73	1	7	2	69	1	4	306	28	0	1	21	11	0	0	0	0	0	2	85	994	11	0	1	1	16	30	0	5	1	13	38	3	4	8	41	0	9	0	1	0	5
1101	hsa-mir-491	10	9	9	11	2	4	10	21	7	7	4	10	3	16	3	2	6	7	10	2	5	11	1	0	9	16	4	3	7	5	12	15	4	2	12	0	7	18	5	20	9	4	3	1	6	3	3	7
1102	hsa-mir-492	0	0	0	0	0	0	0	0	0	0	0	0	1	0	1	0	0	0	1	0	0	0	0	0	0	0	0	0	1	0	0	0	0	0	0	3	0	0	0	0	0	0	0	0	0	0	0	0
1103	hsa-mir-493	39	48	70	47	18	26	121	20	40	408	173	53	12	11	98	156	28	100	49	10	13	41	6	43	73	74	13	45	87	200	13	34	36	22	37	7	43	210	54	40	18	105	12	38	27	53	81	41
1104	hsa-mir-494	12	2	8	6	1	5	9	2	10	106	12	10	1	8	13	10	7	13	18	3	3	2	0	1	21	14	2	11	8	35	0	1	5	4	10	1	7	31	7	11	0	7	1	17	1	3	14	5
1105	hsa-mir-495	26	46	32	62	9	23	52	8	62	137	56	35	10	32	31	49	16	33	104	2	11	10	10	45	46	45	30	23	32	77	12	16	35	18	30	5	49	88	28	34	23	59	8	22	12	18	33	25
1106	hsa-mir-496	9	7	17	5	1	4	15	2	8	53	21	8	1	11	16	33	0	26	6	1	10	6	1	12	18	12	4	17	9	37	2	5	12	4	4	0	3	50	10	3	3	20	0	7	6	10	16	10
1107	hsa-mir-497	25	54	11	68	17	149	71	9	95	49	114	64	38	103	36	28	11	72	111	14	10	27	25	26	23	173	196	33	54	34	46	78	82	17	164	9	61	369	85	149	100	33	19	35	10	15	26	69
1108	hsa-mir-498	0	0	1	0	0	0	0	0	302	1	0	0	0	0	0	0	1	2	0	0	0	0	0	0	0	0	0	0	0	0	0	1	0	0	0	0	0	0	0	0	0	0	0	3	0	0	1	0
1109	hsa-mir-4999	6	2	0	7	5	3	0	0	2	4	2	4	2	9	5	0	4	4	0	1	2	0	1	2	2	4	3	0	7	2	0	7	4	4	8	0	4	32	2	8	9	1	1	7	2	3	4	1
1110	hsa-mir-499a	1	1	0	0	0	3	0	0	1	1	0	0	0	1	0	0	16	1	1	0	0	0	0	0	1	0	0	0	3	0	1	3	0	0	0	1	0	5	0	1	3	1	1	0	0	2	1	2
1111	hsa-mir-499b	0	0	0	0	0	0	1	1	0	0	0	0	0	0	1	0	0	0	0	0	0	0	0	0	0	0	0	0	0	0	0	0	0	0	0	0	0	0	1	0	0	0	0	0	0	0	0	0
1112	hsa-mir-5000	14	3	4	7	0	12	1	3	7	16	0	15	3	6	0	4	6	3	5	5	4	6	2	2	3	9	7	2	10	3	1	6	3	2	11	3	5	8	3	10	5	9	5	5	0	1	0	5
1113	hsa-mir-5001	11	1	4	3	1	12	4	7	1	3	2	8	1	4	4	0	2	2	1	2	4	1	3	0	1	7	1	1	6	0	4	2	1	1	7	1	1	5	6	0	1	2	4	6	2	2	0	4
1114	hsa-mir-5002	0	0	0	0	0	0	4	0	1	0	1	0	0	2	0	0	0	1	0	0	0	0	0	0	0	1	2	0	0	1	1	2	0	0	0	2	0	1	2	0	1	0	0	1	0	0	0	0
1115	hsa-mir-5003	0	3	3	0	0	2	3	0	2	3	2	0	0	0	1	2	1	0	1	1	0	1	0	0	2	3	0	2	3	0	0	0	0	2	1	0	1	0	2	1	0	2	0	1	0	1	1	3
1116	hsa-mir-5004	0	0	0	0	0	0	0	0	0	0	0	0	0	0	0	0	0	1	0	0	0	0	0	0	0	0	0	0	0	0	0	0	0	0	0	0	0	0	0	0	0	0	0	0	0	0	0	0
1117	hsa-mir-5006	0	0	0	1	0	0	1	0	0	1	1	0	0	0	0	0	0	0	0	0	0	0	0	0	0	0	0	0	0	0	0	1	0	0	1	1	0	0	1	0	0	0	0	0	0	0	0	0
1118	hsa-mir-5007	0	0	0	0	0	0	0	0	0	0	0	0	0	0	0	0	0	0	0	0	0	0	0	0	0	0	0	0	0	0	0	0	0	0	0	0	0	0	0	0	0	0	0	0	0	0	0	0
1119	hsa-mir-5008	0	0	0	0	0	1	1	0	1	0	3	0	0	0	6	0	0	3	0	0	0	0	0	0	0	1	0	4	5	2	0	0	0	2	0	0	1	0	0	0	2	1	0	2	0	0	2	0
1120	hsa-mir-5009	0	0	1	1	0	0	0	0	0	0	0	0	0	0	0	0	0	0	0	0	0	1	0	0	0	0	0	0	0	0	0	0	0	0	0	0	0	0	0	0	1	1	0	0	1	0	0	1
1121	hsa-mir-500a	2257	648	617	936	552	860	820	513	1411	1880	489	329	704	976	1050	581	1026	512	1710	380	756	329	665	804	2182	1412	614	939	930	2440	845	1106	1155	596	1035	781	614	907	1351	1371	817	994	881	626	365	755	551	2545
1122	hsa-mir-500b	114	17	25	12	34	20	24	18	45	49	18	19	29	28	28	7	14	11	56	10	32	7	19	26	130	62	40	25	47	52	43	27	47	19	29	25	67	41	93	122	31	24	60	20	17	25	8	97
1123	hsa-mir-501	530	90	177	107	117	136	174	63	189	372	82	111	129	95	173	100	148	113	243	64	103	48	67	208	424	233	66	205	172	372	100	158	143	125	173	121	112	178	370	281	147	145	258	84	83	129	85	353
1124	hsa-mir-5010	7	6	5	2	0	3	5	0	2	0	2	1	3	2	1	2	1	6	1	3	7	0	4	5	10	5	4	1	2	6	3	14	3	1	5	2	1	9	0	2	8	0	4	3	2	4	4	2
1125	hsa-mir-5011	0	0	0	0	0	0	0	0	0	0	0	0	0	0	0	0	0	0	0	0	0	0	0	0	0	0	0	0	0	0	0	0	0	0	0	0	0	0	0	0	0	0	0	0	0	0	0	0
1126	hsa-mir-502	184	23	28	28	21	28	33	17	41	55	30	26	27	34	43	14	27	30	63	9	39	5	21	23	109	39	54	20	48	84	63	35	57	22	56	21	42	84	61	85	33	32	48	24	10	25	18	101
1127	hsa-mir-503	13	41	184	2	39	16	46	39	35	70	91	32	9	3	43	85	21	89	17	7	25	35	16	26	27	11	5	11	96	77	19	17	31	20	12	12	30	51	128	9	14	25	9	52	44	48	57	41
1128	hsa-mir-504	1	0	1	0	0	6	6	0	3	4	0	3	2	12	2	3	6	2	6	0	2	0	0	2	1	16	3	2	6	4	0	10	3	3	15	1	4	33	1	9	5	2	0	2	0	2	0	0
1129	hsa-mir-5047	0	0	0	0	0	0	0	0	0	0	0	0	0	0	1	0	0	0	0	0	0	0	0	0	0	0	0	0	0	0	0	0	0	0	0	2	0	0	0	0	0	0	0	0	0	0	0	0
1130	hsa-mir-505	296	99	163	74	49	169	147	30	91	259	143	300	68	131	147	74	65	160	104	42	103	101	62	91	428	230	127	94	196	96	102	76	67	104	191	71	108	159	214	257	213	129	149	114	176	49	113	156
1131	hsa-mir-506	0	1	2	0	0	2	9	2	0	1	0	0	0	0	0	0	0	0	0	0	0	0	0	0	0	0	0	3	103	0	0	0	0	0	0	0	0	0	0	0	4	0	0	0	0	0	0	0
1132	hsa-mir-507	0	0	0	0	0	1	0	0	0	1	0	0	0	0	0	0	0	0	0	0	0	0	0	0	0	0	0	0	4	0	0	0	0	0	0	0	0	0	0	0	0	1	0	0	0	0	0	0
1133	hsa-mir-508	23	9	10	8	11	243	694	17	20	130	3	1	8	41	9	43	15	4	4	3	3	5	16	1	8	28	9	330	4856	5	6	21	16	3	28	13	13	24	4	22	551	26	10	5	1	3	3	10
1134	hsa-mir-5087	0	0	0	0	0	0	0	0	0	0	0	0	0	0	0	0	0	0	0	0	0	0	0	0	0	0	0	0	0	0	0	1	0	0	0	0	0	0	0	0	0	0	0	0	0	0	0	0
1135	hsa-mir-5088	0	0	2	0	0	0	0	0	0	0	0	0	0	0	0	0	0	0	0	0	0	0	0	0	0	0	0	0	0	0	0	0	0	1	0	0	0	1	1	0	0	0	0	0	0	0	0	0
1136	hsa-mir-5089	0	1	0	4	1	1	0	0	0	0	0	0	0	0	0	0	0	0	0	0	0	0	0	0	0	0	0	0	0	0	0	0	0	0	0	0	0	0	0	0	0	0	1	0	0	0	0	0
1137	hsa-mir-509-1	4	1	1	1	1	38	71	3	5	9	0	0	1	3	0	5	3	2	0	1	0	2	1	1	2	1	1	40	681	0	0	3	2	2	2	3	2	5	0	1	163	3	1	0	0	1	0	0
1138	hsa-mir-509-2	4	2	4	1	0	35	72	2	2	11	0	0	1	2	0	2	3	0	0	0	1	2	0	0	0	0	0	48	658	0	2	1	0	0	3	0	3	1	0	3	139	0	2	1	0	0	1	2
1139	hsa-mir-509-3	0	3	0	1	0	32	77	5	7	11	0	0	0	2	0	2	3	0	0	1	0	0	2	1	3	4	0	39	713	1	2	1	0	0	7	2	1	8	2	0	172	1	3	1	1	0	0	1
1140	hsa-mir-5090	0	0	1	0	2	0	0	0	1	1	0	1	4	0	1	2	0	1	0	0	0	0	0	0	5	2	0	0	1	0	0	0	0	0	2	0	1	0	1	0	1	1	0	0	0	1	0	0
1141	hsa-mir-5091	0	1	2	1	2	2	0	0	0	1	2	0	0	1	0	1	1	1	0	0	0	0	0	3	1	1	0	1	1	0	2	1	0	0	1	0	0	4	0	2	0	1	1	1	1	0	2	4
1142	hsa-mir-5092	2	0	1	0	0	0	0	1	0	2	1	0	4	0	0	1	3	0	0	0	2	0	3	0	2	0	0	0	2	1	1	0	0	1	0	0	0	0	3	0	6	2	0	2	1	2	2	2
1143	hsa-mir-5093	0	0	0	0	0	0	0	0	0	0	0	0	0	0	0	0	0	0	0	0	0	0	0	0	0	0	0	0	0	0	0	0	0	0	0	0	0	0	0	0	0	0	0	0	0	0	0	0
1144	hsa-mir-5094	1	1	2	0	1	0	0	0	0	0	0	0	1	0	0	0	0	0	0	1	0	0	0	1	0	1	0	0	0	0	0	0	1	0	0	0	0	0	1	0	0	2	0	0	0	0	0	1
1145	hsa-mir-5095	0	0	0	0	0	0	0	0	0	0	0	0	0	0	0	0	0	0	0	0	0	0	0	0	0	0	0	0	0	0	0	0	0	0	0	0	0	0	0	0	0	0	0	0	0	0	0	0
1146	hsa-mir-5096	0	0	0	0	0	0	0	0	0	0	0	0	0	0	0	0	0	0	0	0	0	0	0	0	0	0	0	0	0	0	0	0	0	0	0	0	0	0	0	0	0	0	0	0	0	0	0	0
1147	hsa-mir-510	0	0	0	0	0	0	0	0	0	0	0	0	0	0	0	0	0	0	0	0	0	0	0	0	0	0	0	1	3	0	0	0	0	0	0	0	0	0	0	0	0	0	0	0	0	0	0	0
1148	hsa-mir-5100	0	0	0	0	0	0	0	0	0	0	0	0	1	0	0	0	0	0	0	0	0	0	0	0	0	0	0	0	0	0	0	0	0	0	0	0	0	0	0	0	0	0	0	0	0	0	0	0
1149	hsa-mir-511	83	27	7	29	26	22	127	5	37	180	83	27	21	13	27	16	18	56	50	17	12	99	15	8	180	77	10	29	84	29	15	27	14	59	39	21	16	95	16	25	111	100	9	250	17	4	45	21
1150	hsa-mir-512-1	1	0	2	0	0	0	0	1	1184	5	7	0	1	0	1	0	0	3	0	0	1	0	1	1	2	0	0	1	0	0	2	6	0	0	1	1	0	3	1	1	0	2	0	3	1	0	2	0
1151	hsa-mir-512-2	0	1	0	0	0	0	0	0	1104	1	1	2	0	0	2	0	1	0	0	0	1	0	0	1	2	0	1	1	0	0	1	12	0	1	1	0	0	0	1	0	1	5	0	3	0	0	1	0
1152	hsa-mir-513a-1	0	0	0	0	0	0	0	0	0	0	0	0	0	0	0	0	0	0	0	0	0	0	0	0	0	0	0	0	9	0	0	0	0	0	0	0	0	0	0	0	3	0	0	0	0	0	0	0
1153	hsa-mir-513a-2	0	0	0	0	0	0	0	0	0	0	0	0	0	0	0	0	0	0	0	0	0	0	0	0	0	0	0	1	10	0	0	0	0	0	1	0	0	0	0	0	3	0	0	0	0	0	0	0
1154	hsa-mir-513b	0	0	0	0	0	0	0	0	0	0	0	0	0	0	0	0	0	0	0	0	0	0	0	0	0	0	0	4	5	0	0	0	0	0	0	0	0	0	0	0	1	0	0	0	0	0	0	0
1155	hsa-mir-513c	0	0	0	0	0	1	6	0	0	0	1	0	0	0	0	0	0	0	0	0	0	0	1	1	0	0	0	0	26	0	0	1	0	0	0	0	1	0	0	0	4	0	0	0	0	0	0	0
1156	hsa-mir-514a-1	1	1	0	1	0	28	179	2	1	29	1	1	0	1	1	3	1	0	0	1	1	1	1	1	0	3	3	51	812	3	0	6	2	0	5	4	0	12	2	6	65	2	0	1	0	1	0	0
1157	hsa-mir-514a-2	0	0	1	2	0	24	171	2	3	33	0	1	0	2	1	3	1	0	0	0	0	2	1	0	0	5	2	42	774	1	0	4	3	0	6	2	0	5	1	4	58	4	0	0	0	0	0	0
1158	hsa-mir-514a-3	0	3	0	2	1	28	179	3	1	20	0	1	0	2	0	5	3	0	2	1	1	2	2	0	0	4	0	48	786	2	0	4	4	0	4	6	1	4	0	2	73	0	0	0	0	1	0	0
1159	hsa-mir-514b	0	1	0	0	0	0	3	0	0	1	0	0	0	0	0	0	0	0	0	0	0	0	0	0	2	0	0	6	16	0	0	0	0	0	0	0	0	0	0	0	4	0	0	0	0	0	0	0
1160	hsa-mir-515-1	0	0	0	0	0	1	0	0	408	2	2	2	0	0	1	0	2	1	0	0	0	1	0	0	0	0	1	0	0	0	1	0	0	0	0	0	0	1	0	0	0	0	0	0	0	0	0	0
1161	hsa-mir-515-2	0	0	0	0	0	0	1	0	448	1	4	3	0	0	1	0	2	0	0	0	0	0	0	1	2	0	0	0	1	0	1	1	0	0	0	1	0	1	0	0	0	1	0	0	0	0	0	0
1162	hsa-mir-516a-1	0	0	0	0	2	2	1	4	1274	4	5	6	0	0	2	0	0	0	0	0	0	0	1	1	7	1	0	4	0	0	2	1	0	1	2	4	0	7	0	0	3	3	1	2	0	0	2	0
1163	hsa-mir-516a-2	1	0	0	0	3	3	0	2	1149	1	10	4	0	0	3	0	0	1	0	2	0	0	0	1	4	0	0	4	0	0	0	1	0	2	0	6	0	6	1	0	6	3	0	3	0	0	2	0
1164	hsa-mir-516b-1	0	0	0	0	0	1	1	0	495	1	4	2	0	0	1	0	0	3	0	0	0	0	0	2	1	1	0	1	0	0	1	5	0	0	0	0	0	5	0	0	0	1	0	2	1	0	2	0
1165	hsa-mir-516b-2	0	0	0	0	1	0	0	0	135	1	1	0	0	0	1	0	0	2	0	0	0	0	0	0	0	0	0	1	0	0	2	3	0	0	1	0	0	2	0	0	1	3	0	5	0	0	1	0
1166	hsa-mir-517a	0	0	0	0	1	1	5	0	593	1	5	20	0	0	6	0	0	11	0	0	0	0	0	3	4	1	0	0	0	0	7	4	0	0	4	2	0	13	0	0	1	3	0	2	0	0	1	0
1167	hsa-mir-517b	0	0	0	0	1	1	5	0	589	1	5	20	0	0	6	0	0	11	0	0	0	0	0	3	4	1	0	0	0	0	7	4	0	0	4	2	0	13	0	0	1	3	0	2	0	0	1	0
1168	hsa-mir-517c	0	0	0	0	2	0	0	0	155	0	0	4	0	0	0	0	0	2	0	0	0	0	1	2	3	0	0	0	1	0	1	0	0	0	0	0	0	0	0	0	0	3	0	2	0	0	1	0
1169	hsa-mir-5186	0	0	0	0	0	0	0	0	0	0	0	0	0	0	0	0	0	0	0	0	0	0	0	0	0	0	0	0	0	0	0	0	0	0	0	0	0	0	0	0	0	0	0	0	0	0	0	0
1170	hsa-mir-5187	4	0	1	4	0	3	0	0	0	1	2	2	0	4	2	0	0	3	0	1	0	0	0	0	2	0	0	0	2	0	0	6	0	0	1	0	0	3	0	0	2	0	0	2	0	0	4	1
1171	hsa-mir-5188	0	0	0	0	0	2	1	0	0	0	0	0	0	0	0	0	0	0	0	0	0	0	0	0	0	1	0	0	0	0	0	0	0	0	0	0	0	0	1	0	0	0	0	0	0	0	0	0
1172	hsa-mir-5189	3	0	0	0	1	0	0	0	0	0	0	0	0	0	0	0	0	0	1	0	0	0	0	0	0	0	0	0	0	0	1	0	0	0	0	0	0	0	1	0	0	0	0	0	0	0	1	2
1173	hsa-mir-518a-1	0	0	0	0	0	0	0	0	215	0	3	2	0	0	0	1	0	3	0	0	0	0	0	1	1	0	0	0	0	0	1	0	0	1	0	0	0	0	0	0	0	1	0	0	0	0	1	0
1174	hsa-mir-518a-2	3	0	0	0	0	0	0	0	317	1	0	2	0	0	0	0	0	0	0	0	0	0	1	0	1	0	0	0	2	0	0	0	0	0	1	0	0	0	0	0	0	0	0	0	0	0	0	0
1175	hsa-mir-518b	0	0	1	0	0	1	5	0	836	4	8	4	0	0	3	0	0	2	0	2	0	0	0	4	2	0	0	0	0	0	4	5	0	0	0	1	0	10	3	0	0	3	0	5	0	0	3	0
1176	hsa-mir-518c	0	0	0	0	1	0	1	1	886	0	5	11	0	0	3	1	0	6	0	3	0	0	0	1	2	0	0	1	0	0	1	4	0	0	2	3	0	3	3	0	0	0	0	2	0	0	2	0
1177	hsa-mir-518d	0	0	0	0	0	0	0	0	10	0	0	0	0	0	0	0	0	0	0	0	0	0	0	0	0	0	0	0	0	0	0	0	0	0	0	0	0	0	0	0	0	0	0	0	0	0	0	0
1178	hsa-mir-518e	0	0	0	0	0	0	1	0	397	0	2	3	0	0	0	2	0	1	0	0	0	0	0	0	1	0	0	0	0	0	1	0	0	0	0	0	0	2	1	0	2	2	0	1	0	0	0	0
1179	hsa-mir-518f	0	0	0	0	0	4	0	0	620	0	2	1	1	0	0	0	0	0	1	1	0	0	0	0	0	0	0	0	0	1	1	2	0	0	0	1	0	1	0	0	2	0	0	0	0	0	0	0
1180	hsa-mir-5190	1	0	0	0	0	0	0	0	0	0	0	0	0	0	0	0	0	0	0	0	0	0	0	0	0	0	0	0	0	0	0	0	0	0	0	0	0	0	0	0	0	0	0	0	0	0	0	0
1181	hsa-mir-5191	0	0	0	0	0	0	0	0	0	0	0	0	0	0	0	0	0	0	0	0	0	0	0	0	0	0	0	1	0	0	0	0	0	0	0	0	0	0	0	0	0	0	0	0	0	0	0	0
1182	hsa-mir-5192	0	0	0	0	0	0	0	0	0	0	0	0	0	0	0	0	0	0	0	0	0	0	0	0	0	0	0	0	0	0	0	0	0	0	0	0	0	0	0	0	1	0	0	0	0	0	0	0
1183	hsa-mir-5193	1	0	0	0	0	1	0	0	0	0	0	0	0	0	0	0	0	0	0	0	0	0	1	1	1	2	1	0	1	0	0	0	0	1	0	0	0	0	1	1	0	0	0	0	0	0	0	0
1184	hsa-mir-5194	0	0	0	0	0	0	0	0	0	0	0	0	0	0	0	0	0	0	0	0	0	0	0	0	0	1	0	0	0	0	0	0	0	0	0	0	0	0	0	0	0	0	0	0	0	0	0	0
1185	hsa-mir-5195	0	0	0	0	0	0	0	0	0	0	0	0	0	0	0	0	1	0	0	0	0	0	0	0	0	0	0	0	0	0	0	0	0	0	0	0	0	0	0	0	0	0	0	0	0	0	0	0
1186	hsa-mir-5196	0	0	0	0	0	0	0	0	0	0	0	0	0	0	0	0	0	0	0	0	0	0	0	0	0	0	0	0	0	0	0	0	0	0	0	0	0	0	0	0	0	0	0	0	0	0	0	0
1187	hsa-mir-5197	0	0	0	0	0	0	0	0	0	0	0	0	0	0	0	0	0	0	0	0	0	0	0	0	0	0	0	0	0	0	0	0	0	0	0	0	0	0	0	0	0	0	0	0	0	0	0	0
1188	hsa-mir-519a-1	1	1	0	0	3	6	1	9	946	3	4	5	0	0	5	1	0	2	0	0	0	1	0	4	0	1	0	0	0	0	1	10	0	0	0	24	0	5	0	0	18	4	1	0	0	0	1	0
1189	hsa-mir-519a-2	0	1	1	0	3	2	2	3	724	1	6	4	0	0	4	0	0	1	0	0	0	0	0	4	2	1	0	1	0	0	5	1	0	0	1	2	0	5	1	0	1	2	1	3	1	0	1	1
1190	hsa-mir-519b	0	0	0	0	0	0	0	0	164	0	0	0	0	0	0	0	0	1	0	0	0	0	0	0	1	0	0	0	0	0	0	0	0	0	0	0	0	0	0	0	0	0	0	0	0	0	0	0
1191	hsa-mir-519c	0	0	0	0	1	2	0	0	132	0	0	0	0	0	1	0	0	0	0	0	0	0	0	0	0	0	0	0	1	0	0	1	0	0	1	0	0	0	0	0	0	0	0	3	0	0	1	0
1192	hsa-mir-519d	0	0	0	0	0	1	1	0	343	3	7	2	0	0	1	0	0	0	0	0	0	0	0	0	1	0	0	3	0	1	2	1	0	0	1	1	1	3	2	0	0	0	0	3	0	0	0	0
1193	hsa-mir-519e	0	0	0	0	0	0	0	0	80	0	0	0	0	0	0	0	0	0	0	0	0	0	1	0	0	0	0	0	0	0	0	0	0	0	0	0	0	0	0	0	0	0	0	0	0	0	0	0
1194	hsa-mir-520a	0	0	1	0	2	3	1	0	2389	1	6	13	0	1	2	0	0	7	0	0	0	0	0	2	5	0	0	1	0	0	4	12	1	0	7	0	0	8	2	0	2	3	0	3	0	0	3	0
1195	hsa-mir-520b	0	1	1	0	2	2	2	0	756	2	7	0	0	0	0	0	0	1	0	1	0	1	0	4	0	1	0	2	0	0	4	2	0	0	0	0	0	3	0	0	0	2	0	4	1	0	0	1
1196	hsa-mir-520c	0	0	0	0	1	0	1	0	374	2	2	0	0	0	0	0	0	0	0	1	0	1	0	0	0	0	0	1	0	0	0	1	0	0	0	0	0	1	0	0	0	2	0	2	0	0	1	0
1197	hsa-mir-520d	0	0	0	0	0	0	0	1	286	0	1	0	0	0	0	0	0	3	0	1	0	0	0	0	1	1	0	0	0	0	0	2	0	0	0	0	0	0	2	0	0	0	0	0	0	0	1	0
1198	hsa-mir-520e	0	0	0	0	0	0	0	0	139	1	0	0	0	0	0	0	0	0	0	0	0	0	1	0	1	0	0	0	0	0	0	0	0	0	0	0	0	0	0	0	0	1	0	1	0	0	0	0
1199	hsa-mir-520f	0	0	0	0	0	1	1	0	647	6	0	0	0	0	0	2	0	0	0	0	0	1	0	0	3	0	0	1	2	0	0	3	0	0	1	0	1	1	0	0	0	5	0	3	0	0	5	0
1200	hsa-mir-520g	0	0	0	0	0	0	1	0	590	1	3	4	0	0	1	0	0	1	0	0	0	1	0	1	2	0	0	1	0	0	1	3	0	0	0	0	0	1	0	0	0	2	0	0	0	0	1	0
1201	hsa-mir-520h	0	0	0	0	0	0	1	0	246	1	1	1	0	0	0	0	0	1	0	0	0	1	0	1	1	0	0	0	0	0	1	2	0	0	0	0	0	1	0	0	0	1	0	0	0	0	0	0
1202	hsa-mir-521-1	0	0	0	0	0	0	0	0	75	0	1	0	0	0	0	0	0	0	0	0	0	0	0	0	0	0	0	0	0	0	0	0	0	0	0	0	0	1	0	0	0	0	0	0	0	0	0	0
1203	hsa-mir-521-2	0	0	0	0	0	0	0	0	20	0	0	0	0	0	0	0	0	0	0	0	0	0	0	0	0	0	0	0	0	0	0	0	0	0	0	0	0	0	0	0	0	0	0	0	0	0	0	0
1204	hsa-mir-522	0	0	0	0	0	0	1	4	285	0	2	2	0	0	3	0	0	0	0	0	0	0	0	2	2	0	0	0	0	0	1	1	0	0	2	0	0	1	0	0	0	3	0	1	0	0	1	0
1205	hsa-mir-523	0	0	1	0	0	0	0	0	181	0	2	1	0	0	1	0	0	0	0	0	0	0	0	1	0	0	0	0	0	0	0	3	0	1	0	1	0	1	0	0	0	0	0	0	0	0	0	0
1206	hsa-mir-524	0	0	0	0	0	0	0	0	114	0	1	2	0	0	0	0	0	0	0	0	0	0	0	0	0	0	0	0	0	0	0	1	0	0	0	0	0	0	0	0	1	2	0	0	1	0	0	0
1207	hsa-mir-525	0	0	0	0	0	0	0	1	453	0	2	6	0	0	0	0	0	0	0	3	0	0	0	2	2	0	0	0	0	0	3	5	0	2	1	1	0	0	1	0	0	3	0	1	1	0	1	0
1208	hsa-mir-526a-1	0	0	0	0	0	0	0	0	7	0	0	0	0	0	0	0	0	0	0	0	0	0	0	0	0	0	0	0	0	0	0	0	0	0	0	0	0	0	0	0	0	0	0	0	0	0	0	0
1209	hsa-mir-526a-2	0	0	0	0	0	0	0	0	0	0	0	0	0	0	0	0	0	0	0	0	0	0	0	0	0	0	0	0	0	0	0	0	0	0	0	0	0	0	0	0	0	0	0	0	0	0	0	0
1210	hsa-mir-526b	1	0	0	0	1	12	8	0	2000	1	20	21	0	0	2	0	0	17	0	1	0	2	2	8	2	2	1	1	1	1	7	7	0	0	3	3	0	12	1	1	5	3	0	1	0	0	1	0
1211	hsa-mir-527	0	0	0	0	0	0	0	1	217	1	2	4	0	0	0	0	0	0	0	0	0	0	0	1	0	0	0	0	0	0	1	0	0	1	0	0	0	0	0	0	0	0	0	0	0	0	1	0
1212	hsa-mir-532	10795	2351	2489	2219	1689	2307	2317	2782	2581	3047	2371	1234	2292	2444	2315	1153	2530	2195	3048	681	1757	472	1422	3882	6684	2891	2847	1389	4002	5770	6755	3749	3099	1261	5580	2216	3128	7842	5125	3425	5296	2638	5062	1267	2457	2811	1440	9573
1213	hsa-mir-539	12	11	21	21	3	4	24	2	32	195	32	20	1	19	34	31	7	32	36	5	13	13	5	53	14	40	5	19	9	44	9	8	30	11	8	2	14	27	7	19	15	17	6	10	4	7	10	16
1214	hsa-mir-541	1	1	2	1	0	2	3	0	1	46	2	2	0	3	4	8	4	2	2	0	0	0	1	1	2	3	2	0	2	0	0	0	0	0	2	0	0	5	0	0	0	4	0	4	0	1	0	0
1215	hsa-mir-542	844	530	664	285	289	863	1430	435	923	1105	1026	449	388	643	1371	1667	434	3125	464	195	293	760	313	603	642	506	228	296	1647	1975	109	630	550	512	494	115	692	2082	1256	553	654	1007	169	452	172	549	812	1231
1216	hsa-mir-543	6	4	3	8	1	3	8	1	11	31	25	6	0	3	13	31	2	13	10	0	2	8	2	7	8	12	3	8	7	5	1	1	2	7	5	0	6	11	6	3	1	4	2	7	1	3	9	2
1217	hsa-mir-544a	0	0	0	0	0	0	1	0	0	2	2	0	0	0	0	0	0	0	0	0	0	1	0	2	0	0	0	0	0	0	0	0	1	0	0	0	0	0	0	0	0	0	0	0	0	0	0	0
1218	hsa-mir-544b	0	0	0	0	0	0	0	0	0	0	0	0	0	0	0	0	0	0	0	0	0	0	1	0	0	0	0	0	1	0	0	0	0	0	0	0	0	0	0	0	0	0	0	0	0	0	0	0
1219	hsa-mir-545	3	2	0	1	0	1	0	0	0	3	0	0	0	1	2	2	2	5	0	2	1	3	1	0	2	3	0	0	5	3	0	1	2	1	1	0	0	4	2	1	0	3	1	2	2	0	1	5
1220	hsa-mir-548a-1	0	0	0	0	0	0	0	0	0	0	0	0	0	0	0	0	0	0	0	0	0	0	0	0	0	0	0	0	0	0	0	0	0	0	0	0	0	0	0	0	0	0	0	0	0	0	0	0
1221	hsa-mir-548a-2	0	0	0	0	0	0	0	0	0	0	0	0	0	0	0	0	0	0	0	0	0	0	0	0	0	0	0	0	0	0	0	0	0	0	0	0	0	0	0	0	0	0	0	0	0	0	0	0
1222	hsa-mir-548a-3	0	0	0	0	0	1	0	0	0	2	0	0	0	0	0	0	0	0	0	0	0	0	0	0	1	0	0	0	1	0	0	0	0	0	0	0	0	0	0	0	1	0	0	0	0	0	2	0
1223	hsa-mir-548aa-1	0	0	0	0	0	0	0	0	0	0	0	0	0	0	0	0	0	0	0	0	0	0	0	0	0	0	0	0	0	0	0	0	0	0	0	0	0	0	0	0	0	0	0	0	0	0	0	0
1224	hsa-mir-548aa-2	0	0	0	0	0	0	0	0	0	0	0	0	0	0	0	0	0	0	0	0	0	0	0	0	0	0	0	0	0	0	0	0	0	0	0	0	0	0	0	0	0	0	0	0	0	0	0	0
1225	hsa-mir-548ab	0	0	1	0	0	0	0	0	0	0	0	0	0	0	0	0	0	0	0	0	0	0	0	0	0	0	0	0	0	0	0	0	0	0	0	0	0	0	0	0	0	0	0	0	0	0	0	0
1226	hsa-mir-548ac	0	0	0	0	0	0	0	0	0	0	0	0	0	0	0	0	0	0	0	0	0	0	0	0	0	0	0	0	0	0	0	0	0	0	0	0	0	0	0	0	0	0	0	0	0	0	0	0
1227	hsa-mir-548ad	0	0	0	0	0	1	0	0	0	0	0	0	0	0	0	0	0	0	0	0	0	0	0	0	0	0	0	0	0	0	0	0	0	0	0	0	0	0	0	0	0	0	0	0	0	0	0	0
1228	hsa-mir-548ae-1	0	0	0	0	0	0	0	0	0	0	0	0	0	0	0	0	0	0	0	0	0	0	0	0	0	0	0	0	0	0	0	0	0	0	0	0	0	0	0	0	0	0	0	0	0	0	0	0
1229	hsa-mir-548ae-2	0	0	0	0	0	0	0	0	0	0	0	0	0	0	0	0	0	0	0	0	0	0	0	0	0	0	0	0	0	0	0	0	0	0	0	0	0	0	0	0	0	0	0	0	0	0	0	0
1230	hsa-mir-548ag-1	0	0	0	0	0	0	0	0	0	0	0	0	0	1	0	0	0	0	0	0	0	0	0	0	0	0	0	0	0	0	0	0	0	0	0	0	0	0	0	0	0	0	0	0	0	0	0	0
1231	hsa-mir-548ag-2	2	0	0	0	0	2	1	0	0	1	0	0	0	0	2	0	0	0	0	1	0	0	0	0	0	0	0	0	0	0	0	0	0	0	1	0	0	1	1	0	3	0	0	0	0	0	0	2
1232	hsa-mir-548ah	0	0	0	0	0	0	0	1	0	0	0	0	0	0	0	0	0	0	0	0	0	0	0	0	0	0	0	0	0	0	0	0	0	0	0	0	0	2	0	0	0	0	0	0	0	0	0	0
1233	hsa-mir-548ai	0	0	0	0	0	0	0	0	0	1	0	0	0	0	0	0	0	0	0	0	0	0	0	0	0	0	0	0	0	0	2	0	0	0	0	0	0	0	0	0	0	0	0	2	0	0	1	0
1234	hsa-mir-548aj-1	0	0	0	0	0	0	0	0	0	0	0	0	0	0	0	0	0	0	0	0	0	0	0	0	0	0	0	0	0	0	0	0	0	0	0	0	0	0	0	0	0	0	0	0	0	0	0	0
1235	hsa-mir-548aj-2	0	0	0	0	0	0	0	0	0	0	0	0	0	0	0	0	0	0	0	0	0	0	0	0	0	0	0	0	0	0	0	0	0	0	0	0	0	0	0	0	0	0	0	0	0	0	0	0
1236	hsa-mir-548ak	0	0	0	0	0	0	0	0	0	0	0	0	0	0	0	0	0	0	0	0	0	0	0	0	0	0	0	0	0	0	0	0	0	0	0	0	0	1	0	0	0	0	0	0	0	0	0	0
1237	hsa-mir-548al	0	0	0	0	0	0	1	0	0	0	0	0	0	0	0	0	0	0	0	0	0	0	0	0	0	0	0	0	0	0	0	0	0	0	0	0	0	0	0	0	0	0	0	0	0	0	1	0
1238	hsa-mir-548am	0	0	0	0	0	0	0	0	0	0	0	0	0	0	0	0	0	0	0	0	0	0	0	0	0	0	0	0	0	0	0	0	0	0	0	0	0	0	0	0	0	0	0	0	0	0	0	0
1239	hsa-mir-548an	0	0	0	0	0	0	0	0	0	0	0	0	0	0	0	0	0	0	0	0	0	0	0	0	0	0	0	0	0	0	0	0	0	0	0	0	0	0	0	0	0	0	0	0	0	0	0	0
1240	hsa-mir-548ao	0	0	0	0	0	0	0	0	0	0	0	0	0	0	0	0	0	0	0	0	0	0	0	0	0	0	0	0	0	0	0	1	0	0	0	0	0	0	0	0	0	4	0	0	0	0	0	0
1241	hsa-mir-548ap	0	0	0	0	0	0	0	0	0	0	0	0	0	0	0	0	0	0	0	0	0	0	0	0	0	0	0	0	0	0	0	0	0	0	0	0	0	1	0	0	0	0	0	0	0	0	0	0
1242	hsa-mir-548aq	0	0	1	0	0	0	0	0	0	0	0	0	0	0	0	0	0	0	0	0	0	0	0	0	1	0	0	0	1	1	0	0	0	0	0	0	0	0	0	0	0	0	0	0	0	0	0	0
1243	hsa-mir-548ar	0	0	0	0	0	0	0	0	0	1	3	0	0	0	0	0	0	0	0	0	0	0	0	0	0	0	0	0	0	0	0	1	0	0	0	0	0	0	0	0	0	0	0	0	0	0	0	0
1244	hsa-mir-548as	0	0	0	0	0	0	0	0	0	0	0	0	0	0	0	0	0	0	0	0	0	0	0	0	0	0	0	0	0	0	0	0	0	0	0	0	0	0	0	0	0	0	0	0	0	0	0	0
1245	hsa-mir-548at	0	1	0	0	0	0	0	0	0	0	1	0	0	0	1	0	0	0	0	0	0	0	0	0	0	0	0	0	1	0	1	0	0	0	0	0	0	0	0	0	0	0	0	0	0	0	1	1
1246	hsa-mir-548au	1	2	0	0	0	1	1	0	1	3	0	1	0	0	1	0	2	0	0	0	3	0	0	0	1	1	0	0	2	1	1	1	1	1	1	0	0	0	0	2	1	0	1	1	0	1	0	3
1247	hsa-mir-548av	1	0	0	0	0	0	1	0	0	0	0	0	0	0	0	0	0	0	0	0	0	0	0	0	0	0	0	0	0	0	0	0	0	0	0	0	0	0	0	0	0	0	0	0	0	0	0	0
1248	hsa-mir-548aw	1	2	0	1	0	1	0	1	0	0	0	0	0	1	0	0	1	1	1	0	0	0	2	0	0	2	1	0	0	0	0	2	0	0	1	0	1	0	0	0	0	0	0	0	0	0	3	0
1249	hsa-mir-548ax	0	0	0	0	0	0	0	0	0	0	0	0	0	0	0	0	0	0	0	0	0	0	0	0	0	0	0	0	0	0	0	0	0	0	0	0	0	0	0	0	0	0	0	0	0	0	0	0
1250	hsa-mir-548ay	0	0	1	0	0	0	1	0	0	0	0	0	0	0	0	0	0	0	0	0	1	1	0	0	0	0	0	0	0	0	0	0	0	0	0	0	0	0	1	0	0	0	0	0	0	0	0	0
1251	hsa-mir-548az	0	0	0	0	0	0	0	0	0	0	0	0	0	0	0	0	0	0	0	0	0	0	0	0	0	0	0	0	0	0	0	0	0	0	2	0	0	0	0	0	0	0	0	0	0	0	0	0
1252	hsa-mir-548b	0	1	5	2	2	7	9	19	21	17	3	4	9	12	2	0	1	4	5	0	0	1	1	1	0	32	14	3	3	0	0	9	0	0	6	0	1	31	11	8	9	8	0	1	2	0	0	1
1253	hsa-mir-548ba	0	0	0	2	0	0	3	0	0	0	3	0	0	4	0	0	0	1	0	0	0	0	0	0	0	3	6	2	3	0	0	1	1	0	2	0	1	11	0	1	0	0	0	0	0	0	0	0
1254	hsa-mir-548bb	0	0	0	0	0	0	0	0	0	0	0	0	0	0	0	0	0	0	0	0	0	0	0	0	0	0	0	0	0	0	0	0	0	0	0	0	0	0	0	0	0	0	0	0	0	0	0	0
1255	hsa-mir-548c	0	0	0	0	0	0	0	0	0	0	0	0	0	0	0	0	0	0	0	0	0	0	0	0	0	0	0	0	0	0	0	0	0	0	0	0	0	0	0	0	0	0	0	0	0	0	0	0
1256	hsa-mir-548d-1	3	0	0	0	0	0	0	0	0	2	1	0	2	0	0	0	3	0	0	0	0	0	0	0	2	0	0	2	0	1	0	0	0	0	2	1	1	2	1	0	0	1	1	0	1	0	0	1
1257	hsa-mir-548d-2	2	2	0	0	1	1	0	1	1	6	1	0	1	0	0	0	1	0	1	0	0	0	0	0	0	0	0	1	0	0	0	0	0	1	1	0	0	1	1	0	0	4	1	1	1	0	0	3
1258	hsa-mir-548e	6	3	13	0	1	4	3	2	1	0	3	1	3	1	1	1	1	2	0	1	0	1	1	1	4	0	2	1	1	0	5	1	2	1	4	0	3	13	5	4	1	4	1	3	0	2	6	4
1259	hsa-mir-548f-1	0	4	1	0	1	12	0	69	27	12	1	2	3	0	0	1	1	0	0	2	1	0	6	4	24	0	0	0	0	0	0	1	0	17	0	0	0	0	0	0	2	2	3	0	1	0	1	4
1260	hsa-mir-548f-2	0	0	0	0	0	0	0	0	0	0	0	0	0	0	0	0	0	0	0	0	0	0	0	0	0	0	0	0	0	0	0	0	0	0	0	0	0	0	0	0	0	0	0	0	0	0	0	0
1261	hsa-mir-548f-3	0	0	0	0	0	0	0	0	0	0	0	0	0	0	0	0	0	0	0	0	0	0	0	0	0	0	0	0	0	0	0	0	0	0	0	0	0	0	0	0	0	0	0	0	0	0	0	0
1262	hsa-mir-548f-4	0	0	0	0	0	0	0	12	0	0	0	0	0	0	0	0	1	0	0	0	0	0	0	0	0	0	0	0	0	0	0	0	0	0	0	0	0	0	0	0	0	0	1	0	0	0	0	0
1263	hsa-mir-548f-5	0	0	0	0	0	0	0	0	0	0	0	0	0	0	0	0	0	0	0	0	0	0	0	0	0	0	0	0	0	0	0	0	0	0	0	0	0	0	0	0	0	0	0	0	0	0	0	0
1264	hsa-mir-548g	0	0	0	0	0	0	0	0	0	0	0	0	0	0	0	0	0	0	0	0	0	0	0	0	0	0	0	0	0	0	0	0	0	0	0	0	0	0	0	0	0	0	0	0	0	0	0	0
1265	hsa-mir-548h-1	0	0	0	0	0	0	0	0	0	0	0	0	0	0	0	0	0	0	0	0	0	0	0	0	0	0	0	0	0	0	0	0	0	0	0	0	0	0	0	0	0	0	0	0	0	0	0	0
1266	hsa-mir-548h-2	0	0	0	0	0	0	0	0	0	0	0	0	0	0	0	0	0	0	0	0	0	0	0	0	0	0	0	0	0	0	0	0	0	0	0	0	0	0	0	0	0	0	0	0	0	0	0	0
1267	hsa-mir-548h-3	0	0	0	0	0	0	0	0	0	0	0	0	0	0	0	0	0	0	0	0	0	0	0	0	0	0	0	0	0	0	0	0	0	0	0	0	0	0	0	0	0	0	0	0	0	0	0	0
1268	hsa-mir-548h-4	0	0	0	0	0	0	0	0	0	0	0	0	0	0	0	0	0	0	0	0	0	0	0	0	0	0	0	0	0	0	0	0	0	0	0	0	0	0	0	0	0	0	0	0	0	0	0	0
1269	hsa-mir-548h-5	0	0	0	0	0	0	0	0	0	0	0	0	0	0	0	0	0	0	0	0	0	0	0	0	0	0	0	0	0	0	0	0	0	0	0	0	0	0	0	0	0	0	0	0	0	1	0	0
1270	hsa-mir-548i-1	0	0	0	0	0	0	0	0	0	0	0	0	0	0	0	0	0	0	0	0	0	0	0	0	0	0	0	0	0	0	0	0	0	0	0	0	0	0	0	0	0	0	0	0	0	0	0	0
1271	hsa-mir-548i-2	0	0	0	0	0	0	0	0	0	0	0	0	0	0	0	0	0	0	0	0	0	0	0	0	0	0	0	0	0	0	0	0	0	0	0	0	0	0	0	0	0	0	0	0	0	0	0	0
1272	hsa-mir-548i-3	0	0	0	0	0	0	0	0	0	0	0	0	0	0	0	0	0	0	0	0	0	0	0	0	0	0	0	0	0	0	0	0	0	0	0	0	0	0	0	0	0	0	0	0	0	0	0	0
1273	hsa-mir-548i-4	0	0	0	0	0	0	0	0	0	0	0	0	0	0	0	0	0	0	0	0	0	0	0	0	0	0	0	0	0	0	0	0	0	0	0	0	0	0	0	0	0	0	0	0	0	0	0	0
1274	hsa-mir-548j	3	10	1	1	1	0	1	1	1	3	0	1	1	4	0	0	1	3	0	0	2	0	0	0	1	3	0	0	3	2	0	1	1	2	3	1	1	0	2	0	3	7	1	3	1	0	1	3
1275	hsa-mir-548k	3	0	2	0	0	5	4	0	0	2	2	0	0	1	4	2	4	1	0	1	0	3	1	1	6	0	1	3	5	0	0	2	1	0	0	0	1	2	2	0	2	3	1	1	0	0	11	2
1276	hsa-mir-548l	0	0	0	0	0	0	1	3	0	0	1	1	0	1	0	0	0	0	0	0	0	0	0	1	2	0	0	0	0	0	0	0	0	1	0	0	0	0	0	2	0	2	1	0	0	1	0	0
1277	hsa-mir-548m	0	0	0	0	0	0	0	0	0	0	0	0	0	0	0	0	0	0	0	0	0	0	0	0	0	0	0	0	0	0	0	0	0	0	0	0	0	0	0	0	0	0	0	0	0	0	0	0
1278	hsa-mir-548n	0	0	0	1	1	0	0	0	0	0	0	0	0	0	1	0	0	0	1	0	0	0	0	0	1	0	0	1	0	0	0	0	0	0	0	0	0	0	0	0	1	0	1	0	1	0	0	0
1279	hsa-mir-548o	3	2	3	1	1	2	0	2	2	1	3	3	0	0	2	0	1	1	0	0	0	1	0	1	3	0	0	1	0	0	0	1	0	0	5	0	1	0	1	3	2	1	0	1	1	1	1	2
1280	hsa-mir-548o-2	1	0	1	1	1	1	3	2	1	2	0	3	0	0	0	1	1	2	0	0	2	0	2	1	3	0	1	0	1	1	0	0	1	1	1	0	0	0	2	3	4	0	1	0	0	2	2	3
1281	hsa-mir-548p	0	0	0	0	0	0	0	0	0	0	0	0	0	0	0	0	0	0	0	0	0	0	0	0	0	0	0	0	0	0	0	0	0	0	0	0	0	0	0	0	0	0	0	0	0	0	0	0
1282	hsa-mir-548q	1	0	1	0	1	0	0	0	0	1	1	0	1	1	0	1	0	0	0	0	1	0	0	1	1	0	0	1	2	0	0	0	2	0	1	0	2	0	0	0	1	1	3	1	0	0	1	0
1283	hsa-mir-548s	2	2	1	0	0	4	1	4	2	2	0	1	1	0	1	0	2	0	2	0	2	0	3	1	5	0	1	0	1	1	0	0	0	2	0	2	0	1	0	0	0	2	0	0	0	0	1	6
1284	hsa-mir-548t	1	0	2	2	0	0	2	0	1	0	1	1	2	0	0	0	2	0	2	0	1	0	0	1	0	0	0	0	1	1	3	0	0	0	2	0	0	1	2	2	0	0	0	0	3	0	1	0
1285	hsa-mir-548u	0	0	1	0	0	0	0	0	0	0	0	0	0	0	0	1	0	0	0	0	0	0	0	0	0	0	0	0	0	0	0	0	0	0	0	0	0	0	0	0	0	0	0	1	0	0	0	1
1286	hsa-mir-548v	11	1	17	7	2	4	7	9	4	28	1	0	1	3	13	6	0	2	6	1	2	4	4	5	1	3	6	2	7	5	8	3	4	4	2	1	3	1	13	2	8	5	7	1	5	2	17	7
1287	hsa-mir-548w	0	0	0	0	0	0	0	0	0	0	1	0	0	0	0	0	0	0	0	0	0	0	0	0	0	0	0	0	0	0	0	0	0	0	0	0	0	0	0	0	0	0	0	0	0	0	0	0
1288	hsa-mir-548x	0	0	0	0	0	0	1	3	0	0	0	0	0	0	0	2	0	0	0	0	0	0	0	0	0	0	0	0	0	0	0	0	0	0	0	0	0	0	8	0	0	2	0	0	0	0	0	0
1289	hsa-mir-548x-2	0	0	0	0	0	0	0	0	0	0	0	0	0	0	0	0	0	0	0	0	0	0	0	0	0	0	0	0	0	0	0	0	0	0	0	0	0	0	1	0	0	0	0	0	0	0	0	0
1290	hsa-mir-548y	0	0	0	0	0	8	2	0	2	8	0	0	0	0	1	2	2	0	0	1	0	0	0	0	0	0	0	0	0	0	0	0	0	0	0	0	0	0	3	0	1	0	0	0	0	0	0	0
1291	hsa-mir-548z	0	0	0	0	0	0	0	0	0	0	0	0	0	0	0	0	0	0	0	0	0	0	0	0	0	0	0	0	0	0	0	0	0	0	0	0	0	0	0	0	0	0	0	0	0	0	0	0
1292	hsa-mir-549a	0	0	1	0	1	4	6	0	1	1	1	0	0	0	1	2	15	1	0	0	0	0	0	1	0	5	0	5	0	4	10	0	0	3	14	0	1	1	4	10	0	7	2	0	0	0	2	2
1293	hsa-mir-550a-1	19	11	22	0	9	21	9	8	9	27	7	16	4	1	7	9	9	13	4	4	18	3	3	1	40	20	1	9	16	16	14	5	0	8	13	1	4	4	27	9	27	7	12	9	29	4	4	29
1294	hsa-mir-550a-2	22	8	22	1	7	15	12	5	10	21	7	10	2	3	6	7	14	6	3	3	14	0	3	4	32	3	6	8	19	10	9	5	3	11	21	0	1	1	24	7	19	14	12	5	20	1	10	19
1295	hsa-mir-550a-3	13	4	7	1	3	3	2	1	8	17	5	5	1	2	6	1	9	6	1	2	11	2	2	2	12	3	1	3	6	1	4	3	0	3	11	1	4	4	8	5	11	5	5	7	7	4	2	14
1296	hsa-mir-550b-1	1	0	0	0	0	0	0	0	0	0	0	0	0	0	0	0	0	0	0	0	0	0	0	0	0	0	0	0	0	0	0	1	0	0	0	0	0	0	0	1	0	0	0	0	0	0	0	0
1297	hsa-mir-550b-2	0	0	0	0	0	0	0	0	0	0	0	0	0	0	0	0	0	0	0	0	0	0	0	0	0	0	0	0	0	0	0	0	0	0	0	0	0	0	0	0	0	0	0	0	0	0	0	0
1298	hsa-mir-551a	2	0	2	1	0	4	1	0	2	0	0	2	2	0	1	0	1	0	1	1	0	1	0	0	22	1	0	2	0	0	0	0	0	0	3	1	0	0	0	2	2	0	3	1	0	1	1	2
1299	hsa-mir-551b	0	3	0	0	2	6	8	9	1	2	0	1	1	0	11	4	0	1	7	0	0	1	2	0	0	2	3	0	9	3	3	4	3	5	1	0	4	1	0	2	19	1	1	1	0	0	1	3
1300	hsa-mir-552	0	273	369	0	4	2	0	0	54	1582	0	0	0	0	0	0	3	0	0	0	4	0	1	6	50	0	1	1	1	1	77	2	0	0	626	0	2	3	0	55	1	1	15	0	20	2	0	11
1301	hsa-mir-553	0	0	0	0	0	0	0	0	0	0	0	0	0	0	0	0	0	0	0	0	0	0	0	0	0	0	0	0	0	0	0	0	0	0	0	0	0	0	0	0	0	0	0	0	0	0	0	0
1302	hsa-mir-554	0	0	0	0	0	0	0	0	0	0	0	0	0	0	0	0	0	0	0	0	0	0	0	0	0	0	0	0	0	0	0	0	0	0	0	0	0	0	0	0	0	0	0	0	0	0	0	0
1303	hsa-mir-555	0	0	0	0	0	0	0	2	0	0	0	0	1	0	1	0	0	1	0	0	0	0	0	0	0	0	0	0	0	0	0	0	0	0	0	2	0	0	0	0	0	0	0	0	0	0	0	0
1304	hsa-mir-556	8	5	8	0	5	5	1	1	7	7	0	2	10	0	2	1	11	0	3	1	1	0	0	1	16	0	3	0	6	2	1	0	3	1	6	0	0	3	5	9	0	1	4	0	0	0	8	6
1305	hsa-mir-557	0	0	0	0	0	0	0	0	0	0	0	0	0	0	0	0	0	0	0	0	0	0	0	0	0	0	0	0	0	0	0	0	0	0	0	0	0	0	0	0	0	0	0	0	0	0	0	0
1306	hsa-mir-5571	1	1	0	0	0	0	0	0	1	0	0	0	0	0	1	0	0	2	1	0	0	0	2	1	0	3	0	1	2	0	1	0	0	0	3	0	4	4	0	1	0	2	0	1	0	0	0	0
1307	hsa-mir-5572	0	0	0	0	0	0	0	0	0	0	0	0	0	0	0	0	0	0	0	0	0	0	0	0	0	0	0	0	0	0	0	0	0	0	0	0	0	0	0	0	0	1	0	0	0	0	0	0
1308	hsa-mir-5579	0	0	0	4	0	0	2	1	0	0	6	0	0	0	5	5	0	3	0	0	1	0	3	0	0	0	1	2	11	16	0	2	0	3	1	0	0	1	1	0	0	1	0	11	0	0	0	0
1309	hsa-mir-558	0	0	0	0	0	0	0	0	0	0	0	0	0	0	0	0	0	0	0	0	0	0	0	0	0	0	0	0	0	0	0	0	0	0	0	0	0	0	0	0	0	0	0	0	0	0	0	0
1310	hsa-mir-5580	0	0	0	0	0	0	0	0	0	0	0	0	0	0	0	0	1	1	0	0	1	0	0	0	6	0	0	0	0	0	0	0	0	0	6	0	0	0	0	1	0	0	1	0	0	0	0	1
1311	hsa-mir-5581	1	0	0	0	1	0	0	1	0	3	2	0	4	1	0	1	1	0	2	0	0	0	1	1	0	0	0	0	1	0	1	0	0	2	1	0	1	1	0	0	3	0	0	1	1	0	2	0
1312	hsa-mir-5582	2	1	3	0	0	0	0	0	1	2	0	1	0	1	0	0	0	1	0	0	1	0	0	0	2	0	0	0	0	0	0	0	0	0	0	0	0	0	10	1	0	1	1	2	0	0	1	1
1313	hsa-mir-5583-1	0	0	0	0	0	0	0	0	0	0	0	0	0	0	0	0	0	0	0	0	0	0	0	0	0	0	0	0	0	0	0	0	0	0	0	0	0	0	0	0	0	0	0	0	0	0	0	0
1314	hsa-mir-5583-2	0	0	0	0	0	0	0	0	0	0	0	0	0	0	0	0	0	0	0	0	0	0	0	0	0	0	0	0	0	0	0	0	0	0	0	0	0	0	0	0	0	0	0	0	0	0	0	0
1315	hsa-mir-5584	1	0	0	0	0	0	0	0	0	0	0	0	0	0	0	1	0	0	0	0	0	0	0	0	1	0	0	1	0	0	0	0	0	0	0	0	0	0	0	1	0	0	0	0	0	0	0	0
1316	hsa-mir-5585	0	0	0	0	0	0	0	1	0	0	0	0	0	0	0	0	0	0	0	0	0	0	0	0	0	0	0	0	1	0	0	0	0	0	0	0	0	0	0	0	0	0	0	0	0	1	0	0
1317	hsa-mir-5586	17	5	6	14	9	15	11	0	8	12	5	2	3	6	8	1	1	10	1	4	2	2	16	18	19	13	2	7	15	7	0	21	2	3	6	9	3	12	4	8	8	18	4	16	0	1	8	10
1318	hsa-mir-5587	0	0	0	0	0	0	0	0	0	0	0	0	0	0	0	0	0	0	0	0	0	0	0	0	0	0	0	0	0	0	0	0	0	0	0	1	0	0	0	0	0	1	0	0	0	0	0	0
1319	hsa-mir-5588	4	1	1	0	0	0	0	0	1	0	0	0	0	1	1	1	0	1	1	0	0	0	0	0	0	0	0	0	0	0	1	0	0	0	1	0	1	2	2	0	0	0	0	0	1	0	1	1
1320	hsa-mir-5589	8	0	1	0	8	0	0	0	1	7	0	0	0	0	0	0	0	0	0	0	0	0	0	0	5	0	0	0	0	0	0	0	0	0	0	0	0	0	2	0	0	0	2	0	0	0	0	0
1321	hsa-mir-559	0	3	3	0	2	1	0	13	6	2	1	0	1	0	0	2	5	0	0	0	5	0	1	1	8	0	0	0	0	1	1	0	3	0	5	0	1	0	1	2	2	0	0	0	0	1	0	3
1322	hsa-mir-5590	0	0	0	0	0	0	0	0	0	1	0	0	0	0	0	0	0	0	0	0	0	0	0	0	0	0	0	0	0	0	0	0	0	0	0	0	0	0	0	0	0	0	0	0	0	0	0	0
1323	hsa-mir-5591	0	0	0	0	0	0	0	0	0	0	0	0	0	0	0	0	0	0	0	0	0	0	0	0	0	0	0	0	0	0	0	0	0	0	0	0	0	0	0	0	0	0	0	0	0	0	0	0
1324	hsa-mir-561	15	0	10	2	5	2	1	9	6	4	5	1	5	1	3	3	10	1	6	1	5	0	0	1	33	1	6	1	6	12	6	2	9	0	17	0	1	8	15	34	0	0	3	4	1	2	4	18
1325	hsa-mir-562	0	0	0	0	0	0	0	0	0	0	0	0	0	0	0	0	0	0	0	0	0	0	0	0	0	0	0	0	0	0	0	0	0	0	0	0	0	0	0	0	0	0	0	0	0	0	0	0
1326	hsa-mir-563	0	0	0	0	0	0	0	0	0	0	0	0	0	0	0	0	0	0	0	0	0	0	0	0	0	0	0	0	0	0	0	0	0	0	0	0	0	0	0	0	0	0	0	0	0	0	0	0
1327	hsa-mir-564	0	0	0	0	0	1	0	0	0	0	0	0	0	0	0	0	0	0	0	0	0	0	0	0	1	0	0	0	0	0	0	0	0	0	0	0	0	0	0	0	0	0	0	0	0	0	0	0
1328	hsa-mir-566	0	0	0	0	0	0	0	0	0	0	0	0	0	0	0	0	0	0	0	0	0	0	0	0	0	0	0	0	0	0	0	0	0	0	0	0	0	0	0	0	0	0	0	0	0	0	0	0
1329	hsa-mir-567	0	0	0	0	0	0	0	0	0	0	0	0	0	0	0	0	0	0	0	0	0	0	0	0	0	0	0	0	0	0	0	0	1	0	0	0	0	0	0	0	0	0	0	0	0	0	0	0
1330	hsa-mir-568	0	0	0	0	0	0	0	0	0	0	0	0	0	0	0	0	0	0	0	0	0	0	0	0	0	0	0	0	0	0	0	0	0	0	0	0	0	0	0	0	0	0	0	0	0	0	0	0
1331	hsa-mir-5680	0	0	0	6	0	3	3	2	0	0	0	0	0	5	1	0	0	1	0	0	1	0	1	0	0	2	13	1	1	0	0	1	0	0	0	0	0	6	0	1	1	0	0	1	0	0	1	0
1332	hsa-mir-5681a	0	0	0	0	0	0	0	0	0	0	0	0	0	0	0	0	0	0	0	0	0	0	0	0	0	0	0	0	0	0	0	0	0	0	0	0	0	0	0	0	0	0	0	0	0	0	0	0
1333	hsa-mir-5681b	0	0	0	0	0	0	0	0	0	0	0	0	0	0	0	0	0	0	0	0	0	0	0	0	0	0	0	0	0	0	0	0	0	0	0	0	0	0	0	0	0	0	0	0	0	0	0	0
1334	hsa-mir-5682	0	0	0	0	0	0	0	0	1	1	0	0	0	0	0	1	0	0	0	0	0	0	0	0	0	0	1	0	3	0	0	1	0	0	0	0	0	0	0	0	7	0	0	0	0	0	0	0
1335	hsa-mir-5683	0	3	3	8	2	189	2	23	72	1	4	5	1	145	0	6	0	39	4	0	7	0	2	1	0	4	52	1	1	5	0	40	0	0	5	2	0	15	1	4	14	5	2	7	0	0	0	1
1336	hsa-mir-5684	4	0	0	1	0	0	3	0	1	0	0	1	0	0	3	2	0	3	1	1	1	2	1	3	2	1	0	0	0	0	0	16	2	0	4	0	1	1	1	1	2	2	1	3	0	0	2	3
1337	hsa-mir-5685	0	0	0	0	0	0	0	0	0	0	0	0	0	0	0	0	0	0	0	0	0	0	0	0	0	0	0	0	0	0	0	0	0	0	0	0	0	0	0	0	0	0	0	0	0	0	0	0
1338	hsa-mir-5687	1	0	0	1	0	1	1	0	2	1	0	0	1	2	0	1	0	0	0	0	0	0	2	0	0	0	1	1	1	0	0	0	0	0	1	0	0	1	0	0	1	0	0	1	1	0	1	0
1339	hsa-mir-5688	0	0	0	0	0	0	0	1	0	0	0	0	0	0	0	0	0	0	0	0	0	0	0	0	0	0	0	0	0	0	0	0	1	0	0	0	0	0	0	0	0	0	0	0	0	0	0	0
1340	hsa-mir-5689	0	0	0	0	0	0	0	0	0	0	0	0	0	0	0	0	0	0	0	0	0	0	0	0	0	0	0	0	0	0	0	0	0	0	0	0	0	0	0	0	0	0	0	0	0	1	0	0
1341	hsa-mir-569	0	0	0	0	0	0	0	0	0	0	0	0	0	0	0	0	0	0	0	0	0	0	0	0	0	0	0	0	0	0	0	0	0	0	0	0	0	0	0	0	0	0	0	0	0	0	0	0
1342	hsa-mir-5690	1	1	0	0	0	2	0	1	0	2	3	1	0	0	1	0	0	2	0	0	0	1	0	0	1	0	0	0	3	1	0	1	1	0	1	0	0	3	0	2	1	0	0	1	0	0	0	0
1343	hsa-mir-5691	0	0	0	0	0	0	1	0	0	0	0	0	0	0	0	0	0	0	0	0	0	0	0	1	0	1	0	0	0	0	1	0	0	0	0	0	0	1	0	0	0	0	0	0	0	0	0	0
1344	hsa-mir-5692a-1	0	0	0	0	0	0	0	0	0	0	0	0	0	0	0	0	0	0	0	0	0	0	0	0	0	0	0	0	0	0	0	0	0	0	0	0	0	0	0	0	0	0	0	0	0	0	0	0
1345	hsa-mir-5692a-2	0	0	0	0	0	0	0	0	0	0	0	0	0	0	0	0	0	0	0	0	0	0	0	0	0	0	0	0	0	0	0	0	0	0	0	0	0	0	0	0	0	0	0	0	0	0	0	0
1346	hsa-mir-5692b	0	0	0	0	0	0	0	0	0	0	0	0	0	0	0	0	0	0	0	0	0	0	0	0	0	0	0	0	0	0	0	0	0	0	0	0	0	0	0	0	0	0	0	0	0	0	0	0
1347	hsa-mir-5692c-1	0	0	0	0	0	0	0	0	0	0	0	0	0	0	0	0	0	0	0	0	0	0	0	0	0	0	0	0	0	0	0	0	0	0	0	0	0	0	0	0	0	0	0	0	0	0	1	0
1348	hsa-mir-5692c-2	0	0	0	0	0	0	0	0	0	0	0	0	0	0	0	0	0	0	0	0	0	0	0	0	0	0	0	0	0	0	0	0	0	0	0	0	0	0	0	0	0	0	0	0	0	0	0	0
1349	hsa-mir-5693	0	0	0	0	0	0	0	0	0	0	0	0	0	0	0	0	0	0	0	0	0	0	0	0	0	0	0	0	0	0	0	0	0	0	0	0	0	0	0	0	0	0	0	0	0	0	0	0
1350	hsa-mir-5694	0	0	0	0	0	0	0	0	0	0	0	0	0	0	0	0	0	0	0	0	0	0	0	0	7	0	0	0	0	0	0	0	0	0	1	0	0	0	0	0	0	0	0	0	0	0	0	0
1351	hsa-mir-5695	0	0	0	0	0	1	0	0	0	0	0	0	0	0	1	0	1	0	0	0	0	0	0	0	1	0	0	0	0	1	0	0	0	0	0	0	0	1	0	0	0	1	0	0	0	0	2	0
1352	hsa-mir-5696	1	1	1	2	0	2	1	0	1	0	0	1	2	1	2	2	1	3	0	0	1	0	0	0	1	2	2	1	4	1	1	6	0	1	2	1	0	6	1	0	3	3	1	2	0	0	3	4
1353	hsa-mir-5697	1	0	0	0	0	0	0	0	0	0	0	0	0	0	0	0	0	0	0	0	0	0	0	0	0	0	1	0	0	0	0	0	0	0	1	0	0	1	0	0	0	0	0	1	0	0	0	1
1354	hsa-mir-5698	3	1	4	0	1	6	9	1	3	5	2	0	4	26	0	0	8	0	1	0	1	1	0	0	2	1	0	0	0	1	3	1	1	0	6	0	7	2	6	3	2	4	0	0	1	0	0	3
1355	hsa-mir-5699	9	0	8	1	0	2	2	3	1	5	4	2	2	3	5	4	8	4	0	0	1	1	1	1	14	2	4	0	4	4	3	4	0	2	4	0	1	14	5	5	0	9	0	3	2	3	0	3
1356	hsa-mir-570	9	1	0	3	1	3	1	1	1	15	3	6	3	1	1	7	3	2	0	0	1	1	4	1	16	2	1	1	15	7	1	0	1	5	3	4	0	1	4	5	8	5	0	5	1	2	1	0
1357	hsa-mir-5700	0	0	0	0	0	0	0	0	0	0	0	0	0	0	0	0	0	0	0	0	0	0	0	0	0	0	0	0	0	0	0	0	0	0	0	0	0	0	0	0	0	0	0	0	0	0	0	0
1358	hsa-mir-5701-1	0	0	0	0	0	0	0	0	0	0	0	0	0	0	0	0	0	0	0	0	0	0	0	0	0	0	0	0	0	0	0	0	0	0	0	0	0	0	0	0	0	0	0	0	0	0	0	0
1359	hsa-mir-5701-2	0	0	0	0	0	0	0	0	0	0	0	0	0	0	0	0	0	0	0	0	0	0	0	0	0	0	0	0	0	0	0	0	0	0	0	0	0	0	0	0	0	0	0	0	0	0	0	0
1360	hsa-mir-5701-3	0	0	0	0	0	0	0	0	0	0	0	0	0	0	0	0	0	0	0	0	0	0	0	0	0	0	0	0	0	0	0	0	0	0	0	0	0	0	0	0	0	0	0	0	0	0	0	0
1361	hsa-mir-5702	0	0	0	0	0	1	0	0	0	0	0	0	0	0	1	0	0	1	0	0	0	0	0	0	0	0	0	0	0	0	0	1	0	0	0	0	0	0	0	1	0	0	0	0	0	0	0	0
1362	hsa-mir-5703	3	2	0	0	1	0	0	0	0	0	0	0	0	0	0	1	2	0	0	0	1	0	0	0	5	1	0	0	0	0	0	1	0	0	2	1	0	0	1	0	0	0	2	0	0	0	1	5
1363	hsa-mir-5704	0	0	0	0	0	0	0	0	0	0	0	0	0	0	0	0	0	0	0	0	0	0	0	0	0	0	0	0	0	0	0	0	0	0	0	0	0	0	0	0	0	0	0	0	0	0	0	0
1364	hsa-mir-5705	0	0	0	0	0	0	0	0	0	0	0	0	0	0	0	0	0	0	0	0	0	0	0	0	0	0	0	0	0	0	0	0	0	0	0	0	0	0	0	0	0	0	0	0	0	0	0	0
1365	hsa-mir-5706	3	1	4	1	1	0	0	0	0	0	0	1	3	1	1	1	0	2	0	0	3	1	1	2	4	0	0	0	0	0	1	1	1	1	0	0	0	1	0	1	0	0	2	1	1	1	1	1
1366	hsa-mir-5707	0	0	0	0	0	0	0	0	0	0	0	0	0	0	0	0	0	0	1	0	0	0	0	0	0	0	0	0	0	0	0	0	0	0	0	0	0	0	0	0	0	0	0	0	0	0	0	0
1367	hsa-mir-5708	0	0	0	0	0	0	1	2	0	1	0	0	0	0	0	0	0	0	0	0	0	0	0	0	0	0	0	0	0	0	0	0	0	0	0	0	1	1	0	0	0	0	0	0	0	0	0	0
1368	hsa-mir-571	0	0	0	0	0	0	0	0	0	0	0	0	0	0	0	0	0	0	0	0	0	0	0	0	0	0	0	0	0	0	0	0	0	0	0	0	0	0	0	0	0	0	0	0	1	0	0	0
1369	hsa-mir-572	0	0	0	1	0	1	0	0	0	0	0	0	0	0	0	0	0	0	0	0	0	0	0	0	0	0	0	0	0	0	0	0	0	0	0	0	0	0	0	1	0	0	0	0	0	0	0	1
1370	hsa-mir-573	1	1	5	0	2	3	0	0	4	7	0	1	3	0	0	0	1	0	1	2	0	0	0	0	1	2	0	5	0	4	0	0	1	0	1	0	1	0	3	2	2	0	0	3	1	0	0	11
1371	hsa-mir-5739	0	0	0	0	0	0	0	0	0	0	0	0	0	0	0	0	0	0	0	0	0	0	0	0	0	0	0	0	0	0	0	0	0	0	0	0	0	0	0	0	0	0	0	0	0	0	0	0
1372	hsa-mir-574	536	150	116	193	63	508	513	64	215	313	447	237	265	315	309	336	125	221	333	78	71	162	121	232	292	502	454	135	222	353	1017	468	206	158	521	67	321	545	319	383	438	404	219	224	140	141	314	296
1373	hsa-mir-575	0	0	0	0	0	0	0	0	0	0	0	0	0	0	0	0	0	0	0	0	0	0	0	0	0	0	0	0	0	0	0	0	0	0	0	0	0	0	0	0	0	0	0	0	0	0	0	0
1374	hsa-mir-576	79	21	60	40	30	254	28	61	75	90	35	10	25	41	36	26	53	42	60	34	55	47	40	35	53	54	33	19	53	54	32	57	22	21	77	19	21	28	40	66	134	36	42	70	63	31	42	48
1375	hsa-mir-577	200	7	235	13	69	77	11	4	289	87	2	0	51	1	42	16	297	1	125	2	59	1	21	6	75	3	11	18	26	14	58	1	140	24	588	12	8	4	32	31	69	3	56	17	211	25	45	185
1376	hsa-mir-578	0	0	0	0	0	2	0	2	0	0	0	0	0	0	0	0	0	0	0	0	0	0	0	0	0	0	0	0	1	0	0	0	0	0	0	0	0	0	0	1	0	1	0	0	0	0	2	0
1377	hsa-mir-5787	0	0	0	0	0	0	0	0	0	0	0	0	0	0	0	0	0	0	0	0	0	0	0	0	0	0	0	0	0	0	0	0	0	0	0	0	0	0	0	0	0	0	0	0	0	0	0	0
1378	hsa-mir-579	7	1	6	0	3	4	1	4	2	2	5	2	0	1	0	3	6	6	3	0	3	0	3	3	5	4	0	3	2	2	1	0	0	3	2	0	3	2	2	5	4	3	1	3	1	1	1	2
1379	hsa-mir-580	6	2	1	0	2	5	3	4	5	4	4	1	2	1	0	2	3	2	2	4	2	0	2	2	7	0	3	1	5	1	3	2	1	3	2	0	2	4	5	0	7	3	3	3	4	3	2	5
1380	hsa-mir-581	1	2	0	0	1	2	1	2	0	4	2	0	1	0	0	4	1	1	0	0	1	0	0	1	4	1	0	0	1	4	0	1	0	0	1	0	0	3	0	0	2	2	1	1	0	0	3	4
1381	hsa-mir-582	1033	1375	412	1280	318	445	571	1284	1123	1820	767	1966	344	1480	907	651	808	482	1167	461	1933	679	508	712	6208	1303	944	1320	1243	2328	166	516	1335	630	1327	194	458	802	592	2758	624	2778	1030	1321	224	296	1212	658
1382	hsa-mir-583	0	0	0	0	0	0	0	0	0	0	0	0	0	0	0	0	0	0	0	0	0	0	0	0	0	0	0	0	0	0	0	0	0	0	0	0	0	0	0	0	0	0	0	0	0	0	0	0
1383	hsa-mir-584	155	125	1057	408	394	319	780	26	223	395	1044	107	99	319	59	421	1345	98	135	526	143	254	138	208	220	218	70	215	276	147	88	174	61	1963	773	56	77	473	274	529	565	306	656	1008	63	121	436	1119
1384	hsa-mir-585	0	1	0	3	3	16	0	1	0	6	2	0	2	0	4	3	41	1	3	0	1	3	0	1	0	3	0	0	2	1	0	4	0	6	0	1	0	9	9	1	1	4	0	0	1	1	0	6
1385	hsa-mir-586	1	0	0	0	0	0	0	0	0	0	0	0	0	0	0	0	0	0	0	0	0	0	0	0	0	0	0	0	0	0	0	0	0	0	0	0	0	0	0	0	0	0	0	0	0	0	0	0
1386	hsa-mir-587	0	0	0	0	0	0	0	0	0	0	0	0	0	0	0	0	0	0	0	0	0	0	0	0	0	0	0	0	0	0	0	0	0	0	0	0	0	0	0	0	0	0	0	0	0	0	0	0
1387	hsa-mir-588	0	2	1	0	0	0	0	1	0	1	0	0	0	0	1	0	0	0	0	0	0	0	1	0	0	0	0	0	0	0	0	0	0	0	0	0	0	0	0	2	0	1	0	0	0	1	0	0
1388	hsa-mir-589	499	333	257	180	277	222	277	143	300	740	302	288	348	330	278	268	143	229	172	98	207	281	198	136	409	243	224	163	384	329	316	191	137	210	207	34	135	303	215	322	318	300	168	272	231	109	315	479
1389	hsa-mir-590	141	41	88	57	50	104	60	113	69	167	56	54	70	25	100	62	108	64	67	38	54	57	35	30	191	60	30	70	95	59	30	55	47	60	139	31	40	80	109	99	99	102	44	64	58	35	77	111
1390	hsa-mir-591	0	0	0	0	0	0	0	0	0	0	0	0	0	0	0	0	0	0	0	0	0	0	0	0	0	0	0	0	0	0	0	0	0	0	0	0	0	0	0	0	0	0	0	0	0	0	0	0
1391	hsa-mir-592	70	27	56	1	23	26	6	6	21	66	3	14	25	0	2	13	31	14	10	3	24	3	5	1	43	0	5	0	9	8	5	2	20	13	20	4	34	1	54	16	7	2	8	4	22	10	44	224
1392	hsa-mir-593	0	0	0	0	0	0	0	0	0	0	0	0	0	0	0	0	0	0	0	0	0	0	0	0	0	0	0	0	0	0	0	0	0	0	0	0	0	0	0	0	0	0	0	0	0	0	0	0
1393	hsa-mir-595	0	0	0	0	0	0	0	0	0	0	0	0	0	0	0	0	0	0	0	0	0	0	0	0	0	0	0	0	0	0	0	0	0	0	0	0	0	0	0	0	0	0	0	0	0	0	0	0
1394	hsa-mir-596	0	0	0	0	0	0	0	0	0	0	0	0	0	0	0	0	1	0	0	0	0	0	0	0	0	0	0	0	0	0	0	0	0	0	0	0	0	0	0	0	0	0	0	0	0	0	0	0
1395	hsa-mir-597	4	0	0	0	2	0	0	0	0	0	0	0	0	0	0	0	0	0	0	0	0	0	0	0	0	0	0	0	1	0	2	0	0	1	0	0	1	0	1	0	1	0	0	3	0	0	0	0
1396	hsa-mir-598	29	21	297	85	57	485	59	97	32	83	54	24	16	212	94	79	64	78	132	29	62	42	77	88	268	172	167	38	202	54	124	252	81	24	293	63	139	365	843	196	170	575	18	64	79	12	27	220
1397	hsa-mir-599	0	0	0	0	0	0	0	0	0	0	1	0	0	0	0	0	0	0	0	0	0	0	0	0	1	0	2	0	0	0	0	0	0	0	0	0	0	5	0	0	0	0	2	0	0	0	0	0
1398	hsa-mir-600	0	0	0	0	1	0	1	0	0	0	0	0	0	0	0	0	1	0	0	0	0	0	0	0	0	0	0	0	0	0	0	0	0	2	0	0	0	0	0	1	0	0	1	0	0	0	0	2
1399	hsa-mir-601	0	0	0	0	0	0	0	0	0	0	0	0	0	0	0	0	0	0	0	0	0	0	0	1	0	0	0	0	0	0	0	0	0	0	0	0	0	0	0	0	0	0	0	0	0	0	0	0
1400	hsa-mir-602	0	0	0	0	0	0	0	0	0	0	0	0	0	0	0	0	0	0	0	0	0	0	0	0	0	0	0	0	0	0	0	0	0	0	0	0	0	0	0	0	0	0	0	0	0	0	0	0
1401	hsa-mir-603	0	0	0	0	0	0	0	0	0	1	0	0	0	0	0	0	0	0	0	0	0	0	0	0	0	0	0	0	0	1	0	0	0	0	0	0	0	0	0	0	0	0	0	0	0	0	0	0
1402	hsa-mir-604	0	0	0	0	0	0	0	0	0	0	1	0	0	0	0	0	0	0	0	0	0	0	0	0	0	0	0	0	0	0	0	0	0	0	0	0	0	0	0	0	0	0	0	0	0	0	0	0
1403	hsa-mir-605	0	2	1	0	0	0	1	2	0	1	3	2	2	3	1	2	0	3	0	0	1	2	0	0	3	4	3	0	5	1	0	0	0	1	0	0	0	2	1	1	2	2	0	1	1	2	0	2
1404	hsa-mir-606	0	0	0	0	0	0	0	0	0	0	0	0	0	0	0	0	0	0	0	0	0	0	0	0	0	0	0	0	0	0	0	0	0	0	0	0	0	0	0	0	0	0	0	0	0	0	0	0
1405	hsa-mir-6068	0	0	0	0	0	0	0	0	0	0	0	0	0	0	0	0	0	0	0	0	0	0	0	0	0	0	0	0	0	0	0	0	0	0	0	0	0	0	0	0	0	0	0	0	0	0	0	0
1406	hsa-mir-6069	0	0	0	0	0	0	0	0	0	0	0	0	0	0	0	0	0	0	0	0	0	0	0	0	0	0	0	0	0	0	0	0	0	0	0	0	0	0	0	0	0	0	0	0	0	0	0	0
1407	hsa-mir-607	0	2	0	1	0	1	0	0	1	1	3	0	1	5	0	0	0	2	0	0	0	3	0	0	5	1	0	0	3	1	0	0	0	1	0	0	0	2	0	1	3	2	0	4	3	0	3	1
1408	hsa-mir-6070	0	0	0	0	0	0	0	0	0	0	0	0	0	0	0	0	0	0	0	0	0	0	0	0	0	0	0	0	0	0	0	0	0	0	0	0	0	0	0	0	0	0	0	0	0	0	0	0
1409	hsa-mir-6071	0	0	0	0	0	0	0	0	0	0	0	0	0	0	0	0	0	0	0	0	0	0	0	0	0	0	0	0	0	0	0	0	0	0	0	0	0	0	0	0	0	0	0	0	0	0	0	0
1410	hsa-mir-6072	0	0	0	0	0	0	0	0	0	0	0	0	0	0	0	0	0	0	0	0	0	0	0	0	0	0	0	0	0	0	0	0	0	0	0	0	0	0	0	0	0	0	0	0	0	0	0	0
1411	hsa-mir-6073	0	0	0	0	0	0	0	0	0	0	0	0	0	0	0	0	0	0	0	0	0	0	0	0	1	0	0	0	0	0	0	0	0	0	0	0	0	0	0	0	0	0	0	0	0	0	0	0
1412	hsa-mir-6074	0	0	0	0	0	0	0	0	0	0	0	0	0	0	0	0	0	0	0	0	0	0	0	0	0	0	0	0	0	0	0	0	0	0	0	0	0	0	0	0	0	0	0	0	0	0	0	0
1413	hsa-mir-6075	0	0	0	0	0	0	0	0	0	0	0	0	0	0	0	0	0	0	0	0	0	0	0	0	0	0	0	0	0	0	0	0	0	0	0	0	0	0	0	0	0	0	0	0	0	0	0	0
1414	hsa-mir-6076	0	0	0	0	0	0	0	0	0	0	0	0	0	0	0	0	0	0	0	0	0	0	0	0	0	0	0	0	0	0	0	0	0	0	0	0	0	0	0	0	0	0	0	0	0	0	0	0
1415	hsa-mir-6077	0	0	0	0	0	0	0	0	0	0	0	0	0	0	0	0	0	0	0	0	0	0	0	0	0	0	0	0	0	0	0	0	0	0	0	0	0	0	0	0	0	0	0	0	0	0	0	0
1416	hsa-mir-6078	0	0	0	0	0	0	0	0	0	0	0	0	0	0	0	0	0	0	0	0	0	0	0	0	0	0	0	0	0	0	0	0	0	0	0	0	0	0	0	0	0	0	0	0	0	0	0	0
1417	hsa-mir-6079	0	0	0	0	0	0	0	0	0	0	0	0	0	0	0	0	0	0	0	0	0	0	0	0	0	0	0	0	0	0	0	0	0	0	0	0	0	0	0	0	0	0	0	0	0	0	0	0
1418	hsa-mir-608	0	0	0	0	0	0	0	0	0	0	0	0	0	0	0	0	0	0	0	0	0	0	0	0	0	0	0	0	0	0	0	0	0	0	0	0	0	0	0	0	0	0	0	0	0	0	0	0
1419	hsa-mir-6080	0	0	0	0	0	0	0	0	0	0	0	0	0	0	0	0	0	0	0	0	0	0	0	0	0	0	0	0	0	0	0	0	0	0	1	0	0	0	0	0	0	0	0	0	0	0	0	0
1420	hsa-mir-6081	0	0	0	0	0	0	0	0	0	0	0	0	0	0	0	0	0	0	0	0	0	0	0	0	0	0	0	0	0	0	0	0	0	0	0	0	0	0	0	0	0	0	0	0	0	0	0	0
1421	hsa-mir-6082	0	0	0	0	0	0	0	0	0	0	0	0	0	0	0	0	0	0	0	0	0	0	0	0	0	0	0	0	0	0	0	0	0	0	0	0	0	0	0	0	0	0	0	0	0	0	0	0
1422	hsa-mir-6083	0	0	0	0	0	0	0	0	0	0	0	0	0	0	0	0	0	0	0	0	0	0	0	0	0	0	0	0	0	0	0	0	0	0	0	0	0	0	0	0	0	0	0	0	0	0	0	0
1423	hsa-mir-6084	0	0	0	0	0	0	0	0	0	0	1	0	0	0	0	0	0	0	0	0	0	0	0	0	0	0	0	0	0	0	0	0	0	0	0	3	0	0	0	0	0	0	3	0	0	0	0	0
1424	hsa-mir-6085	0	0	0	0	0	0	0	0	0	0	0	0	0	0	0	0	0	0	0	0	0	0	0	0	0	0	0	0	0	0	0	0	0	0	0	0	0	0	0	0	0	0	0	0	0	0	0	0
1425	hsa-mir-6086	0	0	0	0	0	0	0	0	0	0	0	0	0	0	0	0	0	0	0	0	0	0	0	0	0	0	0	0	0	0	0	0	0	0	0	0	0	0	0	0	0	0	0	0	0	0	0	0
1426	hsa-mir-6087	0	0	0	0	1	1	1	0	0	1	0	1	0	0	1	0	0	0	0	0	0	2	0	0	0	1	0	0	0	0	0	1	0	0	0	1	0	0	0	0	0	0	0	0	0	0	0	0
1427	hsa-mir-6088	0	0	0	0	0	0	0	0	0	0	0	0	0	0	0	0	0	0	0	0	0	0	0	0	0	0	0	0	0	0	0	0	0	0	0	0	0	0	0	0	0	0	0	0	0	0	0	0
1428	hsa-mir-6089-1	0	0	0	0	0	0	0	0	0	0	0	0	0	0	0	0	0	0	0	0	0	0	0	0	0	0	0	0	0	0	0	0	0	0	0	0	0	0	0	0	0	0	0	0	0	0	0	0
1429	hsa-mir-6089-2	0	0	0	0	0	0	0	0	0	0	0	0	0	0	0	0	0	0	0	0	0	0	0	0	0	0	0	0	0	0	0	0	0	0	0	0	0	0	0	0	0	0	0	0	0	0	0	0
1430	hsa-mir-609	0	0	0	0	0	0	0	0	0	0	0	0	0	0	0	0	0	0	0	0	0	0	0	0	0	0	0	0	0	0	0	0	0	0	0	0	0	0	0	0	0	0	0	0	0	0	0	0
1431	hsa-mir-6090	0	0	0	0	0	0	0	0	0	0	0	0	0	0	0	0	0	0	0	0	0	0	0	0	0	0	0	0	0	0	0	0	0	0	0	0	0	0	0	0	0	0	0	0	0	0	0	0
1432	hsa-mir-610	0	0	0	0	0	0	0	1	0	0	0	0	0	0	0	0	0	0	0	0	0	0	0	0	0	0	0	0	0	1	0	0	0	0	0	0	0	0	0	0	0	0	0	0	0	0	0	0
1433	hsa-mir-611	0	0	0	0	0	1	0	0	0	0	0	1	0	0	0	0	0	0	0	0	0	0	0	0	1	0	0	0	0	0	0	0	0	0	0	0	0	0	0	0	0	0	0	0	0	0	0	0
1434	hsa-mir-612	0	0	0	0	2	0	0	14	0	1	7	0	1	0	3	0	0	0	0	0	0	0	1	0	0	0	0	0	1	5	0	0	0	0	0	22	0	1	0	0	0	1	0	0	0	0	0	2
1435	hsa-mir-6124	0	0	0	0	0	0	0	0	0	0	0	0	0	0	0	0	0	0	0	0	0	0	0	0	0	0	0	0	0	0	0	0	0	0	0	0	0	0	0	0	0	0	0	0	0	0	0	0
1436	hsa-mir-6125	1	2	0	2	1	3	1	0	0	1	0	0	0	0	1	0	0	0	0	1	3	0	2	3	2	0	1	0	1	3	1	0	0	0	1	0	0	2	1	0	0	2	1	0	0	0	0	1
1437	hsa-mir-6126	0	0	0	0	0	0	0	0	0	0	0	0	0	0	0	0	0	0	0	0	0	0	0	0	0	0	0	0	0	0	0	0	0	0	0	0	0	0	0	0	0	0	0	0	0	0	0	0
1438	hsa-mir-6127	0	0	0	0	0	0	0	0	0	0	0	0	0	0	0	0	0	0	0	0	0	0	0	0	0	0	0	0	0	0	0	0	0	0	0	0	0	0	0	0	0	0	0	0	0	0	0	0
1439	hsa-mir-6128	0	0	0	0	0	0	0	0	0	0	0	0	0	0	0	0	0	0	0	0	0	0	0	0	0	0	0	0	0	0	0	0	0	0	0	0	0	0	0	0	0	0	0	0	0	0	0	0
1440	hsa-mir-6129	0	0	0	0	0	0	0	0	0	0	0	0	0	0	0	0	0	0	0	0	0	0	0	0	0	0	0	0	0	0	0	0	0	0	0	0	0	0	0	0	0	0	0	0	0	0	0	0
1441	hsa-mir-613	0	0	0	0	0	0	0	0	0	0	0	0	0	0	0	0	0	0	0	0	0	0	0	0	0	0	0	0	0	0	0	0	0	0	0	0	0	0	0	0	0	0	0	0	0	0	0	0
1442	hsa-mir-6130	0	0	0	0	0	0	0	0	0	0	0	0	0	0	0	0	0	0	0	0	0	0	0	0	0	0	0	0	0	0	0	0	0	0	0	0	0	0	0	0	0	0	0	0	0	0	0	0
1443	hsa-mir-6131	0	0	0	0	0	0	0	0	0	0	0	0	0	0	0	0	0	0	0	0	0	0	0	0	0	0	0	0	0	0	0	0	0	0	0	0	0	0	0	0	0	0	0	0	0	0	0	0
1444	hsa-mir-6132	0	0	0	1	0	0	0	0	0	0	1	0	0	4	1	0	2	0	0	0	0	0	0	0	0	1	0	0	0	0	0	2	0	1	0	1	0	0	0	0	0	0	0	0	0	0	0	0
1445	hsa-mir-6133	0	0	0	0	0	0	0	0	0	0	0	0	0	0	0	0	0	0	0	0	0	0	0	0	0	0	0	0	0	0	0	0	0	0	0	0	0	0	0	0	0	0	0	0	0	0	0	0
1446	hsa-mir-6134	0	0	0	0	0	0	0	0	0	0	0	0	0	0	0	0	0	0	0	0	0	0	0	0	0	0	0	0	0	0	0	0	0	0	0	0	0	0	0	0	0	0	0	0	0	0	0	0
1447	hsa-mir-614	0	0	0	0	0	0	0	0	0	0	0	0	1	0	0	0	0	0	0	0	0	0	0	0	0	0	0	0	0	0	0	0	0	0	0	0	0	0	0	0	0	0	1	1	1	0	0	0
1448	hsa-mir-615	12	6	42	0	4	15	17	37	23	8	4	16	19	1	9	8	4	4	0	0	6	1	6	2	24	5	1	0	13	5	3	0	0	3	60	1	10	1	9	18	26	15	25	9	0	18	10	22
1449	hsa-mir-616	15	2	15	7	15	22	8	13	5	25	2	3	2	3	17	6	12	10	7	3	12	6	2	6	14	9	4	5	6	26	4	6	6	8	21	6	0	1	13	7	15	10	4	9	6	3	6	19
1450	hsa-mir-6165	0	0	0	0	0	0	0	0	0	0	0	0	0	0	0	0	0	0	0	0	0	0	0	0	0	0	0	0	0	0	0	0	0	0	0	0	0	0	0	0	0	0	0	0	0	0	0	0
1451	hsa-mir-617	0	0	0	0	0	0	0	0	0	0	0	0	0	0	0	0	0	0	0	0	0	0	0	0	0	0	0	0	0	0	0	0	0	0	0	0	0	0	0	0	0	0	0	0	0	0	0	0
1452	hsa-mir-618	22	0	13	0	3	4	0	0	1	16	3	4	0	10	0	2	0	1	1	1	4	1	1	1	5	0	2	2	3	4	0	1	0	2	4	0	5	12	11	9	4	3	1	2	1	1	6	4
1453	hsa-mir-619	0	0	0	0	0	0	0	0	0	0	0	0	0	0	0	0	0	0	0	0	0	0	0	0	0	0	0	0	0	0	0	0	0	0	0	0	0	0	0	0	0	0	0	0	0	0	0	0
1454	hsa-mir-620	0	0	0	0	0	0	0	0	0	0	0	0	0	0	0	0	0	0	0	0	0	0	0	0	0	0	0	0	0	0	0	0	0	0	0	0	0	0	0	0	0	0	0	0	0	0	0	0
1455	hsa-mir-621	0	0	0	0	0	0	0	0	0	0	0	0	0	0	0	0	0	0	0	0	0	0	0	0	0	0	0	0	0	0	0	0	0	0	0	1	0	0	0	0	0	0	0	1	0	0	0	0
1456	hsa-mir-622	0	0	0	0	0	0	0	3	0	0	0	0	0	0	0	0	0	0	0	0	0	0	0	0	0	0	0	0	0	0	0	0	0	0	0	0	0	0	0	0	0	0	1	0	0	0	1	2
1457	hsa-mir-623	0	0	0	0	0	0	0	0	0	0	0	0	0	0	0	0	0	0	0	0	0	0	0	0	0	0	0	0	0	0	0	0	0	0	0	1	0	0	0	0	0	0	0	0	0	0	0	0
1458	hsa-mir-624	12	14	6	5	7	3	6	14	8	15	18	8	8	8	4	6	7	19	6	2	1	3	4	6	13	4	7	4	9	12	6	4	1	8	7	1	3	14	7	17	13	4	5	7	0	4	14	9
1459	hsa-mir-625	4142	2819	821	868	1613	595	362	245	2635	1337	744	290	2604	290	1063	638	1086	769	4687	157	2272	371	860	264	4471	656	1331	372	983	715	3188	451	2319	395	3665	215	1457	848	1381	2659	1212	729	1044	936	1625	1225	783	3861
1460	hsa-mir-626	0	0	0	0	0	0	0	0	0	0	0	0	0	0	0	0	0	0	0	0	0	0	0	0	0	0	0	0	0	0	0	0	0	0	0	0	0	0	0	0	0	0	0	0	0	0	0	0
1461	hsa-mir-627	20	1	3	7	4	14	6	3	6	4	5	2	5	1	8	6	9	8	7	6	8	0	3	0	11	6	4	5	9	10	0	5	7	5	7	0	6	4	8	27	2	11	8	15	2	3	11	13
1462	hsa-mir-628	73	13	34	45	11	35	23	12	33	31	26	8	27	29	19	32	25	24	33	6	11	15	11	11	29	46	27	23	24	21	32	48	37	8	49	6	35	80	20	68	26	38	10	20	11	18	18	45
1463	hsa-mir-629	862	212	435	418	234	416	488	185	475	547	369	278	265	241	472	232	651	545	256	48	308	256	303	14	655	172	250	248	556	355	213	176	161	193	791	157	201	319	482	623	1357	827	240	523	151	202	275	469
1464	hsa-mir-630	0	0	0	0	0	0	0	1	0	0	0	0	0	0	0	0	0	0	0	0	0	0	0	0	0	0	0	0	0	0	0	0	0	0	0	0	0	0	0	0	0	0	0	0	0	0	0	0
1465	hsa-mir-631	0	0	0	0	0	0	0	0	0	0	0	0	0	0	0	0	0	0	0	0	0	0	0	0	0	0	0	0	0	0	0	0	0	0	0	0	0	0	0	0	0	0	0	0	0	0	0	0
1466	hsa-mir-632	1	0	0	0	0	1	1	0	0	0	0	1	1	0	2	1	0	1	0	0	0	1	1	0	0	0	0	0	0	1	4	0	0	0	2	1	0	0	1	1	1	1	0	0	2	0	1	1
1467	hsa-mir-633	0	0	0	0	0	0	0	0	0	0	0	0	0	0	0	0	0	0	0	0	0	0	0	0	0	0	0	0	0	0	0	0	0	0	0	0	0	0	0	0	0	0	0	0	0	0	0	0
1468	hsa-mir-634	0	0	0	0	0	0	0	0	0	0	0	0	0	0	0	0	0	0	0	0	0	0	0	0	0	0	0	0	0	0	0	0	0	0	0	0	0	0	0	0	0	0	0	0	0	0	0	0
1469	hsa-mir-635	0	0	0	0	0	0	0	0	0	0	0	0	0	0	0	0	0	0	0	0	0	0	0	0	0	0	0	0	0	0	0	0	0	0	0	0	0	0	0	0	0	0	0	0	0	0	0	0
1470	hsa-mir-636	4	2	3	0	1	1	0	1	0	3	2	1	2	0	1	0	1	0	0	0	1	2	2	3	0	1	0	3	0	1	0	2	0	3	0	0	0	3	4	2	0	1	3	2	0	0	0	1
1471	hsa-mir-637	0	0	0	0	0	0	0	0	0	0	0	0	0	0	0	0	0	0	0	0	0	0	0	0	0	0	0	0	0	0	0	0	0	0	0	0	0	0	0	0	0	0	0	0	0	0	0	0
1472	hsa-mir-638	0	0	0	0	0	0	0	0	0	0	0	0	0	0	0	0	0	0	0	0	0	0	0	0	0	0	0	0	0	0	0	0	0	0	0	0	0	0	0	0	0	0	0	0	0	0	0	0
1473	hsa-mir-639	2	1	2	1	3	2	3	1	0	2	0	0	1	0	0	4	1	0	0	0	1	0	2	2	3	1	0	0	1	3	1	1	0	0	2	5	0	1	0	2	1	3	3	1	0	0	0	3
1474	hsa-mir-640	0	0	0	0	0	0	0	0	0	0	0	0	0	0	0	0	0	0	0	0	0	0	0	0	0	0	0	0	0	0	0	0	0	0	0	0	0	0	0	0	0	0	0	0	0	0	0	0
1475	hsa-mir-641	0	0	0	1	0	0	1	1	1	2	1	0	0	0	0	0	0	1	0	1	0	0	0	0	3	0	0	1	1	0	0	0	0	1	1	0	0	1	2	1	3	1	3	0	1	0	0	0
1476	hsa-mir-642a	10	3	6	3	10	4	5	9	30	9	10	2	12	1	13	0	0	14	14	2	20	2	11	8	21	9	3	4	5	8	8	14	19	10	16	0	10	1	5	8	5	2	7	27	7	6	9	4
1477	hsa-mir-642b	0	0	0	0	0	0	0	0	0	0	0	0	0	0	0	0	0	0	0	0	0	0	0	0	0	0	0	0	1	0	0	0	0	0	0	0	0	0	0	1	0	0	0	0	0	0	0	0
1478	hsa-mir-643	3	4	5	1	3	13	0	4	7	9	0	0	5	0	0	1	2	2	1	1	4	0	3	1	13	3	1	4	4	4	3	2	2	1	6	1	3	3	5	4	7	1	1	6	2	0	0	4
1479	hsa-mir-644a	0	0	0	0	0	0	0	0	0	0	0	0	0	0	0	0	0	0	0	0	0	0	0	0	0	0	0	0	0	0	0	0	0	0	0	0	0	0	0	0	0	0	0	0	0	0	0	0
1480	hsa-mir-645	0	0	0	0	0	0	0	0	0	0	0	0	0	0	0	0	0	0	0	0	0	0	0	0	0	0	0	0	0	0	0	0	0	0	0	0	0	0	0	0	0	0	0	0	0	0	0	0
1481	hsa-mir-646	0	0	0	0	0	0	0	0	0	0	0	0	0	0	0	0	0	0	0	0	0	0	0	0	0	0	0	0	0	0	0	0	0	0	0	0	0	0	0	0	0	0	0	0	0	0	0	0
1482	hsa-mir-647	0	0	0	0	0	0	0	0	0	0	0	0	0	0	0	0	0	0	0	0	0	0	0	0	0	0	0	0	0	0	0	0	0	0	0	0	0	0	0	0	0	0	0	0	0	0	0	0
1483	hsa-mir-648	0	0	0	0	0	0	0	0	0	0	0	0	0	0	0	0	0	0	0	0	0	0	0	0	0	0	0	0	0	0	0	0	0	0	0	0	0	0	0	0	0	0	0	0	0	0	0	0
1484	hsa-mir-649	0	0	0	0	0	0	0	0	0	0	0	0	0	0	0	0	0	0	0	0	0	0	0	0	0	0	0	0	0	0	0	0	0	0	0	0	0	0	0	0	0	0	0	0	0	0	0	0
1485	hsa-mir-6499	0	0	0	12	1	23	115	0	0	0	22	9	0	0	27	5	0	29	3	34	9	37	15	64	0	7	0	20	17	15	0	40	0	37	2	6	0	1	0	3	13	47	0	17	0	0	50	0
1486	hsa-mir-650	0	0	0	0	1	0	0	0	0	0	0	0	0	0	0	0	0	0	0	0	0	0	0	0	0	0	0	0	0	0	0	0	0	0	0	0	0	0	0	1	0	0	0	0	0	0	0	0
1487	hsa-mir-6500	0	0	0	0	0	0	0	0	0	0	0	0	0	0	0	0	0	0	0	0	0	0	0	0	0	0	0	0	0	0	0	0	0	0	0	0	0	0	0	0	0	0	0	0	0	0	0	0
1488	hsa-mir-6501	6	1	0	1	0	3	1	2	0	1	1	0	0	0	1	1	0	1	2	1	0	0	0	1	0	2	1	0	2	1	0	1	0	0	1	0	1	2	0	2	2	0	1	0	2	1	1	5
1489	hsa-mir-6502	19	0	0	1	1	2	1	0	0	1	0	0	0	1	1	1	0	1	0	1	0	0	0	2	3	0	2	0	0	0	0	3	1	1	0	0	0	3	1	2	0	4	0	2	0	3	0	1
1490	hsa-mir-6503	0	1	1	1	0	0	0	0	0	6	0	4	0	0	1	0	0	2	0	1	0	0	1	1	8	2	0	0	1	1	0	7	2	1	1	0	2	4	2	1	6	2	0	1	0	0	0	0
1491	hsa-mir-6504	0	0	0	0	0	0	0	0	0	0	0	0	0	0	0	0	0	1	0	0	0	0	0	0	0	0	0	0	0	0	0	0	0	0	0	0	0	2	0	0	0	0	0	0	0	0	0	0
1492	hsa-mir-6505	0	0	0	0	0	0	0	0	0	0	0	0	0	0	0	0	0	0	0	2	0	1	0	0	0	0	0	0	0	0	0	0	0	0	0	0	0	0	0	0	0	0	1	0	0	0	0	0
1493	hsa-mir-6506	0	0	0	0	0	0	1	0	0	1	0	1	0	0	0	0	0	0	0	0	0	0	0	0	1	0	0	0	0	0	0	0	0	0	0	0	0	1	0	0	0	0	0	0	0	0	0	0
1494	hsa-mir-6507	0	0	0	19	0	11	3	1	2	1	6	1	0	30	3	0	0	2	2	0	0	0	1	0	0	14	9	0	1	0	0	10	0	0	12	0	3	60	0	4	3	3	0	0	0	1	0	0
1495	hsa-mir-6508	0	0	0	0	0	1	0	0	0	0	0	0	0	1	0	0	0	0	0	0	0	0	0	1	0	2	0	0	0	0	1	1	0	0	0	0	0	2	0	0	1	0	0	0	0	0	0	0
1496	hsa-mir-6509	13	3	0	8	2	7	6	0	11	2	8	4	0	3	4	9	1	14	5	1	4	2	4	3	1	3	0	4	2	6	1	5	0	4	8	1	0	4	3	4	7	20	0	8	5	2	7	12
1497	hsa-mir-651	18	1	20	9	2	11	29	29	16	23	13	12	6	6	10	5	13	8	12	4	5	3	10	10	14	10	4	12	13	24	7	22	5	5	15	5	5	18	12	14	39	19	8	5	6	3	16	6
1498	hsa-mir-6510	1	1	1	397	5	212	58	0	0	7	2	13	0	0	15	15	0	25	2	18	8	7	34	264	0	16	2	0	43	92	0	1992	0	20	8	19	1	3	0	17	128	19	0	6	6	0	15	10
1499	hsa-mir-6511a-1	0	0	0	0	0	0	0	0	0	0	0	0	0	0	0	0	0	0	0	0	0	0	0	0	0	0	0	0	0	0	0	0	0	0	0	0	0	0	0	0	0	0	0	0	0	0	0	0
1500	hsa-mir-6511a-2	0	0	0	0	0	0	0	0	0	0	0	0	0	0	0	0	0	0	0	0	0	0	0	0	0	0	0	0	0	0	0	0	0	0	0	0	0	0	0	0	0	0	0	0	0	0	0	0
1501	hsa-mir-6511a-3	0	0	0	0	0	0	0	0	0	0	0	0	0	0	0	0	0	0	0	0	0	0	0	0	0	0	0	0	0	0	0	0	0	0	0	0	0	0	0	0	0	0	0	0	0	0	0	0
1502	hsa-mir-6511a-4	0	0	0	0	0	0	0	0	0	0	0	0	0	0	0	0	0	0	0	0	0	0	0	0	0	0	0	0	0	0	0	0	0	0	0	0	0	0	0	0	0	0	0	0	0	0	0	0
1503	hsa-mir-6511b-1	1	1	3	4	0	12	4	1	2	1	1	8	0	12	3	4	4	2	4	1	1	1	4	8	2	9	11	4	7	8	3	20	3	3	3	0	2	13	6	2	10	3	3	2	0	0	9	2
1504	hsa-mir-6511b-2	3	1	3	5	0	5	4	5	0	3	2	11	2	9	6	1	4	2	2	2	1	2	2	5	3	11	6	1	4	5	2	16	3	3	2	2	3	11	4	1	11	2	5	2	1	1	3	4
1505	hsa-mir-6512	0	0	0	5	0	0	0	0	0	0	0	0	0	0	10	2	0	2	0	0	3	0	1	2	0	0	0	2	2	9	0	4	0	0	0	0	0	1	1	0	7	1	0	1	0	0	15	0
1506	hsa-mir-6513	2	1	0	0	0	0	0	1	0	0	0	1	1	0	1	0	0	1	1	0	0	0	1	0	0	1	1	0	0	0	1	0	1	1	1	0	0	0	0	1	2	1	1	0	0	0	1	1
1507	hsa-mir-6514	3	0	3	1	1	1	3	0	0	1	1	1	2	0	0	0	3	4	0	0	0	2	0	1	1	1	1	0	1	2	1	7	0	0	1	2	0	9	2	0	4	7	2	0	0	1	3	3
1508	hsa-mir-6515	0	0	0	0	3	2	0	0	1	2	1	0	0	0	0	1	1	0	1	0	0	0	1	0	0	0	0	1	0	1	0	1	0	0	0	1	0	0	0	0	0	1	0	0	0	0	1	1
1509	hsa-mir-6516	2	1	1	0	0	3	0	1	0	0	0	1	3	0	1	1	0	3	1	0	1	1	1	1	1	2	1	2	1	0	1	1	3	1	2	5	4	2	3	4	3	3	1	1	1	2	1	1
1510	hsa-mir-652	339	80	145	56	32	87	57	10	84	96	76	54	69	31	62	64	114	121	97	26	208	19	47	59	194	52	42	29	128	55	211	55	47	80	176	41	74	163	130	110	288	91	226	57	43	50	77	178
1511	hsa-mir-653	12	23	7	8	8	67	29	42	18	21	9	4	156	8	92	8	2	37	23	14	7	53	7	12	2	34	10	14	33	42	1	59	11	4	16	6	11	43	92	14	55	5	0	7	14	12	8	6
1512	hsa-mir-654	33	26	43	64	11	42	141	7	48	470	171	116	11	54	95	180	21	105	91	6	18	39	7	68	186	116	62	55	101	319	29	28	57	45	46	6	48	257	41	77	41	119	9	66	16	33	47	37
1513	hsa-mir-655	15	6	5	19	2	6	20	2	25	121	29	13	3	9	17	25	8	16	16	6	2	9	2	15	18	17	5	20	10	31	2	3	7	2	11	1	5	24	9	17	5	22	4	12	2	7	13	7
1514	hsa-mir-656	0	3	0	5	1	2	3	0	7	12	8	4	0	0	2	8	1	10	8	0	0	1	0	3	6	3	2	5	2	11	1	1	2	0	3	1	0	14	2	2	0	3	0	3	0	0	2	3
1515	hsa-mir-657	0	0	1	0	0	0	0	0	0	0	0	0	0	0	0	0	0	0	0	0	0	0	0	0	0	0	0	0	0	0	0	0	0	0	0	0	0	0	0	0	0	0	0	0	0	0	0	0
1516	hsa-mir-658	0	0	0	1	1	3	0	0	1	2	0	0	1	0	1	1	1	0	0	0	0	0	0	0	1	0	1	0	0	1	2	1	0	0	0	0	0	1	0	1	0	3	0	0	0	1	1	1
1517	hsa-mir-659	5	5	1	6	1	6	4	0	5	4	4	2	4	4	6	4	9	5	5	1	4	2	4	2	7	4	9	4	7	5	9	15	2	3	8	0	1	17	3	7	11	5	0	3	2	3	9	4
1518	hsa-mir-660	619	244	159	166	158	161	223	177	248	299	232	105	122	175	238	51	90	219	434	78	168	62	122	165	419	264	274	127	221	437	334	239	418	79	391	218	359	809	475	535	286	190	313	122	123	263	101	472
1519	hsa-mir-661	0	0	0	0	0	0	0	0	0	0	0	0	0	0	0	0	0	0	0	0	0	0	0	0	0	0	0	0	0	0	0	0	0	0	0	0	0	0	0	0	0	0	0	0	0	0	0	0
1520	hsa-mir-662	0	0	0	0	0	0	0	0	0	0	0	0	0	0	0	0	0	0	0	0	0	0	0	0	0	0	0	0	0	0	0	0	0	0	2	0	0	0	0	0	0	0	2	0	0	0	0	1
1521	hsa-mir-663a	0	0	0	0	0	0	0	0	0	0	0	0	0	0	0	0	0	0	0	0	0	0	0	0	0	0	0	0	0	0	0	0	0	0	0	1	0	0	0	0	0	0	0	0	0	0	0	0
1522	hsa-mir-663b	0	0	0	0	0	0	0	0	0	0	0	0	0	0	0	0	0	0	0	0	0	0	0	0	0	0	0	0	0	0	0	0	0	0	0	0	0	0	0	0	0	0	0	0	0	0	0	0
1523	hsa-mir-664a	159	97	118	170	36	172	197	44	124	63	118	116	45	200	81	85	132	181	140	38	41	55	110	119	88	339	442	71	102	136	178	278	133	21	295	80	191	349	70	293	154	164	32	59	24	44	95	83
1524	hsa-mir-664b	13	7	7	24	6	13	19	17	13	4	13	17	3	23	12	7	15	13	11	2	4	6	5	6	23	29	37	10	9	16	32	57	12	7	24	98	15	33	6	18	15	14	7	10	4	4	15	6
1525	hsa-mir-665	1	0	0	1	0	2	4	1	0	2	1	0	0	2	0	3	0	2	1	0	0	0	0	0	1	0	0	0	0	3	0	1	2	0	1	0	0	2	2	1	0	4	0	0	0	0	2	0
1526	hsa-mir-668	1	0	0	0	0	2	0	0	0	2	0	0	0	0	0	0	0	0	0	0	1	0	0	0	1	0	0	0	0	4	0	1	0	0	0	0	0	0	1	1	0	0	0	0	0	0	0	1
1527	hsa-mir-670	0	0	0	0	0	0	0	0	0	0	0	0	0	0	0	0	0	0	0	0	0	0	0	0	0	0	0	0	0	0	0	0	4	0	0	0	0	0	0	1	0	0	0	0	0	0	0	0
1528	hsa-mir-671	47	21	35	20	36	50	31	9	26	49	28	30	4	18	42	35	26	32	21	16	27	30	23	20	23	42	11	17	54	96	16	23	19	42	34	26	16	39	73	25	70	50	12	18	12	12	48	58
1529	hsa-mir-6715a	2	0	1	0	10	1	0	0	5	5	0	0	1	0	0	0	0	0	2	0	0	0	0	0	0	0	0	0	0	0	0	0	0	0	6	0	0	1	24	0	0	1	0	0	0	0	1	10
1530	hsa-mir-6715b	11	2	0	0	2	0	0	0	3	4	0	1	0	0	0	1	0	0	0	0	1	0	0	1	2	0	0	0	0	0	0	0	0	0	12	0	1	0	5	4	0	0	1	0	5	0	0	6
1531	hsa-mir-6716	0	0	0	3	0	4	1	0	0	1	1	1	1	1	5	0	1	1	2	0	0	1	1	2	0	2	0	0	3	2	0	4	3	1	0	1	4	11	1	4	1	3	0	2	2	2	1	1
1532	hsa-mir-6717	0	0	0	3	0	0	0	0	0	0	1	0	0	0	1	0	0	0	0	0	0	0	0	0	0	0	0	0	0	0	0	0	0	0	0	0	0	1	0	0	0	1	0	0	0	0	0	0
1533	hsa-mir-6718	9	1	1	0	4	1	0	0	2	10	0	0	1	0	0	0	5	0	2	0	0	1	0	1	1	3	0	1	0	1	2	1	0	1	3	0	3	2	7	2	2	0	0	17	2	1	0	2
1534	hsa-mir-6719	0	0	0	0	0	0	0	0	0	0	0	0	0	0	0	0	0	0	0	0	0	0	0	0	0	0	0	0	0	0	0	0	0	0	0	0	0	0	0	0	0	0	0	0	0	0	0	0
1535	hsa-mir-6720	1	3	16	14	0	15	24	2	8	1	13	31	11	90	26	36	2	17	10	3	0	6	9	12	3	19	22	1	95	9	6	17	2	27	6	9	1	69	2	2	23	55	1	18	1	0	29	3
1536	hsa-mir-6721	0	0	0	0	0	0	0	0	0	0	0	0	0	0	0	1	0	0	0	0	0	0	0	0	0	0	0	0	0	0	1	0	0	0	0	0	2	0	0	0	1	1	0	0	0	1	1	0
1537	hsa-mir-6722	0	0	0	0	0	0	0	0	0	0	0	0	0	0	0	0	0	0	0	0	0	0	0	0	0	0	0	0	0	0	0	0	0	0	0	0	0	0	0	0	0	0	0	0	0	0	0	0
1538	hsa-mir-6723	1	0	0	0	0	0	0	0	0	0	0	0	10	0	2	1	0	1	1	0	0	0	0	0	1	0	0	0	1	2	0	0	1	0	0	0	0	3	1	0	1	1	0	0	0	0	1	0
1539	hsa-mir-6724-1	0	0	0	0	0	0	0	0	0	0	0	0	0	0	0	0	0	0	0	0	0	0	0	0	0	0	0	0	0	0	0	0	0	0	0	0	0	0	0	0	0	0	0	0	0	0	0	0
1540	hsa-mir-6724-2	0	0	0	0	0	0	0	0	0	0	0	0	0	0	0	0	0	0	0	0	0	0	0	0	0	0	0	0	0	0	0	0	0	0	0	0	0	0	0	0	0	0	0	0	0	0	0	0
1541	hsa-mir-6724-3	0	0	0	0	0	0	0	0	0	0	0	0	0	0	0	0	0	0	0	0	0	0	0	0	0	0	0	0	0	0	0	0	0	0	0	0	0	0	0	0	0	0	0	0	0	0	0	0
1542	hsa-mir-6724-4	0	0	0	0	0	0	0	0	0	0	0	0	0	0	0	0	0	0	0	0	0	0	0	0	0	0	0	0	0	0	0	0	0	0	0	0	0	0	0	0	0	0	0	0	0	0	0	0
1543	hsa-mir-6726	0	0	0	0	0	0	0	0	0	0	0	0	0	1	1	0	1	0	0	0	0	0	1	0	1	0	0	0	0	0	0	1	0	0	0	0	0	0	1	0	0	0	0	0	0	0	0	0
1544	hsa-mir-6727	0	1	0	0	0	1	0	0	0	0	0	0	0	0	0	1	2	0	0	0	0	1	0	0	0	0	0	0	0	0	1	0	0	0	0	0	0	0	0	0	1	0	0	0	0	0	0	0
1545	hsa-mir-6728	1	1	2	0	0	2	0	0	0	0	4	2	0	0	0	2	1	2	0	0	0	0	0	2	2	2	0	2	0	1	0	0	0	1	1	0	0	0	1	1	1	5	0	0	1	0	2	0
1546	hsa-mir-6729	1	0	0	0	0	1	0	0	1	0	0	0	0	0	0	0	0	0	0	0	0	0	0	0	0	0	0	0	0	0	0	0	0	0	0	0	1	0	0	0	0	0	0	0	0	0	0	0
1547	hsa-mir-6730	0	0	1	1	0	1	0	0	0	2	1	0	0	0	2	0	0	1	1	0	0	1	1	1	0	0	1	0	2	0	1	5	1	0	0	0	0	2	2	0	0	0	0	2	0	0	1	0
1548	hsa-mir-6731	1	0	0	0	0	8	1	0	0	1	0	0	0	0	0	1	0	2	0	0	2	0	0	0	1	0	0	0	3	0	0	1	0	0	0	0	0	1	1	0	0	3	1	0	0	0	0	2
1549	hsa-mir-6732	1	0	0	0	0	0	0	1	0	0	0	0	1	0	0	0	0	0	0	0	0	0	0	0	0	0	0	1	0	0	0	1	0	0	0	0	0	0	0	0	1	0	1	0	0	0	0	0
1550	hsa-mir-6733	2	0	0	0	0	1	0	0	0	0	0	2	1	0	0	0	0	1	1	0	1	0	1	0	0	0	2	0	0	0	1	2	0	1	2	0	1	0	0	0	2	0	0	1	0	2	1	1
1551	hsa-mir-6734	3	0	1	0	1	0	1	0	1	1	1	0	3	1	1	0	1	1	1	0	0	0	2	0	0	1	0	1	0	0	3	1	0	1	1	0	1	0	1	0	2	0	0	0	0	0	0	0
1552	hsa-mir-6735	0	1	0	0	0	2	1	0	1	0	0	0	0	0	2	0	0	0	0	1	0	1	1	1	0	1	1	1	1	0	0	0	0	0	0	0	0	0	0	2	0	0	0	1	1	1	0	2
1553	hsa-mir-6736	0	0	0	0	0	0	0	0	0	0	0	0	0	0	0	0	0	0	1	0	0	0	0	2	0	0	0	0	0	1	0	0	0	0	0	0	0	0	0	0	2	0	0	0	0	0	0	0
1554	hsa-mir-6737	1	1	0	0	1	0	0	0	1	2	0	0	0	0	0	0	2	0	3	0	0	0	1	0	0	2	0	0	0	2	1	0	0	0	0	0	0	2	1	0	1	1	0	0	0	0	0	1
1555	hsa-mir-6738	1	0	0	0	0	1	1	0	0	0	0	0	0	0	0	0	0	0	0	0	0	0	0	0	0	1	0	0	0	0	0	0	1	0	0	0	0	0	0	1	0	1	0	0	0	0	0	1
1556	hsa-mir-6739	0	0	0	0	1	1	1	0	0	0	0	0	0	1	0	0	0	0	1	2	0	0	0	0	0	0	0	0	0	0	0	0	0	0	0	0	0	0	0	0	0	0	0	0	0	0	0	0
1557	hsa-mir-6740	1	0	0	1	0	0	0	0	0	0	0	0	0	1	0	0	0	1	0	0	0	0	0	0	0	0	0	0	1	1	0	1	0	1	1	0	0	0	0	0	1	2	0	0	1	0	0	0
1558	hsa-mir-6741	1	0	0	0	0	1	0	0	1	0	1	0	0	1	0	2	0	0	0	0	0	0	1	1	0	0	0	0	2	0	0	0	0	0	1	0	0	0	0	0	0	0	0	1	0	0	1	0
1559	hsa-mir-6742	0	1	1	1	0	1	0	0	1	0	0	0	1	0	0	0	0	0	0	1	0	0	0	0	0	0	0	0	1	0	0	0	0	0	0	0	1	0	0	0	1	0	1	0	0	0	1	0
1560	hsa-mir-6743	0	0	0	0	0	0	0	0	0	0	0	0	0	0	0	0	2	0	0	0	0	0	0	0	1	0	1	1	0	0	0	0	0	0	0	0	2	0	1	0	1	0	1	0	0	0	1	0
1561	hsa-mir-6744	0	0	0	0	0	1	0	0	0	0	0	0	1	0	0	0	0	0	1	0	0	0	0	6	0	0	0	0	0	0	0	0	0	0	0	0	0	0	2	0	0	0	1	0	0	1	0	0
1562	hsa-mir-6745	0	0	0	0	0	0	0	0	0	0	0	0	0	0	0	0	0	0	0	0	0	0	0	0	0	0	0	0	0	0	0	0	0	0	0	0	0	0	0	0	0	0	0	0	0	0	0	0
1563	hsa-mir-6746	0	0	0	0	3	0	1	0	0	1	0	0	0	0	0	2	0	0	1	0	0	0	0	0	0	2	0	0	0	0	0	1	0	0	0	0	1	0	0	0	0	0	0	0	0	0	0	0
1564	hsa-mir-6747	2	1	1	0	0	1	0	1	0	1	0	0	1	0	0	0	1	1	0	0	2	0	2	1	1	1	0	0	2	0	0	0	0	1	1	0	0	0	0	0	4	3	0	0	1	0	0	3
1565	hsa-mir-6748	1	1	0	0	0	0	0	0	0	1	1	2	2	1	1	0	0	1	0	0	0	0	0	0	5	0	0	0	0	0	0	0	0	0	1	0	0	0	0	0	1	0	0	0	1	0	2	1
1566	hsa-mir-6749	0	0	0	0	0	0	0	0	1	0	0	0	0	0	0	0	1	1	0	0	0	0	0	0	0	0	0	0	0	0	0	0	0	0	0	0	0	0	0	0	0	0	0	0	1	2	1	1
1567	hsa-mir-675	14	26	5349	20	14	109	117	132	504	4814	77	84	19	72	57	22	140	75	3	29	7	54	3	310	7	292	34	215	7	15	4	30	4	14	17	4	9	167	53	59	19	56	8	91	9	59	15	8
1568	hsa-mir-6750	1	0	0	0	0	0	0	0	0	0	0	0	1	0	0	0	0	0	0	0	1	0	0	0	0	0	0	0	0	0	0	1	0	1	0	0	0	0	0	0	1	0	0	0	0	0	0	0
1569	hsa-mir-6751	0	1	0	0	0	0	0	0	0	0	0	0	0	0	0	0	1	0	0	0	0	0	0	0	0	0	0	0	0	1	0	1	1	0	0	0	0	0	0	2	0	0	0	0	0	0	1	0
1570	hsa-mir-6752	0	0	0	0	0	0	0	0	0	0	0	0	0	0	0	0	0	0	0	0	0	0	0	0	0	0	0	0	0	0	0	0	0	0	0	0	0	0	0	0	0	0	0	0	0	0	0	0
1571	hsa-mir-6753	0	0	0	0	0	0	0	0	0	0	0	0	0	0	0	0	0	0	0	0	0	0	0	0	0	0	0	1	0	0	0	0	0	1	0	0	0	0	1	0	0	1	0	0	0	0	0	0
1572	hsa-mir-6754	0	0	0	0	0	0	1	0	0	1	1	0	0	0	1	0	0	0	1	0	0	0	0	0	0	0	0	2	0	0	0	0	1	1	0	0	0	0	0	0	2	0	0	0	0	0	1	0
1573	hsa-mir-6755	6	4	8	3	2	2	3	0	0	6	0	3	2	4	3	1	5	1	1	0	1	2	1	1	7	0	1	2	4	0	1	5	2	3	2	0	3	5	0	1	4	9	2	3	1	4	6	9
1574	hsa-mir-6756	0	0	0	0	0	0	0	0	0	1	0	0	0	0	1	0	0	0	0	0	0	0	0	0	0	0	0	0	0	0	0	0	0	0	0	0	1	0	0	0	0	0	0	0	0	0	0	1
1575	hsa-mir-6757	0	0	0	0	0	0	0	0	0	0	0	0	0	0	0	0	0	0	0	0	1	0	0	1	0	0	0	0	0	0	0	0	0	0	0	0	0	0	0	1	0	0	0	0	0	0	0	0
1576	hsa-mir-6758	0	0	1	0	0	0	0	0	0	0	0	0	0	0	0	0	0	1	0	0	0	0	0	0	0	0	0	0	2	2	0	1	0	0	0	0	0	0	0	0	1	0	0	0	0	2	0	0
1577	hsa-mir-6759	0	0	0	0	0	0	0	0	0	0	0	0	0	0	0	0	0	0	0	0	0	0	0	0	0	0	0	0	0	0	0	0	0	0	0	0	0	0	0	0	0	0	0	0	0	0	0	0
1578	hsa-mir-676	1	0	28	5	1	20	1	1	1	10	3	0	2	19	6	0	0	4	1	1	0	6	2	1	0	5	7	1	1	4	2	2	2	1	0	1	2	9	18	2	6	2	1	1	2	1	0	2
1579	hsa-mir-6760	0	0	0	0	0	0	0	0	0	0	0	0	0	0	0	0	0	0	0	0	0	0	0	0	0	0	0	0	0	0	0	0	0	0	0	0	0	0	0	0	0	0	0	0	0	0	0	0
1580	hsa-mir-6761	20	1	4	6	1	4	2	0	1	0	2	0	14	3	1	0	5	4	4	0	0	0	2	4	4	6	5	1	4	1	6	5	2	4	1	4	0	5	1	3	7	6	2	0	2	1	2	15
1581	hsa-mir-6762	0	0	1	0	0	0	0	0	0	1	0	0	0	0	0	1	0	0	0	0	0	0	2	0	0	1	0	0	0	0	0	0	0	0	0	0	0	1	1	0	0	0	0	0	0	0	0	0
1582	hsa-mir-6763	0	0	2	0	0	0	1	1	0	0	3	0	1	0	1	0	2	0	0	0	2	0	0	0	2	0	0	0	0	0	0	0	0	0	0	0	0	0	0	0	0	0	0	0	0	0	0	1
1583	hsa-mir-6764	0	0	2	0	0	0	1	0	0	0	1	2	1	0	1	1	1	1	0	0	0	0	0	0	0	1	0	0	3	0	0	1	0	2	1	0	2	2	0	0	3	2	0	0	1	0	1	1
1584	hsa-mir-6765	0	0	0	0	0	0	0	0	0	0	0	0	0	0	0	0	0	0	0	0	0	0	0	0	0	0	0	0	0	1	0	0	0	0	0	0	0	0	0	0	0	0	0	0	0	0	0	0
1585	hsa-mir-6766	0	0	2	0	0	0	0	0	1	1	0	0	1	1	3	0	0	1	0	0	0	0	0	1	1	0	2	1	1	0	1	0	0	0	0	1	0	0	0	0	0	0	0	0	1	0	0	0
1586	hsa-mir-6767	0	0	0	0	0	0	0	0	0	0	0	0	0	0	0	1	0	0	0	0	0	0	0	0	1	0	0	0	1	0	0	1	0	0	0	0	0	0	1	0	0	0	0	0	0	0	0	1
1587	hsa-mir-6768	0	0	0	0	0	0	0	0	0	0	0	0	0	0	0	0	0	0	0	0	0	0	0	0	0	0	0	0	0	0	0	0	0	0	0	0	0	0	0	0	0	0	0	0	0	0	0	0
1588	hsa-mir-6769a	0	0	0	0	0	0	0	0	0	0	0	1	1	0	0	0	0	0	0	0	0	0	0	0	0	0	0	0	0	0	0	0	1	0	0	0	0	1	0	0	0	0	0	0	0	0	1	0
1589	hsa-mir-6769b	0	0	0	0	0	0	0	0	0	0	0	0	0	0	0	0	1	0	0	0	0	0	0	0	0	0	0	0	0	0	0	1	0	0	0	0	0	0	0	0	0	0	0	0	0	0	0	0
1590	hsa-mir-6770-1	0	0	0	0	0	0	0	0	0	0	0	0	0	0	0	0	0	0	0	0	0	0	0	0	0	0	0	0	0	0	0	0	0	0	0	0	0	0	0	0	0	0	0	0	1	0	0	0
1591	hsa-mir-6770-2	0	0	0	0	0	0	0	0	0	0	0	0	0	0	0	0	0	0	0	0	0	0	0	0	0	0	0	0	0	0	0	0	0	0	0	0	0	0	0	0	0	0	0	0	0	0	0	0
1592	hsa-mir-6770-3	0	0	0	0	0	0	0	0	0	0	0	0	0	0	0	0	0	0	0	0	0	0	0	0	0	0	0	0	0	0	0	0	0	0	0	0	0	0	0	0	0	0	0	0	0	0	0	0
1593	hsa-mir-6771	1	0	0	0	0	0	0	0	0	0	0	0	0	0	0	0	0	0	0	0	0	0	1	0	0	0	0	0	0	0	0	0	0	0	0	0	0	0	0	0	0	0	0	0	0	0	0	0
1594	hsa-mir-6772	0	0	0	0	0	1	1	1	1	0	0	0	0	0	1	0	0	0	0	0	2	0	0	0	0	0	1	0	0	0	0	0	0	0	0	0	0	0	0	0	1	1	0	0	0	0	0	0
1595	hsa-mir-6773	0	0	1	0	0	0	0	0	0	1	0	0	1	0	1	0	0	0	0	0	0	0	0	0	0	0	0	0	0	0	1	1	0	0	0	0	0	0	0	0	0	0	1	0	0	0	0	1
1596	hsa-mir-6774	1	0	1	0	0	0	1	0	0	0	0	0	1	0	0	0	0	1	0	0	1	0	0	0	2	0	0	0	1	0	0	0	0	0	0	0	0	0	0	0	0	1	0	0	0	0	0	1
1597	hsa-mir-6775	1	0	0	0	0	1	0	0	0	0	0	0	0	0	1	0	0	0	0	0	0	0	0	0	0	0	0	0	0	0	0	0	0	0	0	0	0	0	0	0	0	0	0	0	0	0	0	0
1598	hsa-mir-6776	0	0	0	0	0	0	0	0	0	0	0	0	0	0	1	0	0	0	0	0	0	0	0	1	0	0	0	0	0	0	0	0	0	1	0	0	0	0	1	0	0	0	0	0	0	0	0	0
1599	hsa-mir-6777	1	0	1	0	1	1	1	2	0	1	2	1	2	0	2	4	2	1	0	0	0	1	1	1	0	0	0	1	3	2	0	3	0	0	0	2	1	1	2	3	0	2	1	0	0	1	6	2
1600	hsa-mir-6778	0	0	0	0	0	0	0	0	0	0	0	0	0	0	0	0	0	0	0	0	0	0	0	0	0	0	0	0	0	0	0	0	0	0	1	0	0	0	1	0	1	0	0	0	1	0	0	0
1601	hsa-mir-6779	1	0	0	0	0	0	0	0	1	1	0	0	0	0	0	0	0	0	0	0	1	0	0	0	0	0	0	0	0	0	0	0	0	0	0	0	1	0	0	1	1	0	0	0	0	0	1	1
1602	hsa-mir-6780a	1	0	0	0	0	0	0	0	0	0	0	0	1	0	0	0	0	0	0	0	0	0	0	0	0	0	0	0	0	0	0	0	0	0	0	0	0	0	0	0	0	0	0	0	0	0	0	0
1603	hsa-mir-6780b	0	0	0	0	0	0	0	0	0	0	0	0	0	0	0	0	0	1	0	0	0	0	0	0	0	0	0	0	0	0	1	1	0	0	0	0	0	0	0	0	0	0	1	0	0	0	0	1
1604	hsa-mir-6781	1	2	2	1	0	2	1	0	0	1	0	0	2	0	1	2	0	0	0	0	1	1	0	1	1	1	0	0	0	2	0	0	0	1	0	0	0	0	2	0	1	0	0	0	2	1	2	0
1605	hsa-mir-6782	0	0	0	0	1	0	0	0	0	0	0	0	1	0	0	0	0	1	0	0	0	0	0	0	0	2	1	0	0	0	0	0	0	0	0	0	0	0	0	0	1	0	0	0	0	0	0	0
1606	hsa-mir-6783	0	0	1	0	0	4	0	0	0	2	0	3	1	1	1	1	3	2	1	1	0	0	0	1	2	1	0	2	4	3	0	1	1	4	0	1	0	1	1	0	2	0	1	2	0	1	5	2
1607	hsa-mir-6784	0	0	0	0	0	0	0	1	0	0	0	0	2	1	1	0	0	1	0	0	0	0	0	0	0	0	0	0	0	0	1	0	0	1	1	0	0	1	0	0	0	0	0	0	0	0	0	0
1608	hsa-mir-6785	0	0	0	0	0	0	0	0	0	0	0	0	0	1	1	0	0	0	1	0	0	0	0	0	0	0	0	0	0	0	1	0	0	0	0	0	0	0	0	0	0	0	0	0	0	0	0	1
1609	hsa-mir-6786	0	0	1	0	0	1	0	0	0	0	0	0	0	0	0	0	0	0	1	0	0	0	0	0	1	0	0	0	0	0	0	0	0	0	0	0	0	0	1	0	1	0	0	0	0	0	0	0
1610	hsa-mir-6787	2	0	0	0	1	0	0	0	0	0	0	0	0	0	0	1	0	1	1	0	0	0	0	0	0	0	0	0	0	0	0	0	0	0	0	0	0	0	0	0	0	1	0	0	0	2	0	0
1611	hsa-mir-6788	0	0	0	1	0	0	0	1	2	0	0	1	0	1	1	1	0	0	1	0	0	0	0	0	0	1	0	0	0	0	0	0	0	0	1	0	0	0	0	2	0	0	0	1	0	0	0	0
1612	hsa-mir-6789	0	0	1	0	0	0	0	0	0	0	0	0	0	0	0	0	0	0	0	0	0	0	0	0	0	0	0	1	0	0	0	0	0	0	1	0	0	0	0	0	0	0	0	0	0	0	0	0
1613	hsa-mir-6790	0	0	0	0	0	0	0	0	0	0	0	0	0	0	0	0	0	0	0	0	0	0	0	0	0	0	0	0	0	0	0	0	0	0	0	0	0	0	0	0	0	0	0	0	0	0	0	0
1614	hsa-mir-6791	0	0	0	0	0	0	0	0	0	0	0	0	1	0	0	0	1	1	0	0	0	0	0	0	0	0	0	0	0	0	0	0	0	0	0	0	0	0	0	0	0	0	0	0	0	0	1	0
1615	hsa-mir-6792	0	0	0	0	0	0	0	0	1	0	0	0	0	0	0	1	0	0	0	0	0	0	0	0	0	0	0	0	0	0	0	0	0	0	0	0	0	0	0	0	0	0	0	0	0	0	0	0
1616	hsa-mir-6793	1	0	0	0	0	0	1	0	0	1	0	1	2	0	4	0	0	4	0	1	1	2	0	1	3	0	0	0	0	0	3	2	0	0	0	3	0	0	0	1	2	2	1	1	1	0	1	1
1617	hsa-mir-6794	0	0	0	0	0	0	0	0	0	0	0	0	0	0	0	0	0	0	0	0	0	0	0	0	0	0	0	0	0	0	0	0	0	0	0	0	0	0	0	0	0	0	0	0	0	0	0	0
1618	hsa-mir-6795	0	0	0	0	0	0	0	0	0	0	0	0	0	0	0	0	0	1	0	0	0	1	0	0	0	1	0	0	0	0	0	0	1	1	0	0	0	0	0	0	0	0	0	0	0	0	0	0
1619	hsa-mir-6796	3	0	1	0	0	0	0	0	0	0	0	0	0	0	3	0	0	0	0	0	0	0	0	0	1	0	0	0	0	0	0	0	0	0	0	0	0	0	0	1	0	0	0	0	0	0	0	0
1620	hsa-mir-6797	0	0	2	1	0	0	0	2	0	2	0	0	2	0	0	0	2	0	0	0	0	1	0	0	1	0	0	1	1	0	1	1	0	1	0	1	0	0	0	0	0	0	0	1	1	0	2	0
1621	hsa-mir-6798	0	0	1	2	0	0	0	0	1	3	1	0	2	0	1	4	2	2	0	0	0	0	1	0	4	0	1	0	0	1	1	0	0	0	2	0	2	0	1	0	0	0	0	0	0	0	0	0
1622	hsa-mir-6799	0	0	0	0	0	0	0	0	0	1	0	1	0	0	0	0	1	0	0	0	0	0	0	0	0	0	0	0	0	0	0	0	0	0	1	0	0	0	1	0	0	2	1	0	0	0	0	0
1623	hsa-mir-6800	0	0	0	0	0	0	0	0	0	0	0	0	1	0	0	0	0	0	0	0	0	0	0	1	0	0	0	0	0	0	0	1	0	0	0	0	0	0	1	0	0	0	0	0	0	0	0	0
1624	hsa-mir-6801	1	0	0	0	0	0	0	0	0	0	0	0	0	0	1	0	0	0	0	0	0	0	0	0	0	0	0	0	0	0	0	0	0	0	0	0	1	2	0	0	0	0	0	0	0	0	0	1
1625	hsa-mir-6802	2	2	0	0	0	3	1	1	1	1	2	0	0	5	1	1	0	0	3	0	0	0	0	0	0	1	0	0	3	1	2	3	0	0	1	0	0	3	0	0	1	1	1	0	1	0	2	1
1626	hsa-mir-6803	1	2	0	0	1	0	1	1	1	2	4	0	1	0	1	0	0	3	1	0	1	0	2	1	0	1	1	0	1	1	0	2	0	1	4	0	1	1	0	0	6	0	0	1	1	0	0	2
1627	hsa-mir-6804	0	0	1	0	0	1	0	0	2	0	0	0	1	0	0	0	0	0	0	0	0	0	0	0	0	0	0	0	0	0	0	1	0	0	1	0	0	1	3	0	0	1	1	0	0	0	0	0
1628	hsa-mir-6805	0	0	6	0	0	2	0	0	0	1	1	1	0	0	1	0	1	0	0	0	1	0	1	0	2	1	0	1	0	2	0	0	0	0	0	0	0	2	5	0	0	0	3	0	2	0	0	0
1629	hsa-mir-6806	12	1	8	6	2	3	3	4	2	2	1	1	7	9	0	3	5	1	6	2	4	2	2	1	8	9	8	1	3	2	3	10	6	2	2	0	2	14	3	4	3	2	1	3	5	0	4	10
1630	hsa-mir-6807	1	0	1	0	0	1	0	0	1	0	0	0	1	1	1	3	1	0	0	0	1	0	0	1	0	0	0	3	2	1	0	0	0	0	0	1	0	0	2	0	2	2	0	0	0	0	0	0
1631	hsa-mir-6808	0	0	2	1	1	1	1	0	0	0	3	1	4	0	1	0	2	2	0	0	0	2	1	1	2	1	0	0	0	0	1	1	0	1	2	1	1	1	0	2	0	1	3	1	0	2	2	3
1632	hsa-mir-6809	0	0	0	1	0	0	0	0	0	1	0	0	0	0	0	0	0	0	0	0	0	1	0	0	1	0	0	0	0	0	0	0	0	0	0	1	0	1	0	0	0	0	0	0	0	0	0	0
1633	hsa-mir-6810	1	1	1	0	0	1	0	0	0	3	1	0	0	0	1	0	0	1	0	0	0	1	1	0	1	0	0	0	0	1	0	0	0	0	2	0	0	0	0	0	0	1	1	0	0	0	0	2
1634	hsa-mir-6811	0	0	1	0	0	0	0	0	0	0	0	0	0	0	0	0	0	1	0	0	0	0	0	0	0	0	0	0	0	0	0	0	0	0	0	0	0	0	0	0	0	0	0	0	0	0	0	3
1635	hsa-mir-6812	0	0	0	0	0	0	0	0	0	0	0	0	1	1	1	0	0	1	0	0	0	0	1	0	0	0	0	0	0	0	0	0	0	0	0	1	0	0	0	0	0	0	1	0	0	1	0	0
1636	hsa-mir-6813	0	0	2	0	0	0	0	0	1	1	0	0	0	0	0	0	0	0	0	1	0	0	0	0	1	2	1	0	0	0	0	0	0	0	1	0	0	0	0	1	0	0	0	0	0	0	0	0
1637	hsa-mir-6814	1	0	0	0	0	0	0	0	0	0	0	1	0	0	0	0	1	0	0	0	0	0	0	1	0	1	0	0	0	2	1	0	0	1	1	1	0	0	1	0	1	2	0	0	0	0	1	0
1638	hsa-mir-6815	0	0	1	3	0	3	3	0	1	2	2	1	0	2	1	4	2	3	0	1	0	2	0	0	0	1	0	0	0	0	0	2	0	1	2	0	0	3	1	1	0	1	0	0	1	1	3	2
1639	hsa-mir-6816	0	0	0	0	0	0	0	0	0	0	0	0	0	0	0	0	0	0	0	0	0	0	0	0	0	0	0	1	0	0	0	0	0	0	0	0	0	0	0	0	0	0	0	0	0	0	0	0
1640	hsa-mir-6817	1	0	0	0	0	0	1	0	0	0	0	0	2	1	0	0	0	0	0	0	0	0	0	0	0	0	0	0	1	0	0	0	0	0	1	0	0	0	0	0	1	0	0	0	0	0	0	1
1641	hsa-mir-6818	1	1	0	0	0	0	1	1	1	2	1	1	0	0	0	0	1	0	0	1	0	0	0	0	1	0	0	1	2	1	1	0	0	0	0	0	0	0	0	1	0	1	0	0	0	0	0	1
1642	hsa-mir-6819	0	0	0	0	0	0	0	0	0	0	0	0	0	1	1	0	0	0	0	0	0	0	0	0	0	0	0	0	0	0	0	0	0	0	0	0	0	0	0	0	0	0	0	0	0	0	0	0
1643	hsa-mir-6820	1	2	0	3	1	0	3	0	0	2	2	5	0	0	2	4	2	0	2	2	3	0	0	0	3	1	0	0	3	0	2	1	0	1	1	1	1	1	1	2	2	1	1	1	0	0	2	0
1644	hsa-mir-6821	1	0	0	0	0	0	0	1	0	0	6	0	0	0	0	0	0	0	0	2	0	1	1	0	0	0	0	0	0	0	0	0	0	0	1	1	0	0	0	0	0	0	0	0	1	0	0	0
1645	hsa-mir-6822	0	0	0	0	0	0	0	0	0	0	0	0	0	0	0	0	0	0	0	0	0	0	0	0	0	0	0	0	0	0	0	0	0	0	0	0	0	0	0	0	0	0	0	0	1	0	0	0
1646	hsa-mir-6823	1	0	0	0	0	0	0	0	0	0	2	0	0	0	0	0	0	0	0	1	0	0	0	0	1	0	0	0	0	0	1	0	0	0	0	0	0	0	0	0	0	0	0	0	0	0	0	0
1647	hsa-mir-6824	2	0	0	0	0	0	0	0	0	1	0	0	0	0	0	0	1	0	1	0	0	0	0	0	0	0	0	0	1	0	1	0	0	0	0	0	0	0	0	0	0	0	1	0	0	1	0	1
1648	hsa-mir-6825	0	0	0	0	0	0	0	0	1	0	0	0	0	1	0	0	1	0	0	0	0	0	1	0	0	1	1	0	0	0	0	2	0	0	0	0	1	0	0	0	1	0	1	0	0	0	0	0
1649	hsa-mir-6826	0	0	0	0	0	0	0	1	0	0	0	0	0	0	0	0	0	1	1	0	0	2	0	0	0	0	0	0	0	0	1	0	0	0	0	0	0	0	1	0	2	0	0	0	0	0	0	0
1650	hsa-mir-6827	0	0	0	0	0	0	0	0	0	0	0	0	0	0	0	0	0	0	0	0	0	0	0	0	0	0	0	0	0	0	0	0	0	0	0	1	0	0	0	0	0	1	0	1	0	0	0	0
1651	hsa-mir-6828	0	0	0	0	0	0	0	0	0	0	0	0	0	0	0	0	0	0	0	0	0	0	0	0	0	0	0	0	0	0	0	0	0	0	0	0	0	0	0	0	0	0	0	0	0	0	0	0
1652	hsa-mir-6829	0	0	0	0	0	0	0	0	0	0	0	0	0	0	0	0	0	0	0	0	0	0	0	0	0	0	0	0	0	0	0	0	0	0	0	0	0	0	0	0	0	0	0	0	0	0	0	0
1653	hsa-mir-6830	0	0	0	0	0	1	0	0	0	0	0	0	0	0	0	0	0	0	0	0	0	0	0	0	0	0	0	0	0	0	0	0	0	0	0	0	0	0	0	0	0	0	0	0	0	0	0	0
1654	hsa-mir-6831	0	0	0	0	0	0	0	0	0	0	0	0	0	0	0	0	0	0	0	0	0	0	0	0	0	0	0	1	1	0	0	0	0	0	0	0	0	0	0	0	1	0	1	0	0	0	1	0
1655	hsa-mir-6832	0	0	0	0	0	1	0	0	0	0	0	0	0	0	0	0	1	0	0	0	0	0	0	2	0	1	0	0	1	0	0	0	0	0	0	0	0	0	1	0	1	0	0	0	0	1	0	0
1656	hsa-mir-6833	1	2	0	1	0	0	1	0	0	2	1	1	1	0	0	1	1	1	0	1	0	0	0	0	2	0	0	0	2	1	1	2	0	0	0	1	1	3	0	0	2	0	1	0	3	0	0	2
1657	hsa-mir-6834	0	0	0	0	0	0	1	1	0	0	0	0	2	1	0	0	0	1	0	0	1	0	0	1	0	0	0	0	1	0	1	0	0	0	1	1	0	0	1	1	0	1	0	0	0	0	1	0
1658	hsa-mir-6835	0	0	0	0	0	0	0	0	0	0	0	0	0	0	0	0	0	0	0	0	0	0	0	0	0	0	0	0	0	0	0	0	0	0	0	0	0	0	0	0	0	0	0	0	0	0	0	0
1659	hsa-mir-6836	0	0	0	0	0	0	0	0	0	0	0	0	0	0	0	0	0	0	0	0	0	0	0	0	0	1	0	0	0	0	0	0	0	0	1	0	0	0	1	0	0	0	1	0	0	0	0	0
1660	hsa-mir-6837	12	1	0	4	2	9	5	1	4	4	2	4	0	10	10	5	2	3	2	7	1	3	1	1	2	9	8	1	1	5	2	7	2	5	4	2	2	19	5	9	5	3	3	4	1	0	6	1
1661	hsa-mir-6838	0	0	0	0	0	0	0	0	0	0	0	0	0	0	0	0	0	0	0	0	0	0	0	0	0	0	0	0	0	0	0	0	0	0	0	0	0	0	0	1	0	0	0	0	0	0	0	0
1662	hsa-mir-6839	0	0	0	1	0	0	0	0	0	0	0	0	0	0	1	1	0	0	0	0	0	0	0	0	0	0	0	0	1	0	0	0	0	0	0	0	0	2	0	0	0	0	1	0	0	0	2	0
1663	hsa-mir-6840	0	0	2	0	0	0	0	0	0	0	0	0	0	0	0	0	1	0	0	0	0	0	0	0	0	0	0	0	0	0	0	0	0	1	0	1	0	0	0	0	0	0	0	0	0	1	0	0
1664	hsa-mir-6841	0	0	0	0	0	0	0	0	0	0	0	0	0	0	0	0	0	0	0	0	0	0	0	0	0	0	0	0	0	0	0	0	0	0	0	0	0	0	0	0	0	0	0	0	0	0	0	0
1665	hsa-mir-6842	22	8	5	7	6	3	7	3	5	10	2	5	1	3	14	8	6	7	5	4	6	2	7	4	8	0	0	2	19	3	9	7	2	6	8	1	2	3	12	4	17	9	16	3	7	2	17	18
1666	hsa-mir-6843	0	0	0	0	0	1	0	0	0	0	0	0	0	0	1	0	1	0	0	0	0	0	1	1	0	0	2	0	1	0	0	0	0	0	0	0	0	1	0	0	0	0	0	0	0	0	0	0
1667	hsa-mir-6844	0	0	0	0	0	1	0	0	0	0	1	1	0	0	0	0	0	1	0	0	0	0	0	1	1	1	0	1	1	2	0	0	0	2	0	0	0	0	0	0	0	1	0	0	0	0	0	4
1668	hsa-mir-6845	0	0	0	0	0	0	0	0	0	0	0	0	0	0	0	0	0	0	0	0	0	0	0	0	1	0	0	0	0	0	0	0	0	0	0	0	0	0	1	0	0	0	0	0	0	0	0	0
1669	hsa-mir-6846	0	0	0	0	1	0	0	0	0	0	0	0	0	0	0	0	2	0	0	0	0	0	0	0	0	0	0	0	0	0	0	1	0	1	0	0	0	0	0	0	0	0	0	0	0	1	0	0
1670	hsa-mir-6847	1	0	4	0	1	0	0	0	0	0	0	0	0	0	0	0	0	0	0	0	0	0	0	1	0	0	0	0	0	0	0	1	0	0	1	0	0	0	1	0	0	0	0	0	0	0	0	1
1671	hsa-mir-6848	0	0	0	0	1	0	0	0	0	0	0	0	0	0	0	0	0	0	0	0	1	0	0	0	0	0	0	0	0	0	0	0	0	0	0	0	0	0	0	0	0	0	1	0	0	0	0	1
1672	hsa-mir-6849	0	1	0	0	0	0	0	0	0	0	0	0	1	0	0	0	0	0	0	0	0	0	0	0	0	0	0	0	0	0	0	1	0	0	0	0	0	0	0	0	1	0	0	0	0	0	0	0
1673	hsa-mir-6850	0	0	1	0	0	0	1	0	0	0	0	0	0	0	0	0	0	0	1	0	0	0	0	0	1	0	0	0	0	0	0	0	0	1	0	0	0	0	0	0	0	1	2	0	0	0	1	0
1674	hsa-mir-6851	0	0	0	0	0	0	0	0	0	0	1	0	0	0	1	0	0	1	0	0	0	0	0	0	0	1	0	0	0	1	0	0	0	0	0	0	0	0	0	1	0	1	0	0	0	0	1	0
1675	hsa-mir-6852	3	0	1	0	1	3	0	0	2	2	4	1	0	0	0	0	0	2	1	2	1	0	0	0	2	0	0	0	2	0	0	3	0	1	0	0	0	0	1	2	1	2	0	0	1	0	1	2
1676	hsa-mir-6853	1	0	0	0	0	0	0	0	0	0	0	0	0	1	0	0	0	0	0	0	0	0	0	0	1	0	0	0	0	0	0	1	0	0	0	0	0	1	0	0	0	0	0	0	0	0	0	0
1677	hsa-mir-6854	4	3	0	2	2	4	9	1	6	2	6	8	3	4	19	11	1	2	5	7	4	4	6	7	4	6	0	9	10	43	1	7	0	8	3	1	2	10	3	6	8	7	1	10	2	1	32	4
1678	hsa-mir-6855	1	0	1	0	0	0	0	0	0	1	1	0	0	0	0	0	1	0	1	0	0	0	0	0	1	0	1	0	1	2	0	0	0	0	0	0	0	3	0	0	1	0	1	0	0	0	0	1
1679	hsa-mir-6856	0	0	1	0	0	0	0	0	1	1	0	0	0	0	1	0	0	0	0	0	0	0	0	0	0	0	0	0	0	0	0	0	0	0	0	0	0	0	0	0	0	0	0	1	0	0	0	1
1680	hsa-mir-6857	0	0	0	0	0	0	0	0	0	0	0	0	0	0	1	0	0	0	0	0	0	0	0	0	0	0	0	0	0	0	0	0	0	0	0	0	0	0	0	0	0	0	0	0	0	0	0	0
1681	hsa-mir-6858	1	0	1	0	0	0	0	0	0	0	0	0	0	0	0	0	0	0	0	0	0	0	0	0	1	1	0	1	0	0	2	0	0	0	0	0	0	0	0	1	0	0	0	0	1	0	1	0
1682	hsa-mir-6859-1	0	0	0	0	0	0	0	0	0	0	0	0	0	0	0	0	0	0	0	0	0	0	0	0	0	0	0	0	0	0	0	0	0	0	0	0	0	0	0	0	0	0	0	0	0	0	0	0
1683	hsa-mir-6859-2	0	0	0	0	0	0	0	0	0	0	0	0	0	0	0	0	0	0	0	0	0	0	0	0	0	0	0	0	0	0	0	0	0	0	0	0	0	0	0	0	0	0	0	0	0	0	0	0
1684	hsa-mir-6859-3	0	0	0	0	0	0	0	0	0	0	0	0	0	0	0	0	0	0	0	0	0	0	0	0	0	0	0	0	0	0	0	0	0	0	0	0	0	0	0	0	0	0	0	0	0	0	0	0
1685	hsa-mir-6859-4	0	0	0	0	0	0	0	0	0	0	0	0	0	0	0	0	0	0	0	0	0	0	0	0	0	0	0	0	0	0	0	0	0	0	0	0	0	0	0	0	0	0	0	0	0	0	0	0
1686	hsa-mir-6860	0	0	0	0	0	1	0	0	0	0	1	0	0	0	0	0	0	5	0	0	0	0	0	0	0	0	0	0	0	0	0	1	0	1	0	0	0	0	0	0	0	0	0	0	0	0	0	0
1687	hsa-mir-6861	0	0	0	0	0	0	0	0	0	0	0	0	0	0	0	0	0	0	0	0	0	0	0	0	0	0	0	0	0	0	0	0	0	0	0	0	0	0	0	0	0	0	0	0	0	0	0	0
1688	hsa-mir-6862-1	0	0	0	0	0	0	0	0	0	0	0	0	1	0	0	0	1	0	0	0	0	0	0	1	0	1	0	0	0	0	0	0	0	0	0	0	0	0	0	0	0	0	0	0	0	0	0	0
1689	hsa-mir-6862-2	0	1	1	0	0	0	0	0	0	0	0	0	0	0	0	0	0	0	0	0	0	0	0	0	0	0	0	0	0	0	0	0	0	1	0	0	0	0	0	0	0	0	0	0	0	0	0	0
1690	hsa-mir-6863	0	0	0	0	0	0	0	0	0	0	0	0	0	0	0	0	0	0	0	0	0	0	0	0	0	0	0	0	0	0	0	0	0	0	0	0	0	0	0	0	0	0	0	0	0	0	0	0
1691	hsa-mir-6864	0	0	0	0	0	0	0	0	0	0	0	0	0	0	0	0	0	0	0	0	0	0	0	0	0	0	0	0	0	0	0	0	0	0	0	0	0	0	0	0	0	0	0	0	0	0	0	0
1692	hsa-mir-6865	1	0	1	0	0	0	1	0	0	0	0	0	0	0	0	0	0	0	0	0	0	0	0	0	0	0	0	1	0	0	1	0	0	0	0	0	0	0	0	0	0	1	0	0	0	0	0	0
1693	hsa-mir-6866	0	0	1	0	0	0	0	0	0	0	0	1	0	0	0	0	0	0	0	0	0	0	0	0	0	0	0	0	0	0	0	0	0	0	0	0	0	1	0	0	0	0	0	0	0	0	0	0
1694	hsa-mir-6867	0	0	0	0	0	0	0	0	0	0	0	0	1	0	0	0	0	0	0	0	0	0	0	0	0	0	0	0	0	0	0	0	0	0	0	2	0	1	0	0	0	0	0	0	0	0	1	0
1695	hsa-mir-6868	1	0	1	1	1	6	1	0	1	1	0	1	0	2	1	0	0	0	0	1	0	2	1	1	1	3	2	0	1	2	0	2	1	2	1	0	0	0	0	2	1	1	0	1	0	0	0	0
1696	hsa-mir-6869	0	0	0	0	0	0	0	0	0	0	0	0	0	0	0	1	0	0	0	0	0	0	0	0	0	0	0	1	0	0	0	0	0	1	1	0	0	1	0	0	0	0	0	1	0	0	0	0
1697	hsa-mir-6870	0	1	1	0	1	1	1	0	0	0	0	1	1	0	1	0	0	0	0	1	0	0	0	0	0	0	0	0	0	0	0	1	1	0	0	0	0	0	2	0	0	0	0	0	0	0	1	0
1698	hsa-mir-6871	0	0	1	0	0	0	0	0	0	2	0	0	0	0	0	0	0	0	0	0	0	0	0	0	0	0	0	0	0	0	0	0	0	0	0	1	0	0	0	0	0	0	0	0	0	0	0	0
1699	hsa-mir-6872	0	0	0	0	0	0	0	0	0	0	0	0	0	0	0	0	0	0	1	0	0	0	0	0	0	0	0	0	0	0	1	0	0	0	0	0	0	0	0	0	0	0	0	0	0	0	0	0
1700	hsa-mir-6873	0	0	0	0	0	0	0	0	1	0	0	0	0	0	0	0	0	0	0	0	0	0	0	0	0	0	0	0	0	0	0	1	0	0	0	0	0	0	0	1	0	0	1	0	0	0	0	0
1701	hsa-mir-6874	0	0	0	1	0	1	3	0	1	3	1	0	0	8	1	0	2	0	2	1	1	1	1	1	1	0	7	1	0	4	1	0	1	1	1	2	1	0	1	1	1	0	0	0	1	0	1	0
1702	hsa-mir-6875	0	1	0	0	0	1	1	0	1	1	1	0	0	2	2	4	1	1	0	1	0	5	0	3	1	1	0	2	6	0	0	1	0	0	1	0	0	3	5	0	0	3	0	3	0	2	4	7
1703	hsa-mir-6876	0	0	2	0	0	0	0	0	0	1	0	0	0	0	0	0	0	0	0	0	0	0	0	0	0	0	0	0	0	0	0	1	0	0	0	0	0	0	1	0	0	0	0	0	0	0	0	0
1704	hsa-mir-6877	1	1	1	0	0	1	0	0	0	0	1	0	0	1	3	1	1	0	0	1	1	0	0	1	2	1	0	0	0	1	0	1	0	2	1	1	2	3	1	1	2	0	0	1	1	1	1	2
1705	hsa-mir-6878	0	0	0	0	0	0	0	0	1	0	0	0	0	0	0	0	0	0	0	0	0	0	0	1	0	0	0	0	1	0	0	0	0	0	0	0	0	0	0	0	0	0	0	0	0	0	0	0
1706	hsa-mir-6879	1	0	0	0	0	1	0	3	0	0	2	0	0	0	0	0	0	1	0	0	1	0	0	1	1	0	0	0	0	0	1	2	0	1	0	0	1	0	1	3	0	0	0	0	0	0	1	1
1707	hsa-mir-6880	0	0	0	0	0	0	0	0	0	0	0	0	0	0	0	0	0	0	1	0	0	0	0	0	0	0	0	0	0	0	0	0	0	0	1	0	0	0	0	0	0	0	2	2	0	0	0	0
1708	hsa-mir-6881	0	0	1	0	0	0	0	0	0	0	0	0	0	0	1	0	0	0	0	0	0	0	0	0	0	0	0	0	0	0	0	0	0	0	0	0	0	0	1	0	0	0	0	0	0	0	0	0
1709	hsa-mir-6882	0	0	1	0	0	1	0	0	0	1	1	0	0	0	4	0	1	0	0	0	0	0	0	0	0	0	0	0	1	0	2	3	0	0	1	0	0	1	0	1	0	0	0	2	0	0	1	0
1710	hsa-mir-6883	1	0	0	0	0	0	0	1	0	0	0	0	0	1	0	0	0	0	1	0	0	0	0	0	0	0	1	1	0	0	0	0	0	0	0	0	0	0	0	0	3	0	0	0	0	0	0	0
1711	hsa-mir-6884	0	0	0	0	0	0	2	1	0	0	0	0	0	0	0	0	0	1	1	0	0	0	0	0	0	2	0	0	1	0	0	2	0	0	0	2	0	0	1	0	0	0	0	2	0	0	1	4
1712	hsa-mir-6885	0	0	0	1	0	0	1	0	0	1	1	1	0	1	1	0	0	0	0	0	0	0	0	0	1	0	0	0	0	1	0	1	0	0	0	0	0	0	0	0	1	0	0	0	0	0	0	0
1713	hsa-mir-6886	1	0	0	0	0	0	0	0	0	0	0	0	0	0	0	0	2	0	0	0	0	0	0	0	0	0	0	0	0	0	0	0	0	0	0	0	0	0	0	0	0	0	1	1	1	1	0	0
1714	hsa-mir-6887	0	0	0	0	0	0	0	0	0	0	1	0	2	0	1	0	0	3	0	0	1	0	0	0	0	0	0	1	1	2	0	0	0	2	0	2	0	0	1	3	2	0	2	0	0	0	0	1
1715	hsa-mir-6888	0	0	0	0	0	0	0	0	0	0	0	0	0	0	0	0	1	1	0	0	0	0	0	0	0	1	0	0	0	0	0	0	0	0	0	0	0	0	0	0	0	0	0	0	0	0	0	1
1716	hsa-mir-6889	0	0	0	0	0	0	0	0	0	0	1	0	0	0	0	0	0	0	0	0	0	0	0	0	0	0	0	0	0	0	0	0	0	0	1	0	0	0	0	0	0	1	0	0	0	0	0	0
1717	hsa-mir-6890	0	0	0	0	0	0	0	0	0	0	1	0	0	0	0	0	0	0	0	0	0	0	0	0	0	0	0	0	1	0	0	0	0	0	0	0	0	0	0	0	0	0	0	0	0	0	0	0
1718	hsa-mir-6891	0	2	0	0	0	0	0	0	0	2	1	0	3	0	2	2	0	1	0	1	0	1	0	0	6	0	0	0	7	1	0	3	0	0	0	1	0	1	1	1	1	0	1	1	2	3	6	1
1719	hsa-mir-6892	5	2	2	3	3	15	6	2	5	5	2	2	1	24	3	7	2	5	7	0	10	4	0	1	21	6	12	5	1	4	4	11	1	1	3	3	2	8	7	2	5	9	4	3	2	1	9	9
1720	hsa-mir-6893	0	0	1	0	0	0	0	0	0	0	0	0	0	0	0	0	0	0	0	0	0	0	0	0	0	0	0	0	0	0	0	0	0	0	0	0	0	0	0	0	0	0	0	0	0	0	0	0
1721	hsa-mir-6894	2	0	0	0	0	0	0	0	0	1	1	0	0	0	0	2	0	0	1	0	0	0	0	0	0	0	0	0	0	0	1	0	0	2	0	0	0	0	0	1	1	1	3	0	1	0	0	1
1722	hsa-mir-6895	0	0	0	0	0	0	0	0	0	0	0	0	0	0	0	0	0	1	0	0	0	0	0	0	0	0	0	0	0	0	0	0	0	0	0	1	0	0	0	0	1	0	0	0	0	0	1	0
1723	hsa-mir-7-1	276	560	468	60	162	86	58	83	126	160	112	71	117	42	45	49	329	64	105	24	102	26	50	68	350	110	38	35	120	66	280	59	53	58	163	21	130	64	169	83	112	159	158	105	127	167	114	214
1724	hsa-mir-7-2	6	103	191	1	15	1	3	5	14	19	24	6	6	2	4	0	5	2	9	5	31	3	2	3	66	6	5	2	4	2	7	2	7	0	7	1	24	6	23	8	4	3	14	12	18	28	2	14
1725	hsa-mir-7-3	6	109	195	0	26	1	2	12	6	27	19	15	6	1	0	1	10	0	7	2	31	2	4	3	65	4	4	2	4	0	8	0	5	1	4	1	16	7	24	7	4	8	10	12	25	22	6	25
1726	hsa-mir-708	179	107	58	490	136	274	1955	173	126	51	1387	717	21	548	1983	1261	190	1374	180	197	304	676	684	299	109	949	169	514	1834	3394	24	535	97	2107	354	180	107	800	55	562	483	1519	123	745	43	185	1278	13
1727	hsa-mir-7106	0	0	0	0	0	0	0	0	0	1	0	0	0	0	0	0	0	0	0	0	0	0	0	0	0	0	0	0	0	0	0	0	0	1	0	0	0	0	0	0	0	0	0	0	0	0	0	0
1728	hsa-mir-7107	0	0	1	0	0	0	0	0	0	0	0	0	0	0	0	0	0	0	0	0	0	0	0	0	0	0	0	0	0	0	0	0	0	0	0	0	0	0	0	0	0	0	0	0	0	0	0	0
1729	hsa-mir-7108	0	0	0	0	0	0	0	0	0	0	0	0	0	0	0	0	0	0	0	0	0	0	0	0	0	0	0	0	0	0	0	0	0	0	0	0	0	0	1	0	0	0	0	0	0	0	0	0
1730	hsa-mir-7109	1	0	0	0	0	0	0	0	1	0	0	0	0	0	0	0	0	0	0	0	0	0	0	0	0	0	0	0	0	0	0	1	0	0	0	0	0	0	0	0	0	0	0	0	1	0	0	0
1731	hsa-mir-711	0	0	0	0	0	0	0	0	0	0	0	0	0	0	0	0	0	0	0	0	0	0	0	0	0	0	0	0	0	0	0	0	0	0	0	1	0	0	0	0	0	0	0	0	0	0	0	0
1732	hsa-mir-7110	1	0	0	1	0	0	0	0	0	1	1	0	0	1	0	0	1	0	0	0	0	2	0	0	0	1	1	0	0	1	0	0	0	1	0	1	1	1	0	1	0	3	1	0	0	0	0	1
1733	hsa-mir-7111	0	0	2	1	1	0	0	0	0	2	0	0	1	0	0	0	0	0	0	0	0	0	0	0	1	0	0	0	0	0	0	1	0	0	0	0	0	0	2	0	0	0	0	0	0	0	0	0
1734	hsa-mir-7112	0	0	1	0	0	2	1	1	0	1	2	0	0	1	3	2	0	0	0	2	1	7	0	0	0	0	0	0	1	0	0	2	0	1	0	0	0	1	0	0	5	0	1	0	0	0	0	3
1735	hsa-mir-7113	0	0	1	1	0	0	0	0	0	2	0	0	0	0	0	0	0	0	0	0	0	0	0	0	0	1	0	0	1	0	0	0	0	1	1	1	1	0	0	0	0	2	0	0	0	0	0	0
1736	hsa-mir-7114	1	0	0	0	0	0	0	0	0	0	0	1	1	0	0	0	0	0	0	0	0	0	0	0	0	0	0	0	0	0	0	0	0	0	0	0	0	0	0	0	0	0	0	0	0	0	1	0
1737	hsa-mir-7150	0	0	0	0	0	0	0	0	0	0	0	0	0	0	0	0	0	0	0	0	0	0	0	0	0	0	0	0	0	0	0	0	0	0	0	0	0	0	0	0	0	0	0	0	0	0	0	0
1738	hsa-mir-7151	38	0	0	0	0	0	0	0	0	0	1	1	1	3	3	0	0	0	0	0	0	0	0	0	0	0	1	0	0	0	0	2	0	0	0	0	0	7	0	1	0	0	2	0	0	1	0	0
1739	hsa-mir-7152	0	0	0	0	0	0	0	0	0	0	0	0	0	1	0	0	0	0	1	0	0	0	0	0	0	0	0	0	0	0	0	1	0	0	0	0	0	2	0	0	2	0	0	0	0	0	0	0
1740	hsa-mir-7153	0	0	0	0	0	0	0	0	0	0	0	0	0	0	0	0	0	0	0	0	0	0	0	0	0	0	0	0	0	0	0	0	0	0	0	0	0	0	0	0	0	0	0	0	0	0	0	0
1741	hsa-mir-7154	0	0	0	0	0	0	0	0	0	0	0	0	0	0	0	0	0	0	0	0	0	0	0	0	0	0	0	0	0	0	0	0	0	0	0	0	0	0	0	0	0	0	0	0	0	0	0	0
1742	hsa-mir-7155	1	0	1	0	1	1	0	1	0	0	2	1	0	1	0	0	0	0	1	0	0	0	0	1	2	1	1	1	0	1	0	1	1	0	1	0	0	1	0	0	1	1	0	0	0	0	1	1
1743	hsa-mir-7156	1	1	0	1	0	2	4	4	1	3	1	0	1	7	6	0	1	1	9	0	0	1	5	0	1	3	3	1	1	17	0	1	0	0	2	0	3	3	1	2	0	5	1	1	0	1	1	2
1744	hsa-mir-7157	0	0	0	0	0	0	0	0	0	0	0	0	0	0	0	0	0	0	0	0	0	0	0	0	0	0	0	0	0	0	0	0	0	0	0	0	0	0	0	0	0	0	0	0	0	0	0	0
1745	hsa-mir-7158	0	0	0	0	0	0	0	0	0	0	0	0	0	0	0	0	0	0	0	0	0	0	0	0	0	0	0	0	0	0	0	0	0	0	0	0	0	0	0	0	0	0	0	0	0	0	0	0
1746	hsa-mir-7159	0	0	0	0	0	0	0	0	0	0	0	0	0	0	0	0	0	0	0	0	0	0	0	0	0	0	0	0	0	0	0	0	0	0	0	0	0	0	0	0	0	0	0	0	0	0	0	0
1747	hsa-mir-7160	0	0	0	0	0	0	0	0	0	0	0	0	0	0	0	0	0	0	0	0	0	0	0	0	0	0	0	0	0	0	0	0	0	0	0	0	0	0	0	0	0	0	0	0	0	0	0	0
1748	hsa-mir-7161	0	0	0	0	0	0	0	0	0	0	0	0	0	0	0	0	0	0	0	0	0	0	0	0	0	0	0	0	0	0	0	0	0	0	0	4	0	0	0	0	0	0	0	0	0	1	0	1
1749	hsa-mir-7162	0	0	0	0	0	0	0	0	0	0	0	0	0	0	0	0	0	0	0	0	0	0	0	0	0	0	0	0	0	0	0	0	0	0	0	0	0	0	0	0	0	0	0	0	0	0	0	0
1750	hsa-mir-718	0	0	0	0	0	0	0	0	0	0	0	0	0	0	0	0	0	0	0	0	0	0	0	0	0	0	0	0	0	0	0	0	0	0	0	0	0	0	0	0	0	0	0	0	0	0	1	0
1751	hsa-mir-744	161	110	152	120	30	140	177	109	40	97	259	87	96	71	130	210	125	131	41	26	35	89	25	58	168	105	47	91	168	61	68	139	45	193	109	23	49	200	120	40	237	140	118	75	108	55	117	358
1752	hsa-mir-7515	0	0	0	0	0	0	0	0	0	0	0	0	0	0	0	0	0	0	0	0	0	0	0	0	0	0	0	0	0	0	0	0	0	0	0	0	0	0	0	0	0	0	0	0	0	0	0	0
1753	hsa-mir-758	24	28	36	44	6	20	129	5	60	659	161	73	13	32	101	167	29	114	73	3	10	45	2	42	97	80	24	46	40	315	9	31	34	32	34	9	13	166	38	40	30	97	10	69	20	38	59	44
1754	hsa-mir-759	0	0	0	0	0	0	0	0	0	0	0	0	0	0	0	0	0	0	0	0	0	0	0	0	0	0	0	0	0	0	0	0	0	0	0	0	0	0	0	0	0	0	0	0	0	0	0	0
1755	hsa-mir-760	5	1	4	2	1	7	1	8	3	2	0	4	4	7	5	5	5	3	1	1	0	0	1	4	1	8	1	2	18	1	0	3	1	2	0	1	3	4	3	2	4	12	3	0	1	1	2	13
1756	hsa-mir-761	0	0	0	0	0	0	0	0	0	0	0	0	0	0	0	0	0	0	0	0	0	0	0	0	0	0	0	0	0	0	0	0	0	0	0	0	0	0	0	0	0	0	0	0	0	0	0	0
1757	hsa-mir-762	0	0	0	0	0	0	0	0	0	0	0	0	0	0	0	0	0	0	0	0	0	0	0	0	0	0	0	0	0	0	0	0	0	0	0	0	0	0	0	0	0	0	0	0	0	0	0	0
1758	hsa-mir-764	0	0	0	0	0	0	0	0	0	0	0	0	0	0	0	0	0	0	0	0	0	0	0	0	0	0	0	0	0	0	0	0	0	0	0	0	0	0	0	0	0	0	0	0	0	0	0	0
1759	hsa-mir-7641-1	0	0	0	0	0	0	1	0	0	0	0	0	1	1	4	1	1	0	0	0	0	3	0	2	0	0	0	0	0	2	1	0	0	0	0	3	1	0	0	0	1	0	0	0	0	0	1	1
1760	hsa-mir-7641-2	0	0	0	1	0	0	0	0	2	0	1	0	1	0	6	1	0	0	0	0	0	1	1	0	0	0	0	0	1	3	0	1	0	0	0	1	0	1	0	1	0	0	0	0	0	0	0	0
1761	hsa-mir-765	2	0	1	0	2	0	1	0	1	1	0	0	0	0	0	1	2	2	0	0	0	0	1	0	1	1	0	0	0	1	0	1	0	0	0	0	0	3	0	1	0	1	1	1	0	0	0	2
1762	hsa-mir-766	36	8	16	31	20	17	21	7	13	72	35	22	2	43	22	15	13	42	12	3	10	11	12	13	28	34	28	14	25	7	15	55	3	12	24	13	24	51	8	11	15	38	35	29	10	2	9	26
1763	hsa-mir-767	2	0	1	1	0	14	622	471	762	819	1	0	126	1	1	595	65	6	0	209	1	2	4	423	0	308	3	204	1	2	0	2	0	427	2	500	0	64	1652	3	31	955	0	95	8	4	0	0
1764	hsa-mir-769	119	85	160	68	47	130	61	62	70	56	122	58	78	55	137	134	51	139	51	26	40	65	44	45	115	76	66	33	134	109	90	150	27	46	109	35	33	186	86	101	160	124	63	64	80	18	107	180
1765	hsa-mir-770	0	0	0	0	0	0	0	0	0	8	0	0	0	0	0	0	0	0	0	0	0	0	0	0	0	0	0	0	0	0	0	0	0	0	0	0	0	0	0	0	0	1	0	0	0	0	0	0
1766	hsa-mir-7702	17	0	0	4	2	7	5	0	3	13	1	1	0	10	0	0	0	18	2	2	0	0	10	1	1	3	4	3	2	0	1	0	0	0	1	4	4	2	0	0	1	7	1	8	1	0	2	0
1767	hsa-mir-7703	0	0	0	0	0	0	0	0	0	0	1	0	0	0	0	0	0	1	0	0	1	0	0	0	0	0	0	0	1	0	0	0	0	0	0	0	1	0	0	0	0	0	1	0	0	0	0	0
1768	hsa-mir-7704	0	0	0	0	0	0	0	0	0	0	0	0	0	0	0	0	0	0	0	0	0	0	0	0	0	0	0	0	0	0	0	0	0	0	0	1	0	0	0	0	0	0	0	0	0	0	0	0
1769	hsa-mir-7705	9	1	4	1	11	1	2	4	2	4	11	3	2	0	6	3	4	16	9	2	11	8	2	1	25	4	3	1	9	5	0	1	1	1	6	13	3	5	1	9	3	3	6	3	2	4	6	1
1770	hsa-mir-7706	18	1	28	6	1	16	9	6	2	11	1	5	7	14	11	8	14	4	7	7	4	4	5	17	11	9	4	6	12	13	6	5	1	4	3	16	3	10	7	9	18	7	5	6	14	3	3	17
1771	hsa-mir-7843	0	0	0	0	0	0	0	0	0	0	0	0	0	0	0	0	0	0	0	0	0	0	0	0	0	0	0	0	0	0	0	0	0	0	0	0	0	0	0	1	0	0	0	0	0	0	0	0
1772	hsa-mir-7844	3	0	0	0	0	0	1	0	0	3	0	0	0	0	3	0	2	1	0	0	0	0	0	0	2	0	1	1	3	0	1	0	0	1	1	1	0	0	0	6	0	0	2	0	1	0	0	0
1773	hsa-mir-7845	0	0	0	0	0	0	0	0	1	0	0	1	0	0	0	0	0	1	0	0	2	0	0	0	0	0	0	0	0	0	1	1	0	0	0	1	1	0	0	0	0	0	0	0	0	0	0	0
1774	hsa-mir-7846	1	1	0	0	0	0	0	0	0	0	0	0	0	0	0	0	0	0	0	0	1	0	0	1	0	0	0	0	1	0	0	0	0	0	1	0	0	1	0	2	0	0	0	0	0	0	0	2
1775	hsa-mir-7847	0	0	0	0	0	0	0	0	0	0	0	0	0	0	0	0	0	0	0	0	0	0	0	0	0	0	0	0	0	0	0	0	0	0	0	0	0	0	0	0	0	0	0	0	0	0	0	0
1776	hsa-mir-7848	0	0	0	0	0	0	0	0	0	0	0	0	0	0	0	0	0	0	0	0	0	0	0	0	0	0	0	0	0	0	0	0	0	0	0	0	0	0	0	0	0	0	0	0	0	0	0	0
1777	hsa-mir-7849	0	0	0	0	0	0	0	0	0	0	0	0	0	0	0	0	0	0	0	0	0	0	0	0	0	0	0	0	0	0	0	0	0	0	0	0	0	0	0	0	0	0	0	0	0	0	0	0
1778	hsa-mir-7850	6	0	1	0	0	1	2	0	0	2	0	1	1	0	1	0	0	1	0	0	1	1	0	0	0	0	0	1	0	0	0	0	1	0	0	0	1	0	1	2	1	0	1	0	0	0	0	0
1779	hsa-mir-7851	0	0	1	0	0	0	1	0	0	0	0	0	0	0	1	0	0	0	0	0	0	0	0	0	0	0	0	0	0	0	0	0	0	0	0	0	0	0	0	0	0	0	0	0	0	0	0	0
1780	hsa-mir-7852	0	0	0	0	0	0	0	0	0	0	0	0	0	0	0	0	0	0	0	0	0	0	0	0	0	0	0	0	0	0	0	0	0	0	0	0	0	0	0	0	0	0	0	0	0	0	0	0
1781	hsa-mir-7853	0	0	0	0	0	0	0	0	0	0	0	0	0	0	0	0	0	0	0	0	0	0	0	0	0	0	0	0	0	0	0	0	0	0	0	0	0	0	0	0	0	1	0	0	0	0	0	0
1782	hsa-mir-7854	2	0	0	0	0	0	2	1	2	2	0	2	0	0	1	1	0	1	1	1	1	0	1	6	0	2	0	0	10	2	0	3	2	1	0	2	0	0	2	0	3	2	3	0	1	0	10	1
1783	hsa-mir-7855	0	0	0	0	0	0	0	0	0	0	0	0	0	0	0	0	0	0	0	0	0	0	0	0	0	0	0	0	0	0	0	0	0	0	0	0	0	0	0	0	0	0	0	0	0	0	0	0
1784	hsa-mir-7856	0	0	0	0	0	0	0	0	0	0	0	0	0	0	0	0	0	0	0	0	0	0	0	0	0	0	0	0	0	0	0	0	0	0	0	0	0	0	0	0	0	0	0	0	0	0	0	0
1785	hsa-mir-7973-1	0	0	0	0	0	0	0	0	0	0	0	0	0	0	0	0	0	0	0	0	0	0	0	0	0	0	0	0	0	0	0	0	0	0	0	0	0	0	0	0	0	0	0	0	0	0	0	0
1786	hsa-mir-7973-2	0	0	0	0	0	0	0	0	0	0	0	0	0	0	0	0	0	0	0	0	0	0	0	0	0	0	0	0	0	0	0	0	0	0	0	0	0	0	0	0	0	0	0	0	0	0	0	0
1787	hsa-mir-7974	2	7	5	0	7	1	0	0	7	9	1	0	6	0	2	0	0	1	4	0	11	2	2	5	14	3	0	6	1	8	7	0	1	5	1	0	0	0	2	4	1	4	5	7	3	0	1	6
1788	hsa-mir-7975	0	0	0	0	0	0	0	0	0	0	0	0	0	0	0	0	0	0	0	0	0	0	0	0	0	0	0	0	0	0	0	0	0	0	0	0	0	0	0	0	0	0	0	0	0	0	0	0
1789	hsa-mir-7976	1	1	0	1	0	0	0	0	0	0	0	1	0	0	2	1	1	0	1	0	0	0	0	0	0	0	1	1	1	1	0	0	0	1	1	0	0	0	0	0	2	0	0	0	1	0	1	0
1790	hsa-mir-7977	0	0	0	0	0	0	0	0	0	0	0	0	0	0	0	0	0	0	0	0	0	0	0	0	0	0	0	0	0	0	0	0	0	0	0	0	0	0	0	0	0	0	0	0	0	0	0	0
1791	hsa-mir-7978	0	0	0	0	0	0	0	0	0	0	1	0	0	0	0	0	0	0	0	0	0	0	0	0	0	0	0	0	0	0	0	0	1	0	0	0	0	0	0	0	0	0	0	0	0	0	0	0
1792	hsa-mir-802	0	2	1	0	0	0	0	0	2	30	0	0	0	0	0	0	0	0	0	0	1	0	0	0	0	0	0	0	0	1	0	0	0	0	0	0	6	0	2	1	0	0	0	0	1	0	0	0
1793	hsa-mir-8052	0	0	0	0	0	0	0	0	0	0	0	0	0	0	0	0	0	0	0	0	0	0	0	0	0	0	0	0	0	0	0	0	0	0	0	0	0	0	0	0	0	0	0	0	0	0	0	0
1794	hsa-mir-8053	0	0	0	0	0	0	0	0	0	0	0	0	0	0	0	0	0	0	0	0	0	0	0	0	0	0	0	0	0	0	0	0	0	0	0	0	0	0	0	0	0	0	0	0	0	0	0	0
1795	hsa-mir-8054	0	0	0	0	0	0	0	0	0	0	0	0	0	0	0	0	0	0	0	0	0	0	0	0	0	0	0	0	0	0	0	0	0	0	0	0	0	0	0	0	0	0	0	0	0	0	0	0
1796	hsa-mir-8055	0	0	0	0	0	0	0	0	0	0	0	0	0	0	0	0	0	0	0	0	0	0	0	0	0	0	0	0	0	0	0	0	0	0	0	0	0	0	0	0	0	0	0	0	0	0	0	0
1797	hsa-mir-8056	0	0	0	0	0	0	0	0	0	0	0	0	0	0	0	0	0	0	0	0	0	0	0	0	0	0	0	0	0	0	0	0	0	0	0	0	0	0	0	0	0	0	0	0	0	0	0	0
1798	hsa-mir-8057	0	0	0	0	0	0	0	0	0	0	0	0	0	0	0	0	0	0	0	0	0	0	0	0	0	0	0	0	0	0	0	0	0	0	0	0	0	0	0	0	0	0	0	0	0	0	0	0
1799	hsa-mir-8058	0	0	0	0	0	0	0	0	0	0	0	0	0	0	0	0	0	0	0	0	0	0	0	0	0	0	0	0	0	0	0	0	0	0	0	0	0	0	0	0	0	0	0	0	0	0	0	0
1800	hsa-mir-8059	0	0	0	0	0	0	0	0	0	0	0	0	0	0	0	0	0	0	0	0	0	0	0	0	0	0	0	0	0	0	0	0	0	0	0	0	0	0	1	0	0	0	0	0	0	0	0	2
1801	hsa-mir-8060	0	0	0	0	0	0	0	0	0	0	0	0	0	0	0	0	0	0	0	0	0	0	0	0	0	0	0	0	0	0	0	0	0	0	0	0	0	0	0	0	0	0	0	0	0	0	0	0
1802	hsa-mir-8061	0	0	0	0	0	0	0	0	0	0	0	0	0	0	0	0	0	0	0	0	0	0	0	0	0	0	0	0	0	0	0	0	0	0	0	0	0	0	0	0	0	0	0	0	0	0	0	0
1803	hsa-mir-8062	0	0	0	0	0	0	0	0	0	0	0	0	0	0	0	0	0	0	0	0	0	0	0	0	0	0	0	0	0	0	0	0	0	0	0	0	0	0	0	0	0	0	0	0	0	0	0	0
1804	hsa-mir-8063	0	0	0	0	0	0	0	0	0	0	0	0	0	0	0	0	0	0	0	0	0	0	0	0	0	0	0	0	0	0	0	0	0	0	0	0	0	0	0	0	0	0	0	0	0	0	0	0
1805	hsa-mir-8064	0	0	0	0	0	0	0	0	0	0	0	0	0	0	0	0	0	0	0	0	0	0	0	0	0	0	0	0	0	0	0	0	0	0	0	0	0	0	0	0	0	0	0	0	0	0	0	0
1806	hsa-mir-8065	0	0	0	0	0	0	0	0	0	0	0	0	0	0	0	0	0	0	0	0	0	0	0	0	0	0	0	0	0	0	0	0	0	0	0	0	0	0	0	0	0	0	0	0	0	0	0	0
1807	hsa-mir-8066	0	0	0	0	0	0	0	0	0	0	0	0	0	0	0	0	0	0	0	0	0	0	0	0	0	0	0	0	0	0	0	0	0	0	0	0	0	0	0	0	0	0	0	0	0	0	0	0
1808	hsa-mir-8067	0	0	0	0	0	0	0	0	0	0	0	0	0	0	0	0	0	0	0	0	0	0	0	0	0	0	0	0	0	0	0	0	0	0	0	0	0	0	0	0	0	0	0	0	0	0	0	0
1809	hsa-mir-8068	0	0	0	0	0	0	0	0	0	0	0	0	0	0	0	0	0	0	0	0	0	0	0	0	0	0	0	0	0	0	0	0	0	0	0	0	0	0	0	0	0	0	0	0	0	0	0	0
1810	hsa-mir-8069-1	0	0	0	0	0	0	0	0	0	0	0	0	0	0	0	0	0	0	0	0	0	0	0	0	0	0	0	0	0	0	0	0	0	0	0	0	0	0	0	0	0	0	0	0	0	0	0	0
1811	hsa-mir-8069-2	0	0	0	0	0	0	0	0	0	0	0	0	0	0	0	0	0	0	0	0	0	0	0	0	0	0	0	0	0	0	0	0	0	0	0	0	0	0	0	0	0	0	0	0	0	0	0	0
1812	hsa-mir-8070	0	0	0	0	0	0	0	0	0	0	0	0	0	0	0	0	0	0	0	0	0	0	0	0	0	0	0	0	0	0	0	0	0	0	0	0	0	0	0	0	0	0	0	0	0	0	0	0
1813	hsa-mir-8071-1	0	0	0	0	0	0	0	0	0	0	0	0	0	0	0	0	0	0	0	0	0	0	0	0	0	0	0	0	0	0	0	0	0	0	0	0	0	0	0	0	0	0	0	0	0	0	0	0
1814	hsa-mir-8071-2	0	0	0	0	0	0	0	0	0	0	0	0	0	0	0	0	0	0	0	0	0	0	0	0	0	0	0	0	0	0	0	0	0	0	0	0	0	0	0	0	0	0	0	0	0	0	0	0
1815	hsa-mir-8072	0	0	1	0	2	0	1	2	0	0	0	0	0	0	0	1	0	0	0	0	1	0	0	1	1	1	0	2	0	0	1	0	0	2	0	0	0	0	0	1	0	0	1	0	1	0	0	0
1816	hsa-mir-8073	0	0	0	0	0	0	0	0	0	0	0	0	0	0	0	0	0	0	0	0	0	0	0	0	0	0	0	0	0	0	0	0	0	0	0	0	0	0	0	0	0	0	0	0	0	0	0	0
1817	hsa-mir-8074	0	0	0	0	0	0	0	0	0	0	0	0	0	0	0	0	0	0	0	0	0	0	0	0	0	0	0	0	0	0	0	0	0	0	0	0	0	0	0	0	0	0	0	0	0	0	0	0
1818	hsa-mir-8075	0	0	0	0	0	0	0	0	0	0	0	0	0	0	0	0	0	0	0	0	0	0	0	0	0	0	0	0	0	0	0	0	0	0	0	0	0	0	0	0	0	0	0	0	0	0	0	0
1819	hsa-mir-8076	0	0	0	0	0	0	0	0	0	0	0	0	0	0	0	0	0	0	0	0	0	0	0	0	0	0	0	0	0	0	0	0	0	0	0	0	0	0	0	0	0	0	0	0	0	0	0	0
1820	hsa-mir-8077	0	0	0	0	0	1	0	0	0	0	0	0	0	0	0	0	0	0	0	0	0	0	0	0	0	0	0	0	0	0	0	0	0	0	0	0	0	0	0	0	0	0	0	0	0	0	0	0
1821	hsa-mir-8078	0	0	0	0	0	0	0	0	0	0	0	0	0	0	0	0	0	0	0	0	0	0	0	0	0	0	0	0	0	0	0	0	0	0	0	0	0	0	0	0	0	0	0	0	0	0	0	0
1822	hsa-mir-8079	0	0	0	0	0	0	0	0	0	0	0	0	0	0	0	0	0	0	0	0	0	0	0	0	0	0	0	0	0	0	0	0	0	0	0	0	0	0	0	0	0	0	0	0	0	0	0	0
1823	hsa-mir-8080	0	0	0	0	0	0	0	0	0	0	0	0	0	0	0	0	0	0	0	0	0	0	0	0	0	0	0	0	0	0	0	0	0	0	0	0	0	0	0	0	0	0	0	0	0	0	0	0
1824	hsa-mir-8081	0	0	0	0	0	0	0	0	0	0	0	0	0	0	0	0	0	0	0	0	0	0	0	0	0	0	0	0	0	0	0	0	0	0	0	0	0	0	0	0	0	0	0	0	0	0	0	0
1825	hsa-mir-8082	0	0	0	0	0	0	0	0	0	0	0	0	0	0	0	0	0	0	0	0	0	0	0	0	0	0	0	0	0	0	0	0	0	0	0	0	0	0	0	0	0	0	0	0	0	0	0	0
1826	hsa-mir-8083	0	0	0	0	0	0	0	0	0	0	0	0	0	0	0	0	0	0	0	0	0	0	0	0	0	0	0	0	0	0	0	0	0	0	0	0	0	0	0	0	0	0	0	0	0	0	0	0
1827	hsa-mir-8084	0	0	0	0	0	0	0	0	0	0	0	0	0	0	0	0	0	0	0	0	0	0	0	0	0	0	0	0	0	0	0	0	0	0	0	0	0	0	0	0	0	0	0	0	0	0	0	0
1828	hsa-mir-8085	0	0	1	0	0	0	0	0	0	1	0	0	0	0	0	0	0	0	0	0	0	0	0	0	0	0	0	0	0	0	0	0	0	0	0	0	0	0	0	0	0	0	0	0	0	0	0	0
1829	hsa-mir-8086	0	0	0	0	0	0	0	0	0	0	0	0	0	0	0	0	0	0	0	0	0	0	0	0	0	0	0	0	0	0	0	0	0	0	0	0	0	0	0	0	0	0	0	0	0	0	0	0
1830	hsa-mir-8087	0	0	0	0	0	0	0	0	0	0	0	0	0	0	0	0	0	0	0	0	0	0	0	0	0	0	0	0	0	0	0	0	0	0	0	0	0	0	0	0	0	0	0	0	0	0	0	0
1831	hsa-mir-8088	0	0	0	0	0	0	0	0	0	0	0	0	0	0	0	0	0	0	0	0	0	0	0	0	0	0	0	0	0	0	0	0	0	0	0	0	0	0	0	0	0	0	0	0	0	0	0	0
1832	hsa-mir-8089	0	0	0	0	0	0	0	0	0	0	0	0	0	0	0	0	0	0	0	0	0	0	0	0	0	0	0	0	0	0	0	0	0	0	0	0	0	0	0	0	0	0	0	0	0	0	0	0
1833	hsa-mir-8485	0	0	0	0	0	0	0	0	0	0	0	0	0	0	0	0	0	0	0	0	0	0	0	0	0	0	0	0	0	0	0	0	0	0	0	0	0	0	0	0	0	0	0	0	0	0	0	0
1834	hsa-mir-873	0	0	0	0	0	10	4	0	2	0	2	4	0	1	1	4	0	0	1	3	1	1	0	0	0	1	0	0	1	0	0	0	4	0	0	0	1	4	2	1	3	5	1	1	1	0	0	0
1835	hsa-mir-874	59	40	42	61	32	183	150	3	91	103	129	93	5	79	80	83	83	98	72	16	35	72	56	38	30	123	56	56	141	185	81	38	78	57	166	21	69	118	34	190	199	29	17	34	10	67	158	75
1836	hsa-mir-875	0	0	0	0	0	0	0	0	0	0	0	0	0	0	0	0	0	0	0	0	0	0	0	0	0	0	0	0	2	0	0	0	0	0	0	0	0	0	0	0	0	0	0	0	0	0	0	0
1837	hsa-mir-876	1	1	0	0	0	15	1	0	1	0	0	1	0	0	0	1	0	0	0	3	0	1	0	0	0	0	0	0	1	0	0	0	2	0	0	0	0	0	0	0	0	3	0	0	0	0	2	0
1838	hsa-mir-877	47	18	62	5	5	6	6	18	11	16	27	8	18	2	9	14	14	11	3	10	8	5	8	14	16	9	6	14	10	4	9	12	2	16	5	1	17	16	41	12	12	23	48	9	5	21	18	24
1839	hsa-mir-885	0	1	0	4	0	1	6	0	1	3	0	0	0	2	0	0	142	0	1	1	0	0	1	1	0	2	1	0	0	2	0	1	2	0	0	1	0	2	0	2	2	0	0	0	0	1	1	0
1840	hsa-mir-887	5	3	5	15	3	126	12	3	23	26	16	12	8	44	7	7	5	16	27	6	5	12	12	3	6	48	32	4	2	12	3	11	13	5	11	6	13	55	19	24	8	4	7	4	3	7	2	8
1841	hsa-mir-888	0	0	0	0	0	0	0	0	1	0	0	0	0	0	0	0	0	0	0	0	0	0	0	0	0	0	1	0	0	0	0	0	0	0	0	0	0	0	0	0	0	0	0	0	0	0	0	0
1842	hsa-mir-889	78	59	39	136	20	67	104	8	100	1006	129	61	17	49	100	164	39	126	125	19	34	33	15	81	105	82	25	61	89	232	14	27	64	38	53	8	31	253	56	62	33	141	13	59	22	42	70	73
1843	hsa-mir-890	0	0	0	0	0	0	0	0	0	0	0	0	0	0	0	0	0	0	0	0	0	0	0	0	0	0	0	0	0	0	0	0	0	0	0	0	0	0	0	0	0	0	0	0	0	0	0	0
1844	hsa-mir-891a	0	3	0	0	0	4	3	1	22	70	0	0	0	3	0	8	0	0	1	2	5	1	0	17	6	4	5	3	2	1	1	4	0	0	0	0	0	6	0	0	42	10	0	0	0	0	1	2
1845	hsa-mir-891b	0	0	0	0	0	0	0	0	0	0	0	0	0	0	0	0	0	0	0	0	0	0	0	0	0	0	0	0	0	0	0	0	0	0	0	0	0	0	0	0	0	0	0	0	0	0	0	0
1846	hsa-mir-892a	0	0	0	0	0	0	0	0	3	6	0	0	0	0	0	0	0	0	0	1	0	0	0	0	0	0	0	1	0	0	0	0	1	0	0	0	0	1	0	0	0	0	0	0	0	0	0	0
1847	hsa-mir-892b	0	0	0	0	0	1	0	0	0	0	0	0	0	0	0	0	0	0	0	0	0	0	0	0	0	0	0	0	0	0	0	0	0	0	0	0	0	0	0	0	0	0	0	0	0	0	0	0
1848	hsa-mir-892c	0	0	0	0	0	0	0	0	1	0	0	0	0	1	0	0	0	0	0	0	0	0	0	0	0	0	0	0	0	0	0	0	0	0	0	0	0	0	0	0	0	0	0	0	0	0	0	0
1849	hsa-mir-9-1	407	77	2461	1201	264	8592	878	2526	2513	4008	692	1360	55	8146	7511	2126	2415	424	1110	1397	116	2812	3383	1976	458	3701	1790	12422	12244	1067	79	4732	616	321	471	531	381	2500	216	635	4410	1434	88	1931	217	84	15163	134
1850	hsa-mir-9-2	430	77	2455	1164	220	8799	876	2656	2425	4069	700	1351	43	8263	7480	2108	2464	404	1126	1378	111	2881	3397	2027	463	3825	1864	12259	12272	1023	90	4755	628	292	435	569	374	2496	205	695	4347	1347	72	1985	204	80	14902	128
1851	hsa-mir-9-3	383	80	2447	1241	224	8448	895	2643	2417	4175	688	1416	54	8361	7541	2081	2503	388	1093	1422	97	2871	3634	1992	448	3733	1838	12390	12261	1064	87	4713	636	315	429	546	403	2445	208	672	4410	1367	107	1986	205	90	15053	136
1852	hsa-mir-920	0	0	0	0	0	0	0	0	0	0	0	0	0	0	0	0	0	0	0	0	0	0	0	0	0	0	0	0	0	0	0	0	0	0	0	0	0	0	0	0	0	0	0	0	0	0	0	0
1853	hsa-mir-921	0	0	0	0	0	0	0	0	0	0	0	0	0	0	0	0	0	0	0	0	0	0	0	0	0	0	0	0	0	0	0	0	0	0	0	0	0	0	0	0	0	0	0	0	0	0	0	0
1854	hsa-mir-922	0	0	0	0	0	0	0	0	0	0	0	0	0	0	0	0	0	0	0	0	0	0	0	0	0	0	0	0	0	1	0	0	0	0	0	0	0	0	0	0	0	0	1	1	0	0	0	0
1855	hsa-mir-924	0	0	0	0	0	0	0	0	0	0	0	0	0	0	0	0	0	0	0	0	0	0	0	0	0	0	0	0	0	0	0	0	0	0	0	0	0	0	0	0	0	0	0	0	0	0	0	0
1856	hsa-mir-92a-1	20312	17773	26138	22667	51004	41342	26098	17311	19487	44565	31009	41281	30079	16809	20455	31180	38270	15327	15580	12144	14161	16279	17895	21236	43543	16989	16485	12353	55576	30061	48628	37631	10946	27522	62641	29121	13130	23794	19515	43586	106467	24644	19934	22864	18904	10892	39338	25125
1857	hsa-mir-92a-2	17854	15829	23666	20675	44297	36758	23294	15398	17792	39039	28773	38201	28026	15253	18572	30128	35982	13898	13551	10698	12555	15342	15647	18943	40263	15195	14883	11791	51275	27449	42639	33890	9558	25856	55858	25337	12041	21684	18331	38345	99104	23293	18786	20875	16591	9741	37241	22477
1858	hsa-mir-92b	1321	186	676	138	94	453	397	925	205	261	1048	445	368	349	355	754	156	241	181	77	181	293	273	118	589	732	385	212	657	539	414	637	95	234	521	211	159	1847	657	236	383	789	585	447	233	158	852	975
1859	hsa-mir-93	31424	24214	79485	11792	28181	128243	24536	27614	20863	69131	27850	19062	25308	22415	36085	28970	31746	15316	17899	40820	26161	30486	24107	32844	46788	29577	15153	23131	39992	55810	12528	22012	9195	23012	37477	38209	9452	33887	79257	94053	71212	33590	25231	27826	50215	46523	36548	49590
1860	hsa-mir-933	0	0	0	0	0	0	0	0	0	0	0	0	0	0	0	0	0	1	0	0	0	0	0	0	0	0	0	0	0	0	0	0	0	0	0	0	0	0	0	0	0	0	0	0	0	0	0	0
1861	hsa-mir-934	3	4	0	1	0	1	1	18	5	1	0	0	0	0	2	2	0	2	0	1	0	0	0	8	1	0	0	0	0	0	8	0	1	0	14	0	9	2	4	154	8	0	0	2	0	0	1	5
1862	hsa-mir-935	55	8	54	2	53	38	4	60	20	4	1	1	28	0	0	3	1	2	3	0	55	0	3	2	100	27	2	1	4	1	0	22	3	0	40	1	4	10	26	1	23	1	76	3	17	0	3	4
1863	hsa-mir-936	0	0	0	0	0	0	0	0	0	0	0	0	0	0	0	0	0	0	0	0	0	0	0	0	0	0	0	0	0	1	0	0	0	0	0	0	0	0	0	0	0	0	0	2	0	0	0	0
1864	hsa-mir-937	13	4	27	2	1	36	5	27	7	8	8	4	5	0	10	14	28	13	0	6	4	6	0	5	44	4	2	6	26	2	2	7	0	12	10	4	1	3	19	6	12	20	5	3	16	4	14	40
1865	hsa-mir-938	0	0	0	0	0	0	0	0	1	0	1	0	0	1	1	1	0	0	0	0	0	0	0	0	1	1	1	0	0	1	0	1	0	0	1	0	0	0	0	0	0	0	0	1	0	0	0	0
1866	hsa-mir-939	3	2	3	1	1	2	1	1	2	3	4	5	4	4	3	2	3	5	1	0	3	4	2	4	5	1	2	1	3	1	2	4	1	10	2	0	0	6	0	3	5	2	3	2	3	1	4	5
1867	hsa-mir-940	4	5	6	3	1	6	15	8	3	10	8	3	7	2	13	11	6	8	7	5	7	4	3	12	19	3	0	18	27	3	5	4	0	13	6	2	1	8	22	4	6	24	16	9	2	4	26	15
1868	hsa-mir-941-1	0	0	0	0	0	0	0	0	0	0	0	0	0	0	0	0	0	0	0	0	0	0	0	0	0	0	0	0	0	1	0	0	0	0	0	0	0	1	0	0	0	0	0	0	0	0	0	0
1869	hsa-mir-941-2	0	0	0	0	0	0	0	0	0	0	0	0	0	0	0	0	0	0	0	0	0	0	0	0	0	0	0	0	0	0	0	0	0	0	0	0	0	0	0	0	0	0	0	0	0	0	0	0
1870	hsa-mir-941-3	0	0	0	0	0	0	0	0	0	0	0	0	0	0	0	0	0	0	0	0	0	0	0	0	0	0	0	0	0	0	0	0	0	0	0	0	0	0	0	0	0	0	0	0	0	0	0	0
1871	hsa-mir-941-4	0	0	0	0	0	0	0	0	0	0	0	0	0	0	0	0	0	0	0	0	0	0	0	0	0	0	0	0	0	0	0	0	0	0	0	0	0	0	0	0	0	0	0	0	0	0	0	0
1872	hsa-mir-941-5	0	0	0	0	0	0	0	0	0	0	0	0	0	0	0	0	0	0	0	0	0	0	0	0	0	0	0	0	0	0	0	0	0	0	0	0	0	0	0	0	0	0	0	0	0	0	0	0
1873	hsa-mir-942	91	36	67	23	37	27	16	27	28	108	35	17	54	10	14	20	68	28	30	16	41	18	29	19	85	27	6	46	56	31	18	21	13	32	56	4	12	43	73	38	72	68	39	74	30	38	34	107
1874	hsa-mir-943	0	0	0	0	0	0	0	0	0	0	0	0	0	0	1	0	1	0	0	0	0	0	0	1	0	0	0	0	0	0	0	0	0	0	0	1	0	0	0	0	0	0	0	0	0	0	1	0
1875	hsa-mir-944	2	4	1	314	22	339	275	2	4	2	577	166	1	5	339	2050	14	784	7	102	88	167	461	388	1	81	2	667	3149	1000	0	644	1	1227	12	49	2	206	1	118	1093	4766	0	1243	15	1	1853	0
1876	hsa-mir-95	75	25	124	18	5	15	16	9	14	4	30	36	1	17	21	2	113	12	18	10	8	14	15	12	102	18	7	6	4	21	126	9	11	3	119	6	7	99	23	116	10	64	51	31	5	66	24	12
1877	hsa-mir-9500	0	0	0	0	0	0	0	0	0	0	0	0	0	0	0	0	0	0	0	0	0	0	0	0	0	0	0	0	0	0	0	0	0	0	0	0	0	0	0	0	0	0	0	0	0	0	0	0
1878	hsa-mir-96	97	118	39	36	47	104	108	66	26	97	97	181	16	3	150	170	265	109	51	58	128	67	64	31	111	32	17	37	168	161	38	91	69	185	172	135	35	33	77	164	170	173	69	70	15	77	211	146
1879	hsa-mir-98	394	144	396	238	52	253	306	294	85	88	562	211	89	206	240	195	347	189	111	81	78	68	122	256	334	241	207	111	515	197	130	276	65	161	288	170	180	1576	236	259	278	336	174	199	48	191	162	214
1880	hsa-mir-99a	50	974	193	5542	77	2356	1626	6166	1451	16	773	474	133	1465	772	798	258	917	1422	273	291	412	2214	1431	66	2087	5473	286	1111	1302	452	3126	964	110	4549	189	983	6580	47	2068	5758	3426	114	674	57	575	1806	340
1881	hsa-mir-99b	44103	27787	13240	70231	13276	129531	77739	38762	84075	60979	60109	45509	42082	162458	72529	84611	23522	64679	40750	17802	13605	27383	22690	20620	48571	151916	110911	19224	34827	72816	44865	122136	32454	33955	40976	13776	31053	173185	75423	73940	104043	54075	31505	36388	9591	13490	39750	50051
[truncated: 148 more columns]
