# Supplementary material for: A six-microRNA signature can better predict overall survival of patients with esophagus adenocarcinoma
Source: PeerJ. 2019 Jul 25;7:e7353. doi: 10.7717/peerj.7353 (PMC6661144; doi:10.7717/peerj.7353)
Supplement: Supplemental Information 3 [file peerj-07-7353-s003.zip]

Archive with 1 entries (1 files):
- mrna_raw_data.csv
