# Supplementary material for: A six-microRNA signature can better predict overall survival of patients with esophagus adenocarcinoma
Source: PeerJ. 2019 Jul 25;7:e7353. doi: 10.7717/peerj.7353 (PMC6661144; doi:10.7717/peerj.7353)
Supplement: Supplemental Information 3 [file peerj-07-7353-s003.zip › mrna_raw_data.csv]

	gene_id	TCGA-JY-A93E-01A-11R-A37I-31	TCGA-LN-A49P-01A-11R-A24K-31	TCGA-VR-A8ER-01A-11R-A36D-31	TCGA-L5-A4OG-01A-11R-A260-31	TCGA-Z6-A8JD-01A-11R-A36D-31	TCGA-2H-A9GF-01A-11R-A37I-31	TCGA-L5-A4OJ-11A-12R-A260-31	TCGA-2H-A9GN-01A-11R-A37I-31	TCGA-KH-A6WC-01A-11R-A336-31	TCGA-L5-A893-01A-11R-A36D-31	TCGA-LN-A8I0-01A-11R-A36D-31	TCGA-IG-A97I-01A-11R-A38D-31	TCGA-V5-AASX-11A-11R-A38D-31	TCGA-IC-A6RF-11A-21R-A336-31	TCGA-IG-A97H-01A-11R-A38D-31	TCGA-IC-A6RE-11A-12R-A336-31	TCGA-V5-AASV-01A-11R-A38D-31	TCGA-L5-A8NM-01A-11R-A37I-31	TCGA-L5-A8NJ-01A-11R-A36D-31	TCGA-L5-A8NN-01A-11R-A37I-31	TCGA-L5-A8NF-01A-11R-A37I-31	TCGA-2H-A9GH-01A-11R-A37I-31	TCGA-LN-A9FP-01A-31R-A38D-31	TCGA-JY-A6FD-01A-11R-A336-31	TCGA-L5-A4OM-01A-11R-A260-31	TCGA-LN-A9FR-01A-11R-A38D-31	TCGA-R6-A6XQ-01B-11R-A336-31	TCGA-V5-AASX-01A-11R-A38D-31	TCGA-LN-A49S-01A-11R-A24K-31	TCGA-IG-A7DP-01A-31R-A336-31	TCGA-LN-A9FO-01A-11R-A38D-31	TCGA-L5-A4OQ-11A-12R-A260-31	TCGA-L5-A4OP-01A-11R-A260-31	TCGA-S8-A6BV-01A-21R-A31P-31	TCGA-Z6-AAPN-01A-11R-A406-31	TCGA-R6-A6DN-01B-11R-A31P-31	TCGA-L5-A8NU-01A-11R-A36D-31	TCGA-V5-A7RC-01B-11R-A406-31	TCGA-R6-A6KZ-01A-11R-A31P-31	TCGA-IC-A6RF-01A-13R-A336-31	TCGA-L5-A8NG-01A-11R-A37I-31	TCGA-ZR-A9CJ-01B-11R-A38D-31	TCGA-L5-A88S-01A-11R-A36D-31	TCGA-L5-A4OU-01A-11R-A28J-31	TCGA-IG-A3YA-01A-11R-A24K-31	TCGA-2H-A9GI-01A-11R-A37I-31	TCGA-L5-A4OF-11A-12R-A260-31	TCGA-L5-A88Z-01A-11R-A36D-31
1	ENSG00000000003	2260	6096	2255	2186	3488	3011	2732	2627	6729	2937	2011	2381	1829	4458	1461	4596	1364	2786	1211	2685	1488	2836	1447	1917	2210	3489	2635	1873	5137	895	3508	1214	8528	1993	5247	3986	1146	1600	4101	2943	2927	2962	1109	1402	5016	3032	1282	2041
2	ENSG00000000005	2	3	0	1	0	0	6	1	3	5	0	0	1	3	0	3	0	4	0	2	0	3	18	0	2	0	0	3	0	4	39	12	26	0	0	0	1	1	3	2	0	2	2	3	2	0	1	1
3	ENSG00000000419	3588	4741	2678	6229	5175	2603	1500	4559	1801	2257	3160	3993	1703	1835	4809	751	1187	2132	2168	4706	4258	3329	2084	2300	2823	1788	3603	2916	5496	1845	2749	2152	4472	2286	5369	5904	1343	2279	4596	2888	2884	6723	1839	2978	3186	6482	1105	3102
4	ENSG00000000457	1648	1186	608	1270	1128	1353	992	1393	1288	1462	703	1109	1903	766	846	840	973	1096	1654	1688	1525	1170	1164	809	2162	1212	1007	1656	2303	853	1184	1551	2312	1914	1546	652	1151	1078	1255	1271	1494	1162	622	1226	1547	1173	800	1613
5	ENSG00000000460	650	808	621	973	1071	912	256	2134	331	945	565	837	416	150	802	205	908	844	899	1574	715	1008	553	1197	1773	852	743	966	974	273	1354	309	1002	729	1357	767	289	849	1068	516	827	1066	355	561	1101	939	358	830
6	ENSG00000000938	1231	1397	463	927	451	482	331	368	286	651	223	542	92	133	525	253	743	834	72	295	343	724	958	252	331	691	12	627	448	1880	455	1635	394	1123	603	333	1069	269	359	546	664	535	570	1720	2772	510	136	362
7	ENSG00000000971	5465	4474	2333	5378	3766	1824	2725	2748	2306	3178	4468	1835	945	1288	2854	893	2178	2195	406	2442	1841	1683	27342	11328	4388	9022	218	2729	4825	9967	3084	107399	2854	3247	5318	935	11010	1545	5878	1757	7145	5300	9935	11164	7244	1188	2345	1815
8	ENSG00000001036	3634	3680	2713	11541	4476	5727	1989	7122	1089	5728	3121	2981	5071	1509	2412	753	375	6725	3351	8751	6158	10598	1642	4143	3061	4670	3505	6336	3290	3112	1983	3344	6812	2942	3516	4427	4183	1532	4756	2635	4807	8471	2742	3978	2345	9737	2499	4042
9	ENSG00000001084	3821	7735	14597	3527	5654	6262	2628	2375	5096	5292	11766	15118	7648	11675	7383	2799	1230	4349	1713	7003	3591	5060	4857	3722	11705	74142	3654	9478	9681	2278	5945	3558	8572	2278	2449	3620	2081	18475	4690	8616	4200	3942	1705	3073	16083	4546	3001	28525
10	ENSG00000001167	3430	1885	2109	3845	3153	2050	1368	4041	1682	2428	1485	3188	4558	1178	1823	1209	4162	2200	1371	4780	2984	2136	1759	1683	5192	3716	1932	10382	5067	1157	2712	2600	6956	6205	3404	2365	1203	9408	2861	2699	3012	1757	2378	2132	3246	2866	1873	2116
11	ENSG00000001460	757	840	1256	853	1253	1274	382	319	805	1722	1844	1030	702	994	2199	411	608	836	568	630	1086	480	359	1679	1439	1268	818	832	787	312	530	610	1104	783	310	677	278	1431	462	2378	678	2426	410	369	1554	362	334	790
12	ENSG00000001461	3471	3113	2125	6081	2019	4227	3800	1671	4440	4687	2875	3131	5762	1940	4066	3140	4249	4759	1955	1885	4326	2321	2554	4015	4902	5207	3024	5608	4403	1512	2399	3886	4545	3152	1234	1522	2165	4215	2184	3207	4984	3423	1890	2349	6762	2163	3204	1485
13	ENSG00000001497	2728	7337	3092	2656	4590	3395	1393	3165	1617	2448	3106	2521	2591	1890	2994	1060	2787	2668	3813	2719	2345	2387	2100	2150	4667	3403	4857	3305	4552	1772	4380	2841	2613	2576	6065	4362	1934	3472	4444	2950	3564	3332	1441	2097	3479	3668	1091	2897
14	ENSG00000001561	1718	1309	1400	1339	428	6249	4896	3504	205	2799	128	3214	1761	346	311	250	61	2096	1064	3233	3761	4905	2449	130	772	2211	2232	2065	1990	1243	296	7120	7723	1953	980	2491	924	363	2397	227	3100	1887	817	1934	2041	3095	4037	82
15	ENSG00000001617	11123	5044	6996	7386	6439	8594	2001	5067	28198	8139	7567	6110	10685	11638	10045	20938	22156	3505	2043	1988	3373	2450	4519	8026	12680	14240	5976	17837	16059	4099	3034	4606	8402	6970	5394	2470	3629	18368	3228	9964	4284	2380	5034	6506	9842	2129	3480	9336
16	ENSG00000001626	18996	18	5	15292	75	3909	78	6681	257	1929	52	17	10414	270	33	202	67	130	17643	23966	987	4598	254	82	75	14	7143	13034	395	5937	226	145	7983	129	439	33	6754	13	11090	23	16818	613	3	8	79	5645	265	7
17	ENSG00000001629	14642	8672	4625	8871	6760	2595	3403	8699	4420	4624	2672	5669	3426	2424	6479	2059	4827	5082	4485	5221	19819	14454	5394	8020	14917	7686	4064	6662	8037	3978	5406	5729	8766	2948	5710	13654	2917	7056	5665	7000	7459	4790	2965	11986	8359	3724	2989	5081
18	ENSG00000001630	370	1243	891	1205	721	229	224	1292	711	835	329	382	1557	705	197	379	411	1056	1267	541	3333	2676	413	815	1400	677	620	1895	665	111	323	342	1459	784	627	555	197	638	413	721	641	498	207	1032	677	236	292	315
19	ENSG00000001631	5079	5677	2208	3993	4078	1556	2185	3374	2238	2402	2012	3310	1963	1482	3150	1159	3260	2565	2217	3253	12079	6804	2819	3074	8743	2550	1943	3297	4795	1349	2431	3701	4198	1669	2650	3440	1547	3436	2605	2368	3569	2059	1640	3529	4102	1991	1473	2697
20	ENSG00000002016	943	396	446	794	840	374	796	891	543	568	626	705	1051	275	794	255	856	718	715	559	1370	400	445	487	1739	549	719	1190	1040	335	987	977	682	623	630	1019	491	868	968	476	932	282	268	648	1011	431	484	499
21	ENSG00000002079	125	95	16	217	78	170	25	81	17	53	93	68	34	42	123	14	39	28	41	26	234	201	14	18	129	120	25	93	71	25	424	12	55	65	144	310	32	136	66	196	87	506	19	600	11	23	48	33
22	ENSG00000002330	1360	1141	1427	1482	1709	1312	1270	934	1867	2400	2949	1827	1649	1174	3058	1392	1290	1591	2179	2052	1081	1698	1471	2489	1367	1714	902	1584	1589	1345	1473	1825	966	885	5321	1657	1801	2101	1338	1891	950	2723	1758	1134	1756	610	857	1904
23	ENSG00000002549	7568	15222	3831	8198	5285	2584	2357	5375	5610	7767	2603	4369	4779	2764	6954	2248	5633	9767	4589	5055	5076	6472	6375	10673	2463	5374	1896	11841	4846	22637	4002	8179	9822	4406	15804	7566	7896	3799	5525	19431	4921	4675	4548	10255	8709	5174	2641	4052
24	ENSG00000002586	5926	14115	7864	6019	12982	9216	2651	13347	8225	5978	36480	9748	4185	7370	12752	7159	7658	3796	7875	8145	5650	6391	11560	8668	8442	9916	10565	5697	5919	8420	3211	22110	8679	4715	10503	11916	11413	9797	14492	10333	7712	14471	11826	4282	17785	6845	2841	4829
25	ENSG00000002587	1252	737	649	5643	540	307	394	1567	1615	5585	636	333	1159	1964	1326	1477	279	4654	3617	571	2339	3362	157	1889	1762	737	1619	1814	3736	1094	299	327	2659	1221	4977	570	2485	387	516	830	647	792	235	3627	900	1800	758	547
26	ENSG00000002726	5974	133	44	6061	168	7786	242	11792	870	33574	447	193	8640	294	91	438	172	24085	5374	139	5483	5596	31	218	93	251	3435	14148	334	484	184	71	29240	30245	7004	172	6893	42	9956	830	14864	745	22	69	424	18988	172	188
27	ENSG00000002745	26	26	1	18	29	2	9	11	20	126	42	9	2	4	15	8	5	15	8	6	50	4	17	13	40	162	137	3	24	20	73	37	42	27	61	21	13	20	19	15	36	131	20	25	24	12	11	19
28	ENSG00000002746	125	191	77	66	801	222	60	111	42	36	579	177	13	287	91	21	42	80	28	38	100	104	32	115	86	738	12	54	178	94	351	62	226	38	222	58	260	428	468	13	236	211	157	22	208	15	59	1322
29	ENSG00000002822	1957	1697	948	2595	2908	3557	757	1346	1359	2794	3100	2354	4683	1232	4660	1066	3355	2113	2334	2393	2155	1164	1195	6164	1903	3076	1185	2946	2024	1930	1353	1278	2575	1221	10341	3546	1767	1934	2644	2937	1667	2471	1114	2043	2044	1843	618	1146
30	ENSG00000002834	27055	14392	33530	27136	16315	32545	14287	34741	9401	31039	10581	14708	48290	6656	12939	7387	26432	28320	69926	44451	28619	32989	10027	18887	16306	26816	14660	58059	16095	14205	7879	10425	32164	16025	18850	34824	15746	16881	30576	17829	17445	28916	15910	24563	19722	20438	20388	10260
31	ENSG00000002919	2367	1829	1536	2210	1332	1241	815	2003	2073	1846	1275	2148	882	1017	872	1229	966	1256	1736	1871	1139	1236	1156	1426	1344	1727	1409	1621	1978	1502	856	1704	2720	855	1222	1745	1144	1430	1967	1686	1495	1314	1151	1925	2220	1160	855	1386
32	ENSG00000002933	16402	3663	1085	7506	1418	7339	1041	12925	438	2208	1320	1087	897	630	1225	359	1180	11641	5082	1105	4970	5636	2450	741	427	2532	13183	4853	676	8721	783	7223	9750	10290	4270	1601	8772	714	9542	858	9410	4911	2422	3618	3981	4607	723	1175
33	ENSG00000003056	3521	4386	5764	5787	4534	5955	1762	4370	2169	3078	2575	5077	6294	2394	3739	1901	2548	5003	4168	7978	5111	3390	2954	4146	4344	6495	4240	6611	4984	2631	3783	3407	3119	1591	5008	8305	1911	3519	5239	4817	5030	2398	2545	2907	6912	4485	1527	4917
34	ENSG00000003096	198	3258	1619	127	907	99	272	501	323	380	1291	1304	466	177	193	249	1401	77	2	4371	175	549	1999	1044	2428	1497	41	335	440	153	566	2310	107	1084	804	18	303	1126	1980	1361	286	124	446	198	3932	30	142	743
35	ENSG00000003137	299	159	372	2084	5010	108	92	562	418	527	1576	279	75	241	3277	1121	153	320	42	164	193	286	165	2133	296	897	767	533	271	337	457	436	503	81	556	203	427	527	207	3856	344	346	1424	333	473	1134	24	331
36	ENSG00000003147	2691	1079	401	4923	444	5971	2114	4827	686	3005	60	97	8168	143	92	552	64	4139	3108	2927	3941	3039	405	86	477	162	2813	4333	2178	633	283	587	4239	2410	703	3104	1346	131	3343	156	3428	4139	244	2769	410	2487	1959	151
37	ENSG00000003249	1490	948	3291	5423	1022	2003	557	599	6383	2173	2846	1379	2677	2603	591	3676	6019	4232	1130	3240	554	2460	316	1326	1055	1633	2969	3905	2050	415	604	886	1070	1127	318	7666	112	2702	1177	5312	1307	3367	255	957	1149	479	701	3612
38	ENSG00000003393	3127	3209	3801	5430	2800	2751	1736	5035	1120	1874	830	2813	3071	1210	2327	728	1490	2503	1219	4410	2062	2041	2446	1215	4111	5972	1880	3410	2106	1290	2202	3020	3255	1511	1793	3608	1562	3415	3980	2652	3014	2271	1891	2147	3208	1959	1680	3469
39	ENSG00000003400	7714	3306	1499	8497	1567	5225	1018	11062	3577	4805	343	498	6996	428	1774	1915	2454	8116	1625	3002	4497	4823	1454	1368	1731	1363	490	10477	3290	2245	1941	1695	11079	7082	2742	1358	3951	1310	3008	1831	8757	1907	1749	3450	1639	4297	1323	244
40	ENSG00000003402	15003	16111	7466	19335	6166	8378	7881	21108	9396	10398	2795	9091	10125	4100	12028	5822	17360	12456	4155	8219	11398	7259	12613	6161	11164	8397	5222	13284	11803	13853	4392	20248	31474	7351	9973	6634	12474	6466	9224	12146	15187	11277	8377	16395	14885	8327	5591	9954
41	ENSG00000003436	4316	1293	1346	3179	1882	1603	1064	2040	649	3109	866	1060	1883	542	804	374	272	3101	2783	1642	2907	8918	6056	627	1513	1849	401	1562	1495	3047	639	12083	2461	3130	3257	7437	4311	710	6327	906	3293	8904	2672	19915	5074	3285	1161	744
42	ENSG00000003509	1424	1034	836	1219	935	677	545	1699	455	723	802	1031	934	396	1134	275	814	1120	597	1141	635	617	1001	439	1158	967	604	928	1042	476	531	1091	1128	808	1305	1267	578	995	1915	1135	820	963	357	598	1042	1169	541	1080
43	ENSG00000003756	10113	3580	2163	6722	6392	5449	6737	4107	5992	6006	2511	5119	7819	3227	3812	3830	7515	5892	2728	3607	6418	4420	5051	2241	6600	4530	3325	7339	3717	4910	3118	10028	9207	5549	3922	4099	4218	4316	7196	6799	5881	3713	2454	6680	6278	3281	4469	2951
44	ENSG00000003987	111	103	23	173	79	49	165	273	78	136	104	114	114	85	88	30	221	153	64	395	230	103	186	105	655	60	198	112	106	84	235	518	279	191	84	92	119	139	216	124	305	217	114	161	253	152	103	85
45	ENSG00000003989	792	510	323	859	2096	8857	2144	28322	768	333	227	156	38	465	945	1536	6947	85	415	5857	439	1624	4297	1457	6093	205	72	713	2420	1529	2752	27534	321	707	515	99	972	299	8395	518	3140	5044	1294	2784	1858	177	2317	189
46	ENSG00000004059	3196	11592	5143	3892	4758	3064	2230	4063	7520	6610	10027	9481	2318	4583	3757	6746	7031	4306	5350	4974	1573	4263	3573	4192	2513	5995	3843	5951	5190	2955	4202	3068	5529	3840	5671	7706	3702	5345	3082	10109	3504	6563	3180	1358	6032	3483	1861	8253
47	ENSG00000004139	1233	505	219	734	547	1022	724	618	252	565	185	312	1736	280	71	198	127	808	476	896	1607	636	1048	81	896	994	374	937	369	667	413	1576	674	582	239	271	698	469	934	184	1342	495	477	580	850	472	427	210
48	ENSG00000004142	6264	6602	10278	9889	6213	9275	4783	5960	6765	7119	8998	6922	9063	4610	4533	5455	7267	7235	8395	20105	7061	7427	4861	6232	7046	5032	4865	10986	8837	4161	4747	4897	4506	3328	10753	10695	4817	9026	11450	9352	5698	7859	5073	7226	7753	6978	3769	12213
49	ENSG00000004399	13331	7515	6602	8012	9855	19064	3098	9001	1874	6702	1985	6719	4531	657	7525	1079	3909	8061	5934	12038	10259	7332	14575	2619	6703	17801	6254	13623	3052	11421	3055	24028	5961	7888	8456	9244	15702	13509	9047	4338	12834	11722	13060	7170	12564	11877	2826	5397
50	ENSG00000004455	6644	7528	3534	6171	8007	6212	3090	6426	4853	8263	12851	12731	5611	3731	8502	3036	6893	9164	4876	6737	9466	5803	4591	6578	6744	5703	4286	7310	9829	4355	8329	4637	9028	4153	14392	6243	3674	5147	6898	7322	5030	13505	3357	4177	8716	6610	3089	3646
51	ENSG00000004468	1395	1581	490	3130	2445	49	175	105	649	1384	139	123	74	455	108	449	463	643	88	630	113	236	995	9875	982	533	48	656	1546	12017	1281	833	558	186	487	177	4646	355	489	936	1194	153	3025	1275	1559	559	42	7063
52	ENSG00000004478	4927	11386	15798	13287	11253	4676	7396	32891	7275	6151	21460	9253	7528	7977	15521	7458	7079	11963	10506	4796	7410	4368	6183	9136	11487	9663	7288	11783	17639	2581	30096	3576	11478	4165	30780	8146	2610	12493	7858	7951	7196	8387	4579	6926	10977	4942	4170	10756
53	ENSG00000004487	6626	6259	4754	7434	15909	8755	2797	8702	3618	9150	7793	24320	6906	5801	7204	2959	8223	7713	3766	6944	5662	5470	4314	14038	13200	10846	6687	8076	7001	2644	10481	5390	7660	3619	3799	6608	3047	9306	6462	12233	5643	6193	3913	3850	17745	4090	2155	4185
54	ENSG00000004534	6485	3221	1435	4559	3276	3724	3333	3847	2360	3973	2808	2653	4063	2117	2637	1788	3664	3097	2444	4869	3965	3323	3883	1689	4400	2708	4182	4146	4251	3171	2576	6392	5608	3371	3799	3514	2876	3191	6732	3527	5585	2427	1483	4445	5673	3879	2830	2230
55	ENSG00000004660	556	1347	719	1302	1051	873	205	2481	389	537	2155	1790	537	1278	927	480	523	1066	848	277	528	732	1498	472	1007	1827	1014	474	665	383	774	909	853	552	690	867	518	3129	498	3205	779	2040	555	508	732	1283	277	2644
56	ENSG00000004700	1753	1951	1444	2332	4117	1737	696	2735	1442	1161	803	2166	1067	710	2047	590	1060	1449	1386	1647	2104	1146	2475	3826	3026	4310	1633	1620	2260	1298	1382	3137	1103	845	1260	2739	1085	1359	1973	1775	2387	1391	4348	2166	3571	1526	769	1470
57	ENSG00000004766	3578	2205	1166	2861	2329	1108	1229	2055	2084	1807	920	2003	1259	816	1885	971	1282	2723	1305	1649	12037	6034	1635	1771	4696	1798	1302	2664	3126	961	1385	2406	3815	1162	2820	3960	1052	1892	1830	1269	2328	1912	981	4460	2053	1589	1156	1374
58	ENSG00000004776	2822	1360	98	187	548	1330	1568	442	913	1632	192	148	223	2258	46	2201	102	50	63	179	677	219	16483	141	224	483	58	634	1136	3956	63	83007	240	1714	713	198	4791	180	1025	1035	2288	3283	9240	3590	6846	51	1696	156
59	ENSG00000004777	1193	1833	1614	497	11529	589	772	1085	496	2236	757	1853	127	234	2475	251	1270	637	1278	851	1495	637	893	788	2498	955	1169	347	760	663	893	972	1475	887	463	793	717	1132	1201	932	1169	1139	443	449	2033	535	861	421
60	ENSG00000004779	2586	4042	4662	3394	3848	3277	2401	3643	2395	4198	6310	3362	3424	2495	6302	2003	4295	6123	4999	4298	6276	5809	3519	3535	2494	2945	3315	4903	6400	3450	3428	2830	4273	2829	5422	3030	2780	3575	4345	4362	2593	6582	3593	3985	4670	5915	2361	2980
61	ENSG00000004799	12546	1334	90	5244	476	1728	19238	1298	464	2392	45	820	1741	3674	231	1144	82	642	617	1939	7142	3178	40604	154	918	388	2192	3999	518	2720	247	130352	12113	8692	438	1042	3212	120	1000	1629	3826	3408	3665	12000	22196	435	20491	241
62	ENSG00000004809	10	5	2	0	27	8	1	2	4	8	7	37	1	2	9	1	3	1	1	2	2	4	6	8	21	4	0	3	4	5	130	48	6	6	12	5	2	8	6	4	9	9	27	17	7	2	1	3
63	ENSG00000004838	92	20	9	21	45	31	29	11	49	186	13	26	20	4	28	19	48	25	46	21	41	43	33	24	46	13	56	37	19	28	88	25	84	40	19	369	24	20	55	52	37	748	13	34	28	13	21	12
64	ENSG00000004846	14	64	1	0	15	8	3	5	1	3	14	68	0	0	2	1	5	0	2	5	3	4	21	48	4	3	2	1	1	15	471	143	4	6	16	7	5	17	171	0	10	4	5	51	12	2	1	3
65	ENSG00000004848	92	3	7	297	7	1544	118	5	0	129	21	3	158	8	4	1	5	5	8	31	234	497	1	6	3	4	9	37	4	11	6	0	1	499	4	50	26	2	9	16	338	1	0	49	2	236	42	1
66	ENSG00000004864	4904	2511	2073	4795	4822	2138	1519	7322	1725	3077	1520	1163	2126	1635	2414	1165	2047	2252	2455	6522	16569	11047	1278	1859	5314	1998	2419	3425	3751	770	2298	1258	3223	2769	3393	5668	1711	2678	3200	2966	2594	2980	1666	5274	1984	2447	2843	2567
67	ENSG00000004866	4198	2746	1467	3003	5482	1513	2014	2991	1070	6005	1983	1781	2437	929	3944	825	1628	2733	2209	2886	1503	945	2082	1503	1432	1754	3054	3539	3327	1318	1790	2257	2033	1385	3515	5918	2083	1852	1914	1771	2627	3029	1205	386	2618	1800	1397	1540
68	ENSG00000004897	6546	5257	7033	11852	7762	5732	2093	5296	3430	4330	4266	6775	2691	2886	3716	1939	5285	6896	4164	8241	4978	5386	5891	7490	8205	12368	3106	4519	8590	3622	4648	7789	6682	2747	4135	7205	3064	7590	6053	5230	5620	6380	3448	4545	9313	4780	2497	5716
69	ENSG00000004939	6	8	1	10	14	3	26	4	5	12	22	28	3	3	4	0	18	7	2	2	10	4	8	0	7	4	2	34	6	14	262	41	36	54	7	3	7	21	2	13	4	18	1	3	6	12	4	14
70	ENSG00000004948	13	16	7	52	10	6	6	5	2	3	14	8	0	3	1	0	15	2	8	42	42	41	7	5	15	3	7	4	10	15	86	15	49	3	19	9	14	7	83	6	36	6	7	47	14	0	3	31
71	ENSG00000004961	2003	2493	1939	2176	1176	3453	892	2444	1184	1908	1329	1782	1995	1271	2381	1058	1257	2630	1859	2565	2168	2452	1423	2253	1477	1406	2188	3006	3425	955	1398	1785	3160	1906	3981	2558	1087	2237	2685	2470	2220	2640	998	2320	1658	1371	1018	2770
72	ENSG00000004975	2316	4021	2701	1973	5048	2295	983	1712	2832	2756	4575	5245	1324	2766	1825	2010	1721	2707	1614	4849	2273	1824	3575	5163	4964	5445	2661	1950	2915	1729	3122	3113	1768	1247	2617	4545	1420	7699	2494	6308	1781	3985	2433	1560	3890	1533	610	5309
73	ENSG00000005001	5624	1068	1629	18705	782	4221	333	2941	6445	2254	1517	2661	1972	1106	3840	3225	2051	2497	973	2696	2343	2849	76	4322	3332	2861	3190	2075	5122	463	811	18	4589	14208	6478	7956	2008	2127	1303	5736	6202	4211	167	6879	2545	4226	1031	563
74	ENSG00000005007	12973	10444	23362	17958	17985	16523	7145	15195	9878	13588	8092	14460	22914	7821	9577	7814	15945	13958	7902	10819	14861	10977	12799	13337	16636	16947	8188	23514	15011	6627	12940	15787	11766	7573	12905	14054	7619	17200	8727	15791	10542	8553	7569	8107	16347	9324	6546	11814
75	ENSG00000005020	1890	3794	2033	5623	2882	5953	572	3732	4006	4265	2185	3670	8413	831	2979	1845	1853	2455	3739	5472	5010	4687	4985	3077	1377	4427	1873	7879	4427	2588	2696	6463	4749	3125	4156	8306	3432	2447	3771	1177	3845	3161	1696	2166	6718	2414	651	1497
76	ENSG00000005022	18601	55910	37190	28811	29741	21802	27792	37437	14193	27953	21172	25659	21219	16893	21261	15828	15970	25999	32685	23796	21109	24296	14692	16714	18150	22512	29160	35643	30968	6938	34884	7859	17426	30590	29448	23474	11516	18503	12808	27862	17157	9252	10053	16343	40259	29477	25399	33516
77	ENSG00000005059	2055	1602	915	2074	3042	262	269	743	1091	1320	2227	2463	688	1169	2733	435	1918	2116	902	879	510	685	1699	1382	1628	882	926	1994	1331	1528	1018	1282	620	1157	1349	2010	641	2348	544	2580	962	1804	573	1911	2940	429	316	677
78	ENSG00000005073	354	29	21	738	421	1266	3	406	3	533	69	18	600	142	12	0	17	426	163	119	29	497	1	349	35	138	2	635	53	1	61	7	162	174	134	748	24	27	19	5	385	1299	28	137	6	255	1	62
79	ENSG00000005075	1654	2878	3104	2749	3641	1403	1096	1180	1898	2129	5126	1648	722	1451	2587	1258	1893	1415	3942	2624	4977	5115	1361	2448	2833	2158	1915	1666	4691	1209	1508	1202	2704	1279	2640	4540	1736	1945	1709	1861	1296	2512	1049	11259	2461	1782	895	3103
80	ENSG00000005100	1921	2099	1240	2888	3765	2065	1204	2759	1035	2150	1781	2661	1306	1843	1148	839	1267	2701	1479	2571	1959	2371	2180	3381	3887	6394	1796	1584	2286	1187	3179	2177	1698	1038	2085	2745	1103	3659	2139	4216	2691	4684	1217	1337	2902	3295	1087	4044
81	ENSG00000005102	168	166	46	213	235	207	89	45	206	345	95	135	81	96	19	96	39	61	28	82	157	71	2147	32	140	84	8	246	214	563	92	984	72	116	972	30	1104	66	192	196	473	216	340	191	439	150	68	1244
82	ENSG00000005108	554	466	1993	271	106	222	136	145	131	418	91	86	112	76	34	81	60	143	25	383	289	139	1757	45	88	166	15	251	129	562	259	4840	244	479	111	59	627	101	369	203	760	887	493	1487	431	244	220	281
83	ENSG00000005156	2892	2878	5401	4843	2586	5261	1548	2579	1555	2709	2771	1952	4744	1243	1197	1395	3599	2827	1746	4308	3316	2072	2817	1877	5023	3452	1858	4733	5036	1340	2023	2349	3896	1212	1357	3553	1357	6795	3603	1990	2497	1190	1165	1726	3777	1862	1158	3791
84	ENSG00000005175	1904	2955	2419	4054	2753	2937	905	3225	1272	1751	2401	2741	1252	1142	2021	765	2299	2915	1651	4197	1885	2389	1279	1779	2889	3732	2740	1938	4998	1344	3060	2111	1390	1179	4041	3508	1138	2262	2751	1964	2348	3629	764	1682	4014	2819	1000	2272
85	ENSG00000005187	420	175	114	474	165	21775	2852	349	95	449	25	289	5093	49	21	291	79	2929	2345	5111	1660	482	78	61	339	91	57	2717	383	258	692	131	455	527	165	152	300	213	1703	146	1244	1403	44	388	294	9126	664	23
86	ENSG00000005189	249	581	266	313	416	868	730	762	259	639	392	594	413	99	431	139	295	522	827	986	669	531	153	418	554	184	526	628	945	243	717	233	696	375	257	507	160	323	913	297	503	928	165	414	410	765	546	173
87	ENSG00000005194	2651	2727	2588	6354	5198	3807	1364	2374	2420	2930	2621	3032	2292	2770	1523	2122	3760	2864	3316	3759	3162	2002	1441	3058	2847	2731	2003	3131	2462	1729	2068	1863	3227	1866	4605	4732	1513	3380	3122	3823	2344	4512	1989	2650	3206	2719	1734	4585
88	ENSG00000005206	8700	2273	3357	8290	6274	3649	3512	5723	2108	6990	4764	5213	7185	1748	2104	1799	5901	4420	5567	3240	6511	4306	2476	2588	4738	4337	5324	7086	3766	3236	1523	3154	7100	6262	3820	3376	3728	3360	5195	4503	7257	5449	2245	3964	4539	5690	3376	4363
89	ENSG00000005238	1129	3066	2177	2221	1642	2299	851	620	3053	4417	3311	2119	1122	1884	1456	3450	798	1417	1570	951	935	1165	1134	2329	1973	2127	842	1731	1943	1006	940	2574	3425	3314	1995	848	1000	1153	1063	4863	1359	5848	1452	2168	2215	2434	1018	3191
90	ENSG00000005243	260	1414	2128	494	981	502	166	161	237	186	3418	3384	28	1186	1325	176	382	104	127	188	116	208	1618	1136	846	2082	91	89	689	396	302	2406	110	199	764	142	521	1390	260	1655	523	1115	1634	200	1517	141	74	1748
91	ENSG00000005249	1624	888	322	747	480	276	809	432	293	721	229	681	190	612	176	387	155	298	99	513	393	615	10477	213	1469	617	40	549	747	728	691	14835	396	528	637	245	2002	493	1086	432	914	944	2444	607	5825	198	435	619
92	ENSG00000005302	2876	2093	1596	3117	1862	2744	986	2630	2461	3504	573	1854	1956	1036	2075	1598	1680	2113	2263	1602	2052	3219	1641	2791	2919	1619	3247	2515	3743	2802	1555	2547	2893	2103	4083	2372	2482	3146	4001	2212	3400	2464	1506	2211	2830	1146	1175	2311
93	ENSG00000005339	18305	10626	14924	14264	27045	26511	8451	12124	11396	13257	10237	19319	33886	7815	11903	9553	16954	12092	10588	16197	20855	10589	15984	17999	29230	15498	8859	33016	13962	11883	13978	23219	24828	7900	17066	7344	9658	29128	10382	14721	17997	11393	10005	9737	23947	8507	7316	9806
94	ENSG00000005379	1566	990	109	450	963	255	2153	174	299	1147	300	577	86	295	67	259	277	343	1397	148	543	467	1253	166	2695	276	340	246	810	769	597	3377	1663	383	268	425	924	816	698	416	1826	244	443	356	1112	396	783	1351
95	ENSG00000005381	16	16	7	4	35	14	7	8	1	22	3	1	2	3	2	1	1	4	91	7	2	6	25	2	6	5	1	5	19	19	114	29	106	8	3	121	23	6	11	8	22	49	31	41	20	7	0	10
96	ENSG00000005421	137	1	2	4	3	47	6	117	2	4	3	23	8	4	1	0	21	1	7	194	144	97	4	2	18	0	17	5	9	0	65	2	91	7	9	2	44	2	619	59	93	25	8	230	1	20	3	3
97	ENSG00000005436	1385	1617	884	3655	2322	1344	1282	4398	928	1524	999	1573	1429	1210	1576	527	2724	2528	982	2332	1234	1568	1384	914	3360	1410	1623	1857	2179	1087	1469	2143	2081	1125	3070	1192	1045	2148	2872	3423	1950	1724	743	1168	2503	1803	1013	1322
98	ENSG00000005448	796	794	703	458	3220	306	307	701	222	515	1484	3222	305	310	1415	99	223	203	829	906	622	444	471	765	829	1567	564	405	290	494	508	449	595	759	578	1685	443	1024	1501	1126	611	2386	321	606	845	534	160	566
99	ENSG00000005469	1051	2647	601	1120	1282	338	673	1566	3501	1021	582	1588	139	2544	1766	2361	4601	93	790	1246	3864	814	1139	957	4411	2026	1092	840	5259	500	987	2261	1682	676	2003	915	711	1343	1532	4181	1339	872	1407	1212	2018	766	611	1189
100	ENSG00000005471	141	92	39	40	153	76	69	132	24	83	22	78	27	32	16	50	28	24	23	178	904	46	158	16	111	100	6	47	55	59	250	139	81	81	20	25	142	42	198	52	131	110	32	87	229	40	14	42
101	ENSG00000005483	16733	13829	4663	16729	10875	5653	6187	11475	6711	9018	5084	9961	10021	3925	8196	4247	8810	10926	5490	5850	9104	20599	14305	4098	28233	10324	7727	15286	9566	6836	11234	15870	30101	11174	6198	13653	7635	11244	6177	5502	12651	8523	4533	7366	14561	7095	5440	5722
102	ENSG00000005486	6517	18625	6414	9838	7143	5845	4264	15538	4091	7079	10530	10133	2899	5360	12046	3434	7133	5741	7599	6179	6621	6606	4557	4365	5432	30369	5080	6988	5192	6050	6758	3591	25433	7185	17025	12535	6690	12623	4754	9712	7082	13066	4745	4494	7531	6302	3554	10157
103	ENSG00000005513	68	93	35	4087	126	1621	350	83	21	179	22	71	21	14	4	69	35	7	691	16	280	21	403	40	664	53	19	74	43	104	41	206	90	330	140	13	177	63	55	66	231	42	62	141	197	829	72	76
104	ENSG00000005700	5379	5404	3633	21718	3902	8733	4834	11615	5225	10661	2682	6531	16060	5060	2490	2937	3303	11774	3604	5877	14971	8463	5474	6126	6036	5617	3631	15056	5881	3135	3585	7294	9073	6894	5576	4780	3724	3225	4261	6124	8011	6162	2421	7374	8415	8452	7390	3550
105	ENSG00000005801	2153	1045	840	2951	1383	2624	1104	6015	855	1752	1247	1588	2252	605	1252	464	2507	2158	944	4163	3853	1913	844	759	3384	935	2543	2533	1341	1120	1116	1308	2934	1889	2395	2352	1290	2033	3044	1831	3505	2745	457	3195	2566	2985	1484	1565
106	ENSG00000005810	9388	17109	13566	13909	9105	3237	4483	6414	18828	11121	4929	13044	9187	7980	10354	11193	7613	9575	3867	6152	5715	5193	12201	8730	12939	9481	3923	11858	11449	8704	4643	14301	15298	4522	6359	4567	6078	20951	4811	15316	9703	5239	4048	3676	10301	4522	3780	22961
107	ENSG00000005812	4978	5647	4842	9272	5729	1501	3184	4035	5267	5883	3756	6710	6309	3601	8118	3318	2987	4566	3187	3144	7784	6739	5467	3206	6232	4748	3763	6488	3497	3853	2874	10125	7640	4892	6815	5220	3572	5981	3605	5163	4530	5553	3185	3425	5204	5530	2539	9843
108	ENSG00000005844	3754	3637	793	3130	1918	549	399	647	540	3275	212	550	394	111	789	949	1174	3045	196	1998	339	571	797	861	444	842	143	3101	973	12385	2027	272	1463	475	1153	827	4603	443	1814	1604	1878	364	176	2035	4579	859	131	432
109	ENSG00000005882	2563	1483	2228	1377	2027	3682	2044	1015	1395	2718	1073	1230	3480	686	666	1114	995	2399	1619	3381	2946	1234	2440	2237	1778	1146	1255	2500	3860	1165	899	3790	2764	1532	1029	1203	1452	2321	2670	2148	3367	1495	1278	733	2261	1363	1179	1080
110	ENSG00000005884	36694	5425	5468	42808	59950	28243	4483	18012	8396	22514	22981	35394	12042	28202	45673	4306	17215	29644	62859	15688	21366	18967	14167	121957	23726	141376	6088	19984	18494	13689	15359	18230	25098	13109	67373	45205	10862	19308	20726	58003	40662	30473	25617	60682	10917	14750	8645	16218
111	ENSG00000005889	4776	2805	3494	6865	2475	5204	2877	3973	2257	4055	2391	4244	3915	2503	3127	1422	2691	2709	2048	7248	3809	3144	7241	5124	9239	3019	5166	3806	3252	3016	4235	6288	7625	2729	3484	3398	2183	8773	4155	4362	4392	2407	1912	2572	4487	1556	1884	6227
112	ENSG00000005893	13305	29352	12389	16922	20358	26163	12145	15083	18107	10401	10569	32887	19818	8570	23320	10635	19005	9253	7363	41955	11707	13451	13858	14341	21418	26826	16986	21603	21980	9168	21303	13797	16554	15679	24608	17051	7203	13457	8522	17504	17291	8736	10965	12262	32454	17322	6702	20860
113	ENSG00000005961	53	130	46	49	200	212	42	35	24	33	65	125	8	6	59	6	102	17	8	176	15	9	25	30	144	41	7	40	77	16	204	40	31	32	30	953	28	128	177	16	40	31	53	18	58	10	7	80
114	ENSG00000005981	245	9	2	18	2	52	20	7	2	6	16	40	6	4	4	6	6	42	1	17	129	0	10	9	107	12	4	62	6	2	96	8	47	6	12	5852	15	6	25	7	426	19	4	49	66	21	7	0
115	ENSG00000006007	5946	6067	5164	7877	5697	9610	5217	7178	4380	5167	4202	6410	13564	4879	5951	3110	4383	7663	4015	4104	9086	8423	6275	3895	5528	5963	4014	12804	6416	3669	4551	7653	8082	6653	14141	6537	3720	4743	7647	7508	6178	8232	4623	5503	9852	6159	3645	3594
116	ENSG00000006015	1560	1756	2707	2019	1597	1707	695	855	647	1080	3288	1986	1537	616	2370	604	2720	1695	1284	1331	740	766	1104	985	961	1264	1317	1950	2001	1742	1148	1113	885	1197	1682	1767	1383	807	1317	1631	1148	1393	921	967	1109	1410	534	2792
117	ENSG00000006016	267	202	1435	72	563	157	172	75	232	346	804	248	47	1927	1610	120	131	83	37	75	44	51	452	2227	583	119	63	27	578	299	289	2357	88	88	82	58	428	192	93	1051	312	178	1046	586	235	42	177	116
118	ENSG00000006025	5775	512	1417	5242	994	2285	2452	447	213	4614	462	1167	1628	202	284	180	881	1825	3325	1334	8912	4690	444	302	864	1450	582	1674	1002	1623	659	875	8157	2119	863	1208	1563	758	1254	773	4787	2859	363	1555	1044	3068	4982	116
119	ENSG00000006042	3626	1673	784	3985	1077	609	2522	2397	703	4863	1039	1897	10755	300	522	396	222	8002	1336	10900	4406	2359	1907	1329	2190	1440	3259	5895	1541	2600	258	3389	2204	2283	583	725	3552	3233	7124	5058	3609	1534	1149	1102	2300	1011	3339	3271
120	ENSG00000006047	24	473	130	665	455	732	345	1574	207	464	117	485	32	27	480	119	17	2028	180	819	731	721	318	33	1714	328	2654	357	380	20	334	80	2245	960	55	833	31	815	2438	22	1536	6598	742	273	142	1147	87	36
121	ENSG00000006059	0	16	2	3	2	0	1	0	107	18	11	4	0	19	1	167	2	0	0	0	0	1	2	9	19	5	5	0	185	0	16	0	0	2	7	0	1	15	1	1	3	0	2	0	6	1	0	88
122	ENSG00000006062	3326	1910	899	2847	1377	1599	811	2917	1470	2037	975	984	800	599	633	2100	1865	1810	1059	1526	3118	999	6153	1013	1814	2321	939	2354	1698	2522	1544	6041	3478	1449	2946	2681	2473	780	2161	1945	2984	2513	1618	3195	3234	1821	772	1175
123	ENSG00000006071	10	5	14	6	84	481	1309	126	2	41	10	12	62	3	3	7	2	2	11	9	185	8	7	5	32	1	138	17	8	19	127	125	9	104	8	1	15	222	224	1	109	5	7	12	5	3	266	11
124	ENSG00000006116	2	1	1	1	0	1	0	1	0	5	2	2	0	0	0	1	1	0	0	32	0	0	1	0	1	1	0	2	0	13	85	2	0	0	0	0	1	2	3	0	1	2	0	2	1	0	0	0
125	ENSG00000006118	3069	8204	5380	9399	8097	3397	6650	4119	2449	3203	12741	15644	2960	4291	14450	1163	11098	3241	625	3195	1838	1317	3615	5292	22507	29272	7076	4000	7052	1729	4840	860	696	1804	10799	20991	2254	12078	5460	20606	2761	8394	2769	3980	15913	1264	3305	9788
126	ENSG00000006125	43649	11082	12783	55270	18384	28795	10002	25581	5318	25525	5789	16977	54313	7248	8594	3193	16733	55758	20001	29110	24373	37242	21981	17259	27348	34343	15766	65114	13208	13189	13073	28937	42641	9154	8765	77767	13746	17496	28402	9705	28244	32976	12975	22854	25414	17197	12756	15283
127	ENSG00000006128	6	26	0	1	0	4	0	4	0	5	4	0	0	2	0	1	0	0	0	1	7	0	49	0	0	3	0	0	2	15	22	69	1	4	80	0	0	0	2	0	2	3	30	6	22	0	14	0
128	ENSG00000006194	1583	2265	2259	2517	2358	2415	1448	2363	963	1342	1727	2296	2923	1297	1835	801	2675	1767	2067	2008	3396	1808	1877	1632	2101	1434	1660	3225	2155	1271	2075	2507	5010	1965	3478	2540	2049	2746	2257	2682	1885	2410	1234	2264	2187	1897	1052	1846
129	ENSG00000006210	7260	8671	10024	952	1209	1306	2162	1208	1330	1404	548	22680	467	631	855	1607	6874	977	4002	3007	808	906	7971	1745	4610	6312	766	7223	5116	12760	2125	3574	10556	1924	4649	13204	6665	7772	1033	2705	7104	1096	982	6415	10272	560	819	1303
130	ENSG00000006282	5101	2146	5559	2482	6297	7969	5349	4169	1363	1652	5170	6146	3614	1480	2571	746	2667	3764	7095	8329	1717	1272	2995	2683	2785	3618	1252	3026	3504	3067	2260	5528	3891	3164	4194	1258	3882	5193	5074	3093	6082	4317	1956	2511	4125	2670	2735	6447
131	ENSG00000006283	27	32	21	27	87	11	14	55	51	37	26	23	51	7	85	63	7	4	9	49	40	10	37	25	93	157	6	15	19	28	115	256	31	19	47	1	13	77	97	30	83	25	17	24	24	11	31	42
132	ENSG00000006327	3776	2326	1488	8004	8274	6305	636	5654	258	1816	8069	4386	845	1880	8462	642	3908	3074	3020	2719	3700	3936	3114	8943	1332	6897	1842	3464	627	1473	4312	1549	10647	6222	12313	32656	2260	2025	2391	5445	2847	18222	3682	14912	3996	6084	2698	1023
133	ENSG00000006377	4	787	491	3	406	1	77	553	10	6	384	317	3	1	207	3	3	0	0	2	384	6	148	12	696	252	109	2	33	6	191	7	6	8	995	74	4	793	2	0	2	1	7	0	15	1	1	670
134	ENSG00000006432	1949	2574	1183	4765	1401	1678	1230	4032	15621	2927	2296	2505	2961	4140	971	10111	1058	2312	953	1478	1300	1680	763	2420	7762	4573	2943	4623	3044	420	2025	873	3729	2355	2425	5986	873	2745	1713	5713	4267	933	1069	2547	3534	1482	1737	2428
135	ENSG00000006451	4815	5609	5101	12491	4676	4363	1754	6788	9300	7523	5410	6534	5936	4914	7877	5766	3972	5187	3074	4945	4302	5866	2613	8327	3002	7006	3401	7549	5996	2160	3779	2613	5527	3172	7926	6137	2435	4093	5307	5592	3552	6470	2303	5237	5946	4341	2363	4616
136	ENSG00000006453	22181	12140	8472	21829	6851	5254	6852	9075	6533	14823	7490	8419	6181	3419	8083	4988	9567	11789	8819	7076	53512	29639	1427	6458	19827	9370	4898	14148	5221	1584	4346	803	22974	7225	8051	12998	3434	5405	2721	12495	7641	7573	12111	21245	4062	10004	9434	6154
137	ENSG00000006459	3602	6223	4058	7671	4019	4686	2972	3695	3802	5037	6668	6888	3354	2187	1560	2608	1944	6205	2199	1610	3013	1410	4309	4778	5677	3796	5240	6641	3961	1741	2714	5802	10619	5756	3880	2422	2400	4962	1794	3862	6310	2075	1400	3422	6137	3202	3181	4430
138	ENSG00000006468	1287	1436	3345	320	1340	2476	382	490	305	2463	580	1160	324	34	477	167	75	494	898	810	558	508	2045	488	1244	1326	576	606	1279	638	440	1974	517	228	541	470	585	329	1293	46	907	1881	480	987	2461	621	261	1093
139	ENSG00000006530	1750	3089	2224	3735	2020	1379	1450	2083	1515	1941	2488	2719	1356	1428	1541	882	2691	299	1676	2435	1069	906	1781	1369	2277	2925	1850	2527	2208	1122	2476	2145	2077	1423	2439	4398	1619	3857	2437	2546	2523	2617	842	1636	3680	1470	1414	2612
140	ENSG00000006534	15132	1120	395	4857	394	5845	1777	972	5595	4611	235	2517	16344	971	617	3016	469	3748	5276	3345	8428	7538	625	369	286	465	298	10617	1114	2285	348	1496	2804	2905	5390	3842	1684	330	1527	1614	6509	7245	671	6154	1123	2845	1492	621
141	ENSG00000006555	2514	3943	4555	10017	2525	3049	1251	1624	30965	13732	2059	4502	3141	10145	2980	25992	5218	4229	2314	2127	5734	3789	862	8791	6225	5493	5209	4621	16442	907	1454	33	5074	2933	5794	2182	1321	6950	1650	5823	2801	1856	976	1492	4806	1776	1653	13807
142	ENSG00000006576	2554	3480	2251	1757	4054	1400	743	2343	2100	2005	1855	2368	495	1267	2796	1099	2880	1709	839	2004	999	1176	2571	2060	4283	4607	1779	1322	2393	1684	3043	3557	1679	972	2543	3035	1724	3319	1593	3592	2158	3164	1998	1151	5256	802	683	2655
143	ENSG00000006606	18	177	51	7	124	21	1	19	16	14	191	248	3	21	98	4	1	22	10	14	13	12	153	21	43	486	6	6	27	131	142	25	23	17	67	13	10	98	10	7	47	105	59	54	234	40	12	159
144	ENSG00000006607	7113	6664	2719	11460	4801	3630	2698	24273	4222	7203	2433	5573	12215	3753	1874	2725	3013	7937	4411	3944	9949	5697	3039	3855	7908	8124	4924	15203	4821	2184	3618	3867	10502	3447	3800	3252	2659	4817	5782	7660	6574	3520	1288	3776	6655	4462	2935	6205
145	ENSG00000006611	2467	115	12	4009	154	3790	1234	12518	0	7202	35	15	10080	100	18	16	21	7510	7657	3326	7309	4567	109	128	30	59	2418	9313	209	1761	55	36	7501	8308	2	2184	1709	17	6479	22	6143	5775	2	3525	64	5478	1955	49
146	ENSG00000006625	1427	2327	3196	3409	1990	4746	583	5642	2060	2379	4100	2908	2036	2074	5877	1596	2984	2520	2632	3993	1458	2941	1436	2343	1239	2238	1653	1902	6423	739	1751	1182	1750	2333	7658	4049	1060	1613	3711	3273	1803	4268	1230	2527	2888	2561	861	2039
147	ENSG00000006634	1302	2504	1136	2755	2242	1084	534	3330	524	1428	1069	1251	786	593	1891	370	2056	2057	1560	2356	4841	2363	1094	1419	4701	1086	1346	1876	2259	839	1779	514	1476	932	2008	4951	820	1786	1628	1895	1333	1711	1028	2490	2430	1581	631	787
148	ENSG00000006638	209	278	119	232	408	184	154	261	76	244	135	112	50	120	62	170	1224	132	46	181	121	120	561	93	80	265	33	303	88	460	130	381	279	370	113	233	541	159	270	63	249	449	386	118	467	165	147	158
149	ENSG00000006652	7349	6862	3178	9248	2960	2418	3659	4148	3303	3913	1740	3323	1379	1270	7795	1782	2198	4594	1183	2903	1703	2048	3281	1126	1700	2789	1568	2729	3433	1222	4795	3742	10286	7566	2633	3794	1731	3276	2067	1960	3446	6958	1453	802	2948	3259	1796	2764
150	ENSG00000006659	1	7	0	0	0	0	0	5	0	0	0	9	0	0	0	0	0	1	0	18	0	0	1	0	0	0	0	0	0	0	26	0	29	0	0	0	0	0	60	0	2	0	0	2	0	0	0	0
151	ENSG00000006695	1143	1431	838	2561	1861	938	1071	2815	1080	1306	1518	1394	1500	1400	716	859	2156	2587	1011	2090	1549	1544	1383	2309	1628	2303	969	1391	2323	982	996	1070	1242	877	2830	1499	617	1748	1731	2622	1228	1055	821	443	1205	1997	1160	2805
152	ENSG00000006704	3873	9774	3625	9850	4624	4757	1787	4089	6010	2680	5618	3119	2645	4159	2989	4315	5515	4781	3038	2599	2708	3905	2625	5591	6988	3666	4477	5607	6709	809	3924	7612	5256	4877	3927	6378	1729	8414	2356	7225	4597	3516	3493	2800	5732	4368	1201	5256
153	ENSG00000006712	3430	5126	2934	3043	3378	2752	2099	8022	4308	4029	3231	4115	3010	2214	4330	2930	2983	3110	3510	6718	2307	1970	3367	5662	3132	2352	3246	3697	3568	2344	4114	4143	2985	2663	5384	4994	2542	3306	4496	3109	3494	3096	2577	3174	4431	2447	1790	4455
154	ENSG00000006715	6729	3643	4475	6635	2862	7403	2958	5064	4342	4038	2409	4453	13187	2024	3596	2367	4211	4829	4049	5726	5097	3322	5453	4604	3185	6163	3976	8471	5006	3212	3269	6894	4552	2481	5340	4191	3121	5018	7040	3762	6019	5453	2648	3677	7511	2283	2523	4584
155	ENSG00000006740	2480	1946	253	958	285	171	836	1580	154	1797	252	1130	1776	145	41	110	107	3094	568	1306	1644	1233	848	102	189	299	783	1932	671	1301	522	1127	476	942	259	214	897	862	1675	152	2754	557	335	445	1220	1591	1031	319
156	ENSG00000006744	4235	5726	3250	6623	8479	5674	2825	6552	3892	4271	5418	5668	3712	5161	3176	3625	8823	7494	4917	8560	4814	6148	4812	5923	5517	8529	3879	4455	6619	3233	4965	6046	4379	2480	7474	9002	2682	7201	6688	6971	4800	4040	3715	1588	5057	7137	3236	7104
157	ENSG00000006747	394	2374	838	2594	73	4016	454	326	2582	2007	613	93	443	245	193	2776	55	672	1249	2102	1318	2981	281	55	43	559	45	997	1198	112	503	50	974	1003	174	104	264	385	1241	87	1590	203	51	2500	224	174	1229	421
158	ENSG00000006756	3991	3323	1670	7370	1597	9253	12640	3773	2229	5571	2129	1974	17536	929	1864	1909	1840	4807	6984	2347	6194	7710	2284	1257	4655	2869	6598	9001	3677	1662	1217	2068	13810	5019	5148	5220	2166	3153	3936	1047	10171	2367	1525	2416	2789	4757	4009	2797
159	ENSG00000006757	920	1028	766	1100	674	614	2056	701	851	725	1025	1042	1177	1154	886	693	699	908	793	1197	1321	708	705	1403	1470	526	459	1032	2031	608	347	809	2363	555	2503	408	568	2043	1985	1676	1058	983	705	629	632	43	706	1574
160	ENSG00000006788	6	2	11	2	22	2	91	10	114	42	23	14	1	0	8	55	24	10	1	81	10	6	2	3	5	31	2	5	10	2	256	8	6	5	6	2	22	26	20	5	16	45	7	6	16	5	35	30
161	ENSG00000006831	3966	5994	5601	6666	5473	3611	7308	10479	7047	5807	8032	7741	8055	3865	6419	4924	3466	8857	6995	5761	16663	5295	9627	6797	7688	9404	5715	12826	8978	2017	7421	7234	7475	4251	13983	9379	2399	6823	6142	4869	6457	3705	3224	5253	8547	4777	6484	5694
162	ENSG00000006837	46	58	40	51	60	18	48	30	31	24	39	55	20	19	29	17	46	35	36	55	52	40	42	44	56	28	44	31	116	36	170	74	35	35	57	20	26	85	99	50	36	113	21	49	55	23	36	51
163	ENSG00000007001	10	8	10	3	3	5	6	5	1	4	16	13	8	1	9	1	5	4	6	23	10	3	4	0	22	7	7	12	8	8	39	8	26	21	4	17	33	4	11	5	13	7	1	9	14	2	2	5
164	ENSG00000007038	5	34	22	760	1915	3091	63	7	74	33	10	9	2909	6	6	17	2285	2858	22	120	46	1874	103	2041	2410	812	1	1880	124	41	1546	23	744	650	2111	604	2457	1	2716	23	1520	1676	13	24	3411	2605	12	9
165	ENSG00000007047	3353	9822	5033	5532	4006	3259	2721	2053	3547	2849	6209	5544	3175	2806	4437	2669	6423	1962	1398	4553	1952	1613	4228	9153	5739	3281	3692	3519	4515	2045	3915	4688	2692	2155	5177	2428	2372	9076	4313	10636	2275	2687	2585	2104	4902	1384	1735	4414
166	ENSG00000007062	26258	12	2	5006	287	3469	1184	25729	34	4776	48	39	50162	371	53	319	678	3562	7361	5105	17100	13404	1754	59	2601	103	7201	21707	1197	3264	351	260	8452	529	52	436	8870	16	3585	222	18211	205	144	3876	207	8133	1929	196
167	ENSG00000007080	2793	1810	3689	3319	5435	1201	1089	1879	2580	3120	3934	3870	2171	1694	3380	1886	3067	2337	1942	2397	1709	1435	1780	2820	2096	2768	2866	3758	3183	1728	2469	2442	1554	2267	3552	3507	2394	2285	2718	2016	2085	2307	2441	2146	4066	1842	1118	3520
168	ENSG00000007129	158	78	28	54	89	66	23	61	13	90	21	13	15	6	33	35	28	46	14	100	20	21	36	28	8	50	13	96	29	314	97	28	64	23	51	24	194	19	165	35	83	30	35	115	85	35	3	17
169	ENSG00000007168	9190	11617	6688	12903	8831	5751	6406	6264	12764	10473	10222	15719	6869	8495	7085	6412	4531	11786	5348	10041	12017	9225	12512	11531	16324	17174	9666	9451	10494	6468	7504	18261	9170	6135	8052	11616	6220	17280	6451	13483	10708	12954	8488	7026	12853	8637	7049	15097
170	ENSG00000007171	2306	19	272	1132	78	73	64	1444	223	1115	53	824	1220	33	19	14	23	11802	242	366	585	208	240	697	136	187	271	16193	496	209	98	76	9409	4022	13	85	323	2018	530	34	7478	80	51	172	561	666	4	92
171	ENSG00000007174	21	347	28	9	30	7	34	22	70	30	128	131	11	38	58	34	108	7	28	6	17	7	38	10	29	33	22	68	92	16	714	40	10	42	18	3	14	175	16	44	206	2	23	32	39	16	19	77
172	ENSG00000007202	16092	12173	19155	22564	9376	22278	8765	20274	14523	16738	6901	12197	29275	11871	5209	11490	13442	20536	13552	11941	11715	15257	13801	16688	24557	19034	9764	34228	12317	6561	8921	20834	14109	6316	7863	28793	9341	31654	18709	15091	20181	7552	11123	10494	20157	11419	10735	19293
173	ENSG00000007216	5	7	8	1	1	56	25	2469	3	270	18	29	336	3	13	1	4	21	34	1855	83	66	12	4	58	2	3	448	22	0	41	1	26	4669	87	0	94	6	915	18	124	1	1	1	19	22	9	44
174	ENSG00000007237	3319	3223	1537	1581	2494	1574	914	1031	10847	3709	921	2602	422	1253	268	5166	639	1071	226	648	867	1333	13589	1997	1396	2793	1384	1279	3414	4679	823	22318	1357	2171	4294	355	5331	3392	2994	978	4639	2504	6850	2382	6825	343	936	700
175	ENSG00000007255	1073	1996	1009	681	541	685	549	1340	309	546	1296	1478	1903	284	935	469	535	697	900	429	586	638	410	122	444	613	622	1672	886	654	559	381	976	972	496	976	729	974	1142	442	1169	494	223	417	717	1256	294	795
176	ENSG00000007264	116	534	441	104	1411	207	38	57	53	172	36	432	13	19	301	55	219	191	6	86	62	42	62	82	38	110	39	187	82	595	327	37	75	205	1001	53	142	119	134	531	65	63	37	167	600	14	35	252
177	ENSG00000007306	10780	184	456	4712	132	1012	77	1909	3948	1923	315	13	378	562	2	1731	20	4490	154	2277	2604	6949	11	1265	227	10	2570	1429	4895	149	154	115	10925	474	72	3	238	13	1956	590	2493	10	12	2330	177	1417	1	861
178	ENSG00000007312	565	153	89	292	898	120	46	17	58	1564	19	21	29	57	14	745	79	91	33	134	38	44	204	52	68	31	11	129	76	1396	85	194	66	61	86	43	1184	44	163	1090	433	58	81	192	723	163	11	34
179	ENSG00000007314	23	21	76	10	40	100	178	18	8	51	13	48	13	4	17	8	6	10	8	89	5	7	108	11	12	3	8	36	3	46	146	227	15	13	11	14	17	49	208	15	37	13	20	19	27	8	55	28
180	ENSG00000007341	1113	831	341	410	788	634	512	801	517	803	458	1061	442	438	1112	395	762	673	290	940	1060	966	645	579	1293	778	658	600	928	594	1069	934	1775	640	1131	1284	424	567	811	702	778	897	341	605	1255	732	420	552
181	ENSG00000007350	5	4	2	13	11	1696	0	7	2	6	1	0	1	0	3	1	0	14	1	1200	16	694	45	0	3	0	5	8	11	17	133	35	145	5	252	2	13	12477	4	0	9	11	233	0	11	0	2	10
182	ENSG00000007372	362	202	141	542	55	1246	325	144	118	861	515	167	630	158	214	43	533	342	363	128	156	85	247	844	182	425	189	234	436	126	194	349	86	461	411	115	307	1329	199	161	255	1195	260	281	364	117	95	94
183	ENSG00000007376	1275	1544	1495	2082	3249	2229	779	602	1136	1833	2941	1468	2103	2150	1773	769	2599	1641	2502	1296	2281	1474	1106	1403	1631	1157	1000	2456	2594	1221	1542	812	3688	809	3717	2009	1279	2307	1470	2861	1513	2889	1082	1247	2103	2977	715	1309
184	ENSG00000007384	3246	2434	2993	7658	4553	7103	881	1552	3183	3271	4290	3818	2528	2839	4376	2673	5554	2938	4217	1907	2527	3603	2143	3211	4039	1554	1455	5494	3096	1915	1772	2624	6593	2291	7312	1957	1813	2080	2536	2480	2974	5501	2267	4432	2367	2556	1268	2417
185	ENSG00000007392	2396	1844	1066	2052	2564	1351	2096	752	1305	1687	1627	2238	1464	988	1744	809	4093	2205	1199	1526	2295	2129	1377	1248	3140	1373	1340	1731	2177	1297	1929	2503	5055	1872	3734	1233	1788	1940	2879	1203	2456	1966	1180	2538	2629	2207	1449	1366
186	ENSG00000007402	213	193	216	33	104	130	1187	736	39	3620	104	141	111	46	83	61	99	54	47	486	501	173	639	49	156	51	1123	111	161	149	148	1194	425	85	165	19	226	252	1115	59	186	122	169	122	389	50	453	64
187	ENSG00000007516	315	112	166	252	389	393	451	77	375	244	348	488	886	170	194	287	102	641	231	398	360	175	160	346	169	97	76	362	368	143	147	60	631	284	488	100	204	140	435	263	192	1945	115	106	199	206	303	51
188	ENSG00000007520	1336	1843	2027	1554	3314	1612	995	613	1643	1955	3628	2122	1769	1495	3294	1549	2388	1497	2279	1156	1999	1370	1516	2440	1671	2123	1403	2434	3475	1458	1520	1668	1730	1038	4480	1738	1258	2116	1319	2895	1245	2538	2263	1489	2134	1352	814	1652
189	ENSG00000007541	3364	1991	3502	3454	6227	5632	2139	1534	2146	4354	3636	2824	5483	1386	4178	1518	4234	3615	4349	2042	4623	3808	2349	3016	2500	2880	1681	6684	4529	2395	1697	3567	2929	1517	5906	4231	2747	4141	2861	4927	3265	5906	2541	2783	2916	2745	1559	1817
190	ENSG00000007545	1680	1355	1332	1942	2360	1577	1352	796	1500	1901	1603	1937	3523	1108	2778	1114	3314	1998	1192	1030	2145	1323	1696	1670	4070	1858	1516	3499	2312	975	1885	2939	2888	1458	2490	1259	948	3425	1364	2088	2033	1354	1365	1278	2600	1077	1183	1118
191	ENSG00000007866	4244	6910	4344	3828	5225	5307	1583	4461	4574	3863	3227	11721	3591	4117	3439	4303	4741	3089	1992	4647	3408	3450	9227	5590	7240	5558	3533	5322	7942	1444	3657	17860	9257	6013	6583	4034	2733	6232	4806	7256	4320	11614	5543	2456	7036	3639	1259	6900
192	ENSG00000007908	453	579	217	698	723	541	37	875	136	511	38	115	53	71	2	53	125	714	32	289	627	294	3432	42	2456	483	36	1190	447	698	972	1459	420	347	13	202	2795	65	288	577	5464	3669	540	170	2150	449	10	1124
193	ENSG00000007923	1897	3139	1426	2611	3185	2653	1645	3759	1501	3655	1676	7624	3302	2057	1423	1353	2402	3043	1599	2256	3496	1816	1374	2397	2897	2620	1305	3688	3521	1167	1645	1814	3418	1406	3319	2355	1147	3019	1963	1977	2068	1881	1033	1403	3392	2406	1389	2242
194	ENSG00000007933	441	121	31	366	84	303	66	323	112	290	79	376	120	74	66	60	263	63	38	526	643	237	310	53	130	183	15	404	220	609	176	277	179	338	102	146	1381	120	1121	167	215	140	109	116	373	135	65	273
195	ENSG00000007944	3077	2621	3622	993	1109	2182	1223	2546	1986	1915	687	1396	3325	2146	1548	782	341	1276	604	2699	2917	1199	2218	498	2093	894	1448	4213	2454	2310	3189	5871	1480	2257	1011	2302	2071	2302	2381	479	1998	1375	1039	1792	2802	2407	2144	2744
196	ENSG00000007952	477	128	40	42	30	668	27	1161	53	41	51	53	51	29	53	20	49	96	101	85	62	3712	27	9	87	43	149	35	252	81	140	20	166	91	147	101	62	57	240	21	3187	72	36	205	92	331	19	35
197	ENSG00000007968	591	1315	789	1770	1759	1663	111	1232	1419	3213	1051	1486	1444	517	1090	1721	3425	2478	900	1077	1459	1428	370	614	2469	791	1834	2266	1957	690	1156	80	878	456	404	793	507	1757	855	1131	983	551	558	719	4064	780	647	410
198	ENSG00000008018	6099	13228	10368	12790	8044	7729	3115	10525	5099	8090	14454	12642	8314	5927	7284	4524	7527	11544	6462	9344	7064	11224	7105	13811	8101	12236	7562	12120	22344	7822	6219	6333	11418	6058	21894	9796	5700	5910	10385	11221	6031	12263	7735	7278	10383	16645	2392	7550
199	ENSG00000008056	303	142	49	107	466	105	68	127	24	138	624	128	15	279	10	21	63	105	721	429	76	154	218	946	47	165	15	47	99	256	154	335	49	190	710	67	223	57	242	449	506	137	233	100	312	32	63	49
200	ENSG00000008083	2523	3715	4374	3194	6996	3796	935	2136	5933	3347	1908	5944	3810	3654	5610	3326	4648	919	768	4146	2438	1242	4504	5760	9083	12979	2143	4699	7618	1430	3035	2994	3009	1546	4300	1925	2214	7925	2720	12584	2174	1955	1517	2375	5970	3342	961	5762
201	ENSG00000008086	4332	1093	1672	1967	1419	1291	1473	1933	4588	1632	782	4989	6078	617	708	2288	1757	934	843	2300	2140	1734	2141	2049	2981	3799	1818	3722	2819	1073	853	3601	1254	729	1260	486	1408	1192	2309	1261	1992	1837	1064	956	2758	352	1500	670
202	ENSG00000008118	46	25	45	85	65	26	7	172	2	23	50	64	0	2	153	11	12	39	6	25	93	21	43	38	43	74	7	29	17	103	45	29	25	31	87	12	28	15	27	12	47	180	27	39	96	30	6	11
203	ENSG00000008128	1036	458	217	566	836	616	669	609	317	997	537	737	562	232	616	216	514	879	366	627	732	540	417	452	1268	569	615	740	897	408	359	550	775	4226	1161	574	500	524	750	279	797	843	285	561	603	827	370	334
204	ENSG00000008130	6816	3645	2349	5964	5147	5937	2637	5881	2311	10231	4379	7268	10942	4198	4355	2391	5141	7368	3910	4544	4909	5491	4150	5303	4464	5388	3309	10841	4891	3553	3658	5786	9169	15939	4527	5649	4156	4758	3172	4396	4318	4290	2651	3013	6414	3598	3478	2500
205	ENSG00000008196	0	6	53	1	8	0	18	0	1185	4	7	22	0	10	1	383	0	0	0	6	0	4	1	4	69	2	9	0	191	1	48	0	1	6	5	1	10	2	23	0	10	0	0	0	28	9	0	0
206	ENSG00000008197	0	0	0	0	1	0	1	0	0	0	4	7	0	0	0	0	0	2	0	0	0	1	0	0	0	0	15	0	1	3	59	0	0	0	2	0	0	4	1	0	1	0	0	0	0	0	0	1
207	ENSG00000008226	127	135	1464	113	41	488	66	90	37	54	182	165	123	29	275	23	60	45	99	92	143	89	150	12	84	28	13	103	85	93	96	123	74	67	27	36	97	49	373	54	316	201	25	144	55	146	56	191
208	ENSG00000008256	8619	2795	2017	3630	3978	3601	1412	3418	1961	2259	2113	3833	4902	1157	3333	1716	1751	3899	1106	3663	1573	2101	5793	3432	3160	7498	1120	6092	2609	2695	1690	8254	3041	2194	3884	3163	2726	2582	9375	2364	3462	4561	3057	3637	5083	981	1420	1799
209	ENSG00000008277	1181	758	59	140	86	84	348	160	83	452	50	98	904	124	31	93	246	99	457	1344	1253	182	374	29	1995	444	381	726	215	1306	301	1298	268	243	79	30	371	261	203	90	703	108	130	952	931	296	132	26
210	ENSG00000008282	8579	25079	12125	18155	17899	5554	6185	8676	19439	13388	17818	22101	8336	16690	15342	13014	8329	15041	9572	11106	5137	32206	10448	11675	26748	15880	8115	16106	23470	5303	12625	9977	14818	8848	10870	33308	5149	14713	6440	24443	9089	11233	6057	5052	15217	8873	5836	23861
211	ENSG00000008283	5809	5877	5651	12367	3619	6202	4224	4277	5436	6083	4611	5428	21272	4602	2635	3998	4445	9921	7804	4108	9473	7989	2273	3626	4118	5144	5433	16878	6732	2006	3672	2041	4698	4049	5071	16514	3590	5098	6128	8309	4236	10913	2625	7698	4642	4098	3436	8965
212	ENSG00000008294	11752	10223	15231	18151	11895	10358	4078	7632	6273	8400	5753	12858	6588	5903	3639	5403	6635	8507	5900	9892	8028	4748	13825	10356	14604	22066	6274	12388	10515	5088	6673	18909	20244	10815	7468	18380	5547	9065	8616	9572	32424	9428	7453	11431	11623	8144	4515	12713
213	ENSG00000008300	3705	587	279	6302	923	5532	338	660	182	6856	479	397	6367	3447	319	159	2065	1171	4124	5881	691	5916	324	476	712	806	4208	5106	364	490	819	245	1582	4379	473	5623	1037	523	3497	8333	5686	288	1053	1565	1013	3351	240	564
214	ENSG00000008311	1025	1461	977	502	283	476	903	184	645	412	74	389	334	300	77	411	485	59	238	423	505	128	1140	614	1857	337	84	438	2127	287	1327	3825	1071	446	148	52	386	1082	863	260	963	427	445	482	2867	123	542	207
215	ENSG00000008323	1172	2045	2573	6686	629	1779	969	4684	8674	7341	2809	3639	6676	1749	4054	7153	1627	4184	2192	3320	3432	1052	315	1412	3553	2701	3342	9519	1964	942	860	82	5400	3472	3931	4268	596	2490	2864	1441	3047	3071	173	1389	1589	2601	1057	4290
216	ENSG00000008324	1113	694	460	914	769	777	431	1036	589	956	991	799	788	542	1044	319	716	1001	678	925	747	1260	599	446	607	661	992	922	696	714	918	541	545	853	1276	1429	551	741	1490	1076	508	1546	386	1219	1315	1170	522	596
217	ENSG00000008382	2222	885	877	905	1036	954	671	717	845	1268	805	748	1493	383	385	728	1343	1224	723	528	763	672	572	368	624	779	587	1413	1156	677	404	582	525	852	697	1330	815	678	555	903	659	779	619	613	901	617	497	663
218	ENSG00000008394	2248	7733	596	11095	1422	4485	4681	11017	12527	7141	35690	5573	6616	14918	476	9954	3572	10403	8015	10092	3084	23751	1515	919	8003	10380	6637	10344	10475	2237	10226	5059	5557	1512	10769	39362	3201	9133	9565	17441	7231	6027	1181	7072	2571	7780	4296	31700
219	ENSG00000008405	2135	1927	1482	2896	1436	3045	1257	3847	982	1924	924	1184	1156	551	878	1010	610	2361	1111	2743	1386	1377	3150	1070	1595	2276	1924	1620	1347	1040	1324	4690	1960	1743	3435	1736	1453	1264	1540	844	1856	4878	1594	2370	2275	2028	1745	1035
220	ENSG00000008438	17	14	2	8	4	2	5	22	7	18	8	2	7	5	4	5	46	7	15	25	11	8	2	6	49	7	7	12	5	11	41	25	14	9	6	2	6	40	26	5	40	20	2	13	19	13	5	9
221	ENSG00000008441	11583	9462	7297	13208	9259	13351	13822	7083	20136	16990	5777	6869	22554	5861	3091	14155	21082	7451	3463	3997	7291	5447	22285	8850	23493	5717	8390	20125	19138	10418	8605	42000	4378	10446	6279	6702	12520	15364	6228	12854	11580	4977	10087	6727	23441	7290	7136	6171
222	ENSG00000008513	2746	17765	14847	8396	3253	6841	8825	5288	7924	4064	4088	23221	5622	2220	5451	4053	2836	4055	11280	5337	1151	8881	5070	2733	6270	9758	947	5109	6036	4263	2637	11373	6171	14851	16950	1040	3989	12208	2965	4849	4334	7852	2699	15161	8807	6423	6957	1321
223	ENSG00000008516	402	311	119	1076	479	72	70	318	140	327	166	199	87	41	200	74	250	515	41	366	127	93	163	744	537	151	194	769	329	806	252	198	544	214	927	170	333	289	238	288	318	411	139	542	475	239	41	202
224	ENSG00000008517	9745	3965	1724	16165	4334	3659	426	14546	446	8422	4884	4361	3459	229	9183	474	5573	22306	1741	6002	3228	8907	2412	7819	1827	4978	4051	19473	1570	17474	3509	1545	22892	5501	35480	3921	9085	1082	4868	1464	4903	25561	3835	24372	4913	6428	559	1030
225	ENSG00000008710	12058	7908	9300	10040	13337	7090	7017	16832	6305	8547	12193	15560	7553	9596	17266	6073	20273	6666	5586	3125	12402	6303	34941	6642	23593	12338	6183	9643	6721	6301	6039	74747	12663	5903	7370	4080	9026	20727	5584	11549	12286	6653	21360	5785	24922	4315	5182	4953
226	ENSG00000008735	2342	1891	4915	2509	2667	374	206	545	575	584	1060	406	129	242	497	219	326	87	730	2247	106	490	191	1586	496	1616	5486	1000	407	127	1923	242	2144	1868	1260	1143	181	975	1427	1184	1725	146	1401	45	223	122	124	3797
227	ENSG00000008838	8380	4355	6823	7351	6390	13956	3520	11408	5983	9127	4240	6743	10285	4775	2744	4081	7680	9018	66206	9878	7411	7478	4431	8075	8810	6286	5923	12324	8801	5118	4805	5709	11833	2685	6805	11171	4665	8698	9953	8621	29102	5733	3669	5766	7644	6576	3764	7884
228	ENSG00000008853	2195	1042	452	1484	2218	2419	1492	4080	313	1706	567	809	1865	880	738	355	685	2361	2481	1742	1980	1156	1990	1253	1810	1279	690	1748	357	1185	795	5746	2686	2107	1811	1588	1843	575	1923	2276	2680	1803	1700	1280	1842	1813	1567	500
229	ENSG00000008869	4929	2861	3127	5077	3478	3777	3060	3375	4053	4096	2359	3891	5467	2301	2200	2747	3313	3877	2392	3664	3550	2437	2755	3516	6092	4127	3294	4959	5034	1824	2459	3795	6179	3289	2637	3522	2078	5875	3949	6033	4787	3472	1520	1598	5384	2713	2656	4107
230	ENSG00000008952	18709	22565	15622	18203	9514	9497	20100	13129	5100	8292	8002	28478	21776	4513	29197	2370	9027	16058	6427	17528	41305	26272	27269	6832	12840	22467	9780	19750	18249	9336	9334	22412	31453	12078	27707	16066	12471	29307	15466	11454	19703	24543	32658	17277	37410	86902	11338	13517
231	ENSG00000008988	32456	57729	50351	50208	92338	16447	20702	46429	29941	47172	82135	21710	33503	34003	29793	30738	51683	46002	48483	37517	27159	33876	30676	46468	28730	46532	31522	34791	67950	43407	49077	36125	26543	23269	59155	37330	38876	26155	44071	66520	26978	32488	35451	29588	66089	65677	14210	50635
232	ENSG00000009307	43797	73136	22734	63238	33756	38353	26046	48394	35110	38739	11127	45336	29957	27294	32010	23364	29108	35408	14641	42812	31757	34738	72048	39654	53706	40546	26854	30238	50315	19174	33388	89530	44905	23090	56886	30068	21725	37981	40642	40174	30674	31851	25977	17927	66791	25317	19922	23659
233	ENSG00000009335	6887	12705	9135	15745	8393	7165	5034	11230	7227	11023	8387	10911	8088	8218	5424	4926	12312	8197	8699	8750	4444	9650	9824	7142	6969	16368	7369	15736	7577	4157	12279	12345	7756	5325	5772	18132	4937	13790	5225	12826	10490	7757	5051	2704	15060	6000	5591	12616
234	ENSG00000009413	3830	3461	1494	3852	3506	2046	2479	6777	1915	4873	1273	2315	5363	2310	1133	1024	2055	3511	1835	3419	4484	2992	6775	5267	6298	4257	2748	4444	2141	2834	4000	15114	3348	1876	1626	4641	2235	2806	3570	5035	4873	2168	3464	2432	7277	2274	2108	2942
235	ENSG00000009694	213	125	8	20	660	14	99	33	25	92	20	35	19	5	19	34	10	4	14	2161	428	21	1503	4687	982	14	17	28	1179	105	420	2170	43	26	1721	2	151	225	641	18	124	47	215	60	504	14	27	18
236	ENSG00000009709	0	1	5	0	12	1	1	0	28	3	6	75	0	0	161	39	0	0	3	3	124	0	17	1264	18	7	1	2	4	0	62	1	0	0	3	1	0	867	11	0	3	3	149	1	1	5	4	2251
237	ENSG00000009724	223	128	14	81	57	61	249	172	114	275	28	154	169	107	36	36	162	84	44	114	412	64	117	28	541	55	162	134	114	102	314	346	273	2179	31	78	129	302	196	79	346	69	64	96	226	83	152	60
238	ENSG00000009765	908	42	40	4395	3	2779	452	2312	25	1406	7	7	15228	25	5	4	14	5911	1022	424	3984	2446	14	30	22	30	160	5863	41	17	114	2	3966	1563	9	37	1996	18	5271	60	2420	129	8	81	24	2514	201	52
239	ENSG00000009780	1371	938	446	835	693	868	586	585	644	1190	1708	1038	1099	404	1404	293	830	865	610	837	1240	691	720	637	1079	822	860	936	1036	690	1128	1212	1825	890	320	521	1032	713	719	757	1136	685	541	747	1415	653	525	450
240	ENSG00000009790	1079	612	97	584	479	83	265	162	134	642	266	214	59	194	133	286	881	538	48	147	71	158	153	219	2185	134	49	374	397	1867	307	66	382	100	748	366	1000	102	299	779	490	137	273	544	725	213	106	247
241	ENSG00000009830	1319	1348	902	1213	2334	1282	900	2432	892	1760	1600	3359	1576	718	1841	648	1634	1281	810	1459	1234	1306	1185	1350	3166	4574	1063	1607	1534	666	1364	1954	2329	1565	1437	2350	846	3176	2008	1534	1796	2621	1145	908	2079	749	866	2272
242	ENSG00000009844	3325	4293	5553	8904	4213	3100	1603	4267	5153	5017	3328	5313	4657	2978	4420	2685	3220	5454	2681	5234	5646	8204	2657	7014	5471	6404	3453	5702	8108	1867	2871	2886	6175	2773	9139	30608	1514	3360	6329	5237	3782	7301	2297	3334	5931	7987	1903	5184
243	ENSG00000009950	106	137	105	1463	175	941	277	5939	14	151	625	144	955	216	172	21	24	1833	992	2826	884	957	189	117	459	189	740	1372	66	125	203	453	5734	7299	291	660	184	499	1612	60	3740	842	11	168	161	5671	72	238
244	ENSG00000009954	11202	20218	9174	16534	13392	7100	5209	19746	4648	10430	8056	6267	5326	4193	12394	3240	13500	12204	9326	10396	11154	8132	10872	10274	15188	12387	7603	12272	8037	5689	11683	12556	13641	5808	13511	21091	6402	18006	6923	7619	9275	12587	6822	13621	16008	6423	4744	8231
245	ENSG00000010017	5709	4085	4837	5950	5898	7449	2392	3151	30230	6920	2888	2681	5649	6128	5000	19235	2765	4251	2412	5066	4585	4864	5315	7699	7723	8929	5306	6455	10393	2991	3644	13943	4063	1983	4447	5223	3157	4586	3609	5714	3368	5000	3540	3020	7137	6740	2248	6993
246	ENSG00000010030	1132	2865	557	1294	498	850	117	232	523	1075	485	2606	374	242	768	120	446	3004	826	310	711	1006	192	1107	198	305	435	9385	934	1980	905	109	1604	1047	1321	803	687	673	701	2615	1086	909	93	1113	908	857	88	305
247	ENSG00000010072	1183	1104	1123	1629	1013	1447	543	2043	772	734	1010	878	1118	719	1361	455	1181	806	761	1326	1202	1357	1157	908	2383	1400	913	1301	2075	421	1333	1101	1993	590	1172	1072	505	1263	2196	1125	1151	1748	419	809	2098	1593	474	1619
248	ENSG00000010165	3027	1852	1508	2835	1910	3311	1156	3879	1270	2299	1380	2557	3901	1183	1752	955	1871	2758	3100	3719	2471	2272	1895	1396	2631	2994	1922	4449	2908	1333	1151	1870	4947	1669	2733	1723	1195	2643	2267	2106	2618	2249	1187	1592	2267	2865	1128	3067
249	ENSG00000010219	679	1615	871	915	1459	525	526	641	445	662	970	769	1064	618	389	434	1237	1432	1094	636	501	384	811	529	630	1199	149	941	1738	982	1335	1196	753	613	2863	845	851	744	856	1112	1001	866	843	557	1581	1195	322	1284
250	ENSG00000010244	17452	15784	16365	20658	14332	17167	6695	15468	16116	13040	12394	18135	13048	9069	10287	9251	17286	15207	10031	17578	18405	14087	10752	14838	20099	13544	8714	17176	22256	8052	11807	11925	12523	9188	15723	15813	7388	17754	16985	16758	15018	14834	6740	14992	18392	14853	6603	18727
251	ENSG00000010256	10401	9305	7408	13502	15338	15407	14437	10844	9221	17496	14080	12227	16413	12382	8984	7097	14740	23139	8248	12749	12502	14692	9132	8945	7448	14133	9937	17803	15375	6558	8601	8478	8796	7938	18486	16777	6240	10008	13490	20188	6630	11344	6601	7938	12618	12376	14709	12740
252	ENSG00000010270	1938	1376	959	2340	1747	5160	873	3330	501	1141	1281	1113	1934	330	1835	338	1077	934	1435	2496	1608	1880	1803	2324	764	2614	1199	1906	893	1297	1488	2608	2621	1576	3135	3133	1255	884	2652	1177	1295	3380	1117	2030	2451	1710	785	728
253	ENSG00000010278	11346	64995	35284	30650	24045	17209	4836	20318	49990	17065	72709	69471	20017	39099	68844	35766	17682	25624	16708	1956	5081	17382	32704	22169	31283	36053	20976	28921	57683	7077	15130	23584	24415	13099	49122	32198	7013	55546	8340	22035	18062	13439	9411	5754	51753	20662	3012	122788
254	ENSG00000010282	4	0	0	0	1	2	0	3	0	1	1	2	0	0	1	2	0	2	2	0	8	1	2	0	4	0	0	0	1	2	15	13	30	3	2	0	0	4	8	0	9	7	1	1	4	1	4	0
255	ENSG00000010292	10368	10703	15337	16542	23668	10002	5963	28721	5513	10815	8077	14971	13533	2814	12858	4164	11740	16574	13589	12976	17236	4753	7666	14390	28578	23004	19734	21387	19761	4531	14928	5193	6156	3482	19095	32360	4982	14745	13707	10336	12249	8097	6976	6403	24991	9644	4021	10847
256	ENSG00000010295	961	785	363	524	599	295	198	317	178	395	448	333	69	190	259	195	459	271	59	325	115	257	866	205	186	577	180	403	238	1334	284	2192	356	436	347	206	1096	287	539	638	493	598	641	833	1074	194	106	209
257	ENSG00000010310	647	200	58	264	89	175	329	122	54	351	153	327	69	232	48	35	108	126	53	297	270	287	46	307	69	43	44	78	139	64	310	4	80	766	70	75	191	66	222	111	372	71	5	369	126	113	521	86
258	ENSG00000010318	272	322	122	269	387	305	215	120	264	364	193	273	492	238	330	146	127	303	95	305	152	243	274	194	288	452	231	412	491	213	237	297	240	214	202	314	185	213	258	565	291	196	110	230	327	220	136	237
259	ENSG00000010319	512	602	272	312	272	665	477	287	269	753	62	201	1047	131	15	197	218	459	106	553	387	275	3816	138	386	247	599	547	377	1284	294	6589	623	800	294	195	2304	441	1072	1355	1070	384	672	942	1188	278	425	375
260	ENSG00000010322	13658	4441	3635	6705	6327	7236	7197	4596	9189	12674	3367	6219	9213	5348	3864	5118	8342	8085	2613	4790	6559	4787	8740	3949	8370	8258	4428	7955	5006	6802	4157	16580	6615	3821	4307	3263	6397	8084	9112	7651	7136	3577	4843	6013	10305	2654	4976	3778
261	ENSG00000010327	8960	3595	1945	4704	2464	2860	1675	3835	2430	5661	1093	1790	1113	573	1873	513	5461	4548	709	5468	1662	4288	11710	1728	2366	6889	113	5664	2462	7391	1390	36183	4056	5076	2329	1655	10261	2104	3607	2012	5440	4380	12142	8254	5842	1541	1639	2484
262	ENSG00000010361	1230	507	386	123	736	102	540	356	367	588	339	610	1252	57	745	233	59	66	493	2745	303	273	454	83	317	367	555	1135	662	318	876	666	86	354	580	285	674	1023	1421	187	596	892	263	131	966	47	258	1132
263	ENSG00000010379	6	4	35	8	7	79	1	2	2	12	11	8	2	0	2	1	3	0	8	23	11	4	1	3	20	1	3	3	15	4	93	5	4	8	11	5	11	6	78	2	24	6	9	5	3	1	2	15
264	ENSG00000010404	12932	22284	6140	8995	6855	7925	4552	18417	7948	7221	10198	23594	5051	5344	8605	4147	4310	6574	4138	3856	16018	6827	14910	3679	22591	18527	10551	8750	5579	9922	6511	26434	23508	27942	9793	9082	8431	10534	7415	6201	20830	50322	5528	9375	28074	7417	4067	7689
265	ENSG00000010438	2984	608	73	15164	166	5756	205	1933	6407	9523	1688	507	3191	7838	18	5025	26	3918	8325	946	2668	4331	9	1292	167	56	2806	6985	888	387	112	60	5554	6702	1021	838	592	16	3212	8230	4316	8091	170	7673	218	9144	135	3438
266	ENSG00000010539	912	993	664	1334	1019	918	435	972	318	739	529	642	1070	550	965	289	1010	1019	714	1403	723	752	630	683	893	571	699	1358	1038	596	1206	1046	1454	1135	2646	1037	856	985	1461	1933	847	1351	468	960	995	1113	316	621
267	ENSG00000010610	6592	10616	2505	4539	1653	2244	561	2088	1396	3787	769	1359	491	146	2670	993	2583	2761	369	3689	872	2737	2681	1767	1034	3541	82	2989	1891	13621	1880	4383	2542	2999	4277	2670	7457	878	4035	1767	1959	1370	2193	3706	9035	1145	166	1188
268	ENSG00000010626	342	371	434	268	703	408	295	223	202	235	545	398	264	178	800	128	273	202	500	174	1163	345	266	178	634	396	567	338	430	224	353	330	348	194	329	351	176	438	379	252	329	603	179	535	428	329	176	512
269	ENSG00000010671	846	987	222	527	746	166	121	130	115	719	77	158	41	54	313	385	258	192	48	224	77	254	351	115	105	326	16	244	204	1205	378	371	145	261	216	189	787	66	165	491	526	103	254	518	1295	171	25	110
270	ENSG00000010704	839	614	592	612	1350	2429	660	569	449	678	411	510	921	72	1084	219	526	1347	814	1484	1179	1554	889	1121	1356	1437	655	1011	1156	453	942	1385	566	263	1932	1417	452	746	1021	338	517	1687	586	907	1550	1344	507	736
271	ENSG00000010803	4425	3344	1454	2937	2919	3694	3043	3805	1014	4662	2065	2275	4240	1563	2505	925	2968	2113	1993	3897	4199	2763	6585	2446	4603	2767	2893	4120	2325	1446	2908	10636	6126	3333	3331	4034	2188	6057	2748	1803	3183	4768	3307	1894	5473	1437	2378	1425
272	ENSG00000010810	2971	3617	1621	3578	2572	3668	1345	3554	449	4404	924	1200	1541	433	841	460	778	1786	1161	1068	2883	3126	3738	930	1513	4124	909	2361	799	5761	1244	6044	2793	1831	1824	722	4850	1450	2712	1181	3081	3549	2205	3046	4010	1166	1207	1007
273	ENSG00000010818	5745	6253	7374	7669	7632	4722	2064	5616	6942	7293	3986	6775	5274	3575	2832	5388	2999	3991	1635	2327	3831	3658	9370	13868	9225	7822	2853	6586	7801	4897	2687	11394	7647	6224	11580	3211	5394	6896	2921	4749	6426	10860	7245	5275	9539	5375	1694	8032
274	ENSG00000010932	352	310	738	325	330	63	16	74	149	149	224	107	30	9	1062	84	4751	285	22	5010	43	51	294	149	403	355	32	98	346	1097	379	298	26	142	103	86	253	300	286	73	211	1407	261	180	709	40	17	449
275	ENSG00000011007	4469	5557	3125	5746	6593	4961	7803	3559	6049	6340	5492	6122	4990	3945	4342	3987	2770	4215	2559	7186	6898	4575	3721	6398	7885	5693	5423	4933	7272	2401	7113	6428	8677	3266	3662	4143	3178	5120	4537	6930	4399	5224	3211	4124	8904	4489	5505	3383
276	ENSG00000011009	4301	3431	2614	4900	7415	5609	1862	2811	4833	10064	4889	4576	5828	4771	4406	3686	3684	5832	4036	8147	5124	4138	1335	6689	4185	5105	3860	5817	4131	3344	3061	1688	7828	4964	3562	3920	3474	3151	6025	8934	3022	9356	3815	4183	4144	4304	2545	3396
277	ENSG00000011021	3205	1750	650	1678	1891	2497	1351	1501	834	1821	961	1925	2691	985	1037	550	1270	1661	702	1890	3910	1484	2178	1087	3377	1848	1101	2550	1523	1144	1501	3950	2995	19476	1001	1998	1186	2160	1762	864	2700	1673	968	1555	2553	826	953	838
278	ENSG00000011028	5557	12019	9663	3752	14264	6371	3527	8370	7576	3373	8204	36015	1318	5600	5841	6544	35103	3468	669	1900	2085	4731	12667	4151	6002	34614	835	4150	5869	10462	4411	39861	2552	2812	4415	6199	10223	7254	8921	22628	5202	16476	11698	3433	13275	1080	2098	5855
279	ENSG00000011052	21	7	141	30	65	51	12	160	33	33	54	46	16	41	33	57	229	86	41	54	33	17	33	60	26	51	40	53	61	28	16	13	13	9	32	14	26	135	45	72	135	47	28	16	26	20	17	81
280	ENSG00000011083	13	5	4	34	20	56	2	930	1	72	10	39	33	1	37	1	3	165	29	5	30	165	2	2	8	21	3	55	23	19	48	1	114	83	41	6	11	2	102	9	325	11	10	4	18	117	2	12
281	ENSG00000011105	2202	2817	2711	1936	5978	2161	1311	2858	1378	1994	4346	8894	2293	1967	6359	941	3921	1731	733	1565	1942	1053	5114	6031	4102	6366	1782	2491	3343	1909	3605	5861	1264	1595	5011	1858	2642	3215	2691	8041	2463	4078	2646	1225	5123	615	694	2435
282	ENSG00000011114	4377	3280	1815	4437	6842	5955	2497	3082	5270	4175	2178	5976	10257	3031	2448	3234	3039	4216	1894	3561	4232	4247	4688	5124	6188	7509	2197	9583	4293	1601	3001	7379	7660	4058	3024	4874	2193	4770	3168	5214	4838	6054	2234	2404	7887	3300	2889	5299
283	ENSG00000011132	3260	1399	967	2442	2328	1184	904	831	969	1551	1680	2245	1552	583	842	919	2038	1673	633	1033	1084	774	947	1003	1679	1735	1030	2034	1522	1864	878	1209	1137	1153	1413	1728	1447	1233	1117	1313	1109	1074	1092	1329	1857	687	667	1798
284	ENSG00000011143	1199	964	935	936	1371	1215	682	385	564	833	750	1039	440	379	461	393	972	1054	1198	2021	802	844	431	786	1415	1225	444	730	1745	362	716	649	1513	356	875	1006	617	1297	1697	963	848	1146	500	640	983	782	453	987
285	ENSG00000011198	1224	902	1187	1177	994	1489	626	982	4909	1515	710	887	1009	2265	827	4179	1731	1230	650	1003	857	1254	1663	1187	1460	1261	1563	1196	2441	451	1126	3562	1049	835	2055	1405	498	1138	871	7223	941	1448	1036	1103	1693	718	1038	2068
286	ENSG00000011201	619	1057	913	149	3290	498	245	866	637	158	367	1238	22	677	986	208	83	507	40	230	238	1022	1188	397	7017	3336	67	162	741	1020	373	441	161	165	1117	458	748	1473	1642	4424	560	2046	1530	245	6600	80	309	141
287	ENSG00000011243	3346	2456	2843	2913	2653	2017	1714	1866	1636	2148	1894	2969	1199	1254	981	1383	4451	1745	1309	2377	1613	1301	2035	2046	2088	2142	1214	2080	2462	1851	2765	2269	2194	1746	2703	1348	1649	2413	1859	3074	1973	2454	1091	2259	2382	1359	1152	2163
288	ENSG00000011258	3560	1804	2609	3173	1314	1789	2011	3732	1962	2196	1165	1904	2190	836	907	1023	3402	2413	1342	3783	3055	1999	1525	712	4205	2211	1485	3192	3483	1033	2121	2178	2827	1557	972	2498	1365	4073	3296	1907	12579	1686	881	1791	2944	1661	1511	2306
289	ENSG00000011260	2695	2894	3039	3506	3248	2646	886	4989	1254	1735	2595	2416	1282	1802	1591	1102	2289	3032	2223	4332	1932	2162	1682	2591	2185	3649	2543	2108	3297	1414	2244	1425	3116	1602	1428	4226	1426	1863	2606	2557	15805	3103	1054	1975	2635	2733	823	3342
290	ENSG00000011275	4285	5073	4733	6949	4342	9209	1983	4738	2068	3399	3340	4056	5506	1914	9128	1861	5431	3759	3222	4847	2765	2206	6022	4584	4232	7019	2654	4539	4100	2651	3075	6923	3286	1820	10576	3649	2852	8113	4842	3314	4140	2899	2409	2321	5681	2485	1500	5270
291	ENSG00000011295	3593	4004	1186	4170	2323	3270	2756	7689	2207	3259	2529	4425	3010	2676	1183	1649	4565	4768	2721	2222	5584	4873	2748	1308	3789	3517	3187	2767	3115	2205	3165	2847	4349	2895	3445	5816	2094	4852	2676	4460	3577	2406	1783	1564	3162	5205	2499	3351
292	ENSG00000011304	25021	24132	34159	48391	52537	32853	9475	44136	21469	35463	24465	35779	30234	20063	23959	17985	43127	35502	31200	33611	29773	29625	19237	46208	40183	39665	27865	43430	34700	17465	25298	18186	22495	19722	40117	39052	17252	30023	32786	41858	22705	37911	17956	23816	41414	22497	13111	33318
293	ENSG00000011332	92	133	559	123	214	13	33	77	47	141	2208	406	29	290	537	12	151	111	25	316	81	30	346	224	639	323	128	55	87	27	427	45	43	78	157	192	39	1562	288	251	192	214	48	64	288	59	17	200
294	ENSG00000011347	185	1424	856	851	7099	4641	486	4715	969	484	1071	3773	136	66	1189	1142	242	114	127	1519	123	2163	513	1417	694	6004	6069	300	1398	230	245	691	2444	6107	3489	1432	408	2496	1712	1325	3141	586	733	451	591	1614	290	2679
295	ENSG00000011376	1770	1175	1827	2376	2028	3401	1426	2060	1225	2004	1400	1447	4830	1445	1121	1132	2460	3432	1424	2512	2175	2208	1383	2061	1836	2321	1280	4181	2505	1154	1469	1983	1170	625	1453	2715	934	2846	3167	2212	1702	1943	955	1380	2495	1532	1045	1800
296	ENSG00000011405	8439	4526	3051	12814	6522	10582	6833	16733	5497	6925	3996	6857	11099	3142	5322	2710	4379	8983	2887	10667	14960	7440	12125	7054	11489	15297	5245	11963	6731	4303	3914	16152	6517	6234	5819	9322	5475	10145	8007	5295	11328	9179	2968	8438	12821	5135	6359	6479
297	ENSG00000011422	6361	5208	3065	11702	4471	2342	307	6989	224	4171	5769	4822	1332	652	9189	201	3994	9962	1827	1314	5561	2571	1785	6043	2320	4907	3402	6215	1322	2156	3577	1600	5499	8212	11047	11227	2950	1974	1879	1740	6001	13280	2382	8988	4332	4169	925	2235
298	ENSG00000011426	4943	6911	6196	11099	15367	13166	741	20024	2453	4602	5482	8867	5918	1189	14867	1079	11301	11724	8634	6336	3526	8840	2625	16605	6645	14274	5630	9233	6505	1219	8585	1025	3788	1568	15261	46305	1164	6356	8040	3336	4299	13466	4866	7264	7662	2325	2347	4109
299	ENSG00000011451	6987	6925	16320	13446	18067	6938	4115	6679	5634	8263	9542	8067	12252	6762	4346	4938	14100	6856	5912	6693	4638	4360	9453	11060	11172	9977	4593	12853	9981	4697	8840	14943	5784	5127	7522	6095	5402	15746	5081	13763	6507	7611	6799	4803	13462	5180	3547	11556
300	ENSG00000011454	5697	10056	9662	8408	4250	5943	3018	3829	6211	4071	5174	7551	7266	3732	4709	4638	4154	5105	2816	3963	2852	3960	11486	6496	7193	7284	1804	7892	5164	2947	3095	12151	6343	3251	7444	5063	2668	6809	4115	8013	5734	6540	3030	2970	8935	3162	2162	6087
301	ENSG00000011465	26297	24449	17754	6683	26208	11959	14461	13500	2581	11987	15113	12085	2478	5208	22160	3675	1876	7435	1701	2658	5537	15500	131377	2443	4230	54734	613	9551	16196	49576	5549	254689	6905	12078	6324	3704	31793	12485	28353	6726	19960	45124	40856	28743	40970	5874	9872	10380
302	ENSG00000011478	642	905	660	469	339	427	345	1219	224	502	478	730	1512	254	521	207	607	757	488	939	526	466	266	665	482	683	534	948	544	271	807	304	553	361	652	452	597	502	928	551	680	668	221	394	767	521	204	516
303	ENSG00000011485	3851	4383	4888	5804	3959	4830	2587	6163	2359	4904	3852	4843	3970	2903	5257	1927	5176	5454	5507	13738	4393	3966	3245	4651	4210	3753	2867	5292	3771	2413	4488	4447	3114	3481	4575	4269	2836	6177	6406	4452	4468	3646	2362	2381	4835	3116	2396	5050
304	ENSG00000011523	2781	3727	2957	1848	3574	1083	1999	2337	1549	2086	2264	4035	5760	737	2971	1120	3194	1488	853	1404	1886	1132	5279	944	7445	4664	1104	4897	3325	1786	2079	6497	2039	1805	1374	2009	2213	9256	2441	1988	2414	1477	1381	1214	7295	1214	1728	2021
305	ENSG00000011566	6820	2516	2736	12124	4305	4674	4890	5258	1864	3679	2016	4028	5042	1404	2634	1099	2747	2699	2006	3469	4197	2921	4096	2859	4373	3358	3501	5209	3081	1496	1825	4137	6778	6120	3135	4457	2248	4273	4531	4888	4166	5519	1289	5668	4955	4685	7875	2719
306	ENSG00000011590	215	128	52	161	285	18	29	95	83	122	75	59	9	21	77	55	72	76	21	163	22	10	70	254	103	35	23	29	81	236	115	19	39	54	76	10	162	86	76	108	124	31	32	121	126	83	4	42
307	ENSG00000011600	3290	9276	2178	2197	990	1669	191	1015	783	2052	1790	1731	147	190	2830	345	3160	1547	272	2367	752	1658	1747	1534	423	2628	48	1769	1632	15653	1387	2906	971	3751	5234	2512	4726	566	1714	1279	1405	2271	3127	6032	5644	709	155	1603
308	ENSG00000011638	1585	4512	4522	2341	2225	1639	494	1080	3987	1142	3465	4298	2260	1490	4067	2788	3400	2822	1237	708	804	1260	2263	2306	2580	2710	1080	2239	6164	571	1810	2428	2863	2613	3306	1215	978	2116	1417	4082	1583	2314	1115	2192	3278	747	455	990
309	ENSG00000011677	1	1888	436	26	1196	79	18	1	148	78	132	702	0	14	347	88	337	0	1	614	967	4	170	410	1438	0	910	4	811	6	620	5	779	15	1202	0	223	639	456	20	44	970	326	87	362	6	5	423
310	ENSG00000012048	2993	3037	5125	4256	3426	2930	485	3060	980	2800	1794	2876	2534	430	1952	394	4171	4176	3399	4653	3132	2881	1177	2913	5765	3866	2468	4381	2856	1161	2906	667	2207	910	1626	6549	1007	3793	5553	1416	2846	3387	961	2129	3738	2827	1276	2066
311	ENSG00000012061	2554	11489	2800	4496	3418	1635	1994	1898	1912	2783	4476	3231	2446	2211	4576	1858	3422	1932	2480	3575	1332	1514	2304	5375	2284	2339	2666	2577	2963	2704	2413	3146	1677	2442	4434	3060	2536	2782	3329	7294	2280	2731	2019	1990	4833	2099	1005	4649
312	ENSG00000012124	1201	214	111	221	3476	5676	117	34	75	4384	41	69	53	52	86	1117	221	87	45	98	42	66	262	42	84	71	19	206	83	1318	251	161	63	158	125	76	964	51	351	3074	1232	97	77	534	1562	58	57	106
313	ENSG00000012171	21236	417	277	8361	576	1776	5412	1474	297	5118	432	1641	9034	785	888	298	350	6363	3117	2546	5850	6045	3887	160	2710	811	1899	4647	538	3101	252	5571	7528	1708	457	6646	874	501	1623	485	3957	3516	1674	4404	1923	833	4573	518
314	ENSG00000012174	2771	1680	1750	3376	1560	3773	1202	3507	1099	1981	1617	2018	3393	1240	2638	714	969	2541	1808	2950	2852	2807	1807	1830	4166	2317	2816	3342	2729	1298	1593	3396	2639	1329	2733	2954	1215	3683	2320	2021	3878	3595	963	1661	2346	1115	1026	2187
315	ENSG00000012211	2044	2103	2255	1849	3224	2387	490	1543	2613	1318	3051	3762	1751	2099	2039	1972	2957	1301	1315	1645	1633	1485	2354	4052	5364	2020	2632	1915	4410	847	1758	1097	2776	2146	4475	2295	952	4167	2057	3117	1494	2771	1136	1674	1789	956	546	4325
316	ENSG00000012223	2047	31	25	47	3756	1481	1338	188	36	4513	11	14	59	70	103	478	92	514	80	46	1575	374	37501	30	1651	142	39	207	5323	534	337	492	24	656	17	41	89550	10	151	851	7939	71	164	5057	4743	52	618	116
317	ENSG00000012232	2795	3789	3391	7713	9792	5046	2397	9232	4535	4496	6330	7365	5537	6110	3330	3135	5272	3402	3132	5502	2602	2806	5776	21847	16234	11025	10215	7537	4011	1504	5255	14201	5136	2988	3474	8535	3161	6424	5574	12408	6963	4402	7963	2740	11591	2832	2170	4598
318	ENSG00000012504	96	0	0	6	1	11	6	23	2	34	1	0	21	1	7	1	0	5	1	8568	3	25	0	3	2	0	2	188	8	6	97	0	126	6	2	0	11	0	1264	2	23	0	0	379	3	11	8	0
319	ENSG00000012660	2901	5872	5765	3154	6916	968	869	14099	2483	1954	2718	16766	197	1423	6427	1544	4775	1337	148	826	626	918	9026	5152	6827	16221	329	2027	3636	4533	5164	9878	1182	1950	7369	837	3249	7032	1732	13328	1752	3245	5298	2074	13136	867	746	3702
320	ENSG00000012779	8028	2517	995	1514	1072	1974	314	2287	591	1162	403	628	114	260	1102	1159	474	941	5604	383	529	1935	1059	129	682	1739	35	386	926	2232	283	1814	6264	730	516	760	2199	209	3169	589	5572	11263	900	3001	4343	231	272	421
321	ENSG00000012817	2373	2452	440	6	1205	367	6	4430	3081	1	238	472	413	6	2274	2334	3695	3	69	347	317	384	1	4	11	993	273	566	4868	7	342	8883	2	752	339	203	3659	322	1024	0	3773	1183	1321	956	4755	2705	2703	9
322	ENSG00000012822	7438	4274	2669	3934	4330	2755	5113	1707	5006	3991	2362	5609	3526	2287	2017	2571	1012	3572	2334	2954	5259	2847	10786	5215	7184	3655	3881	3870	5187	4009	1836	22637	5004	2447	6375	1720	4846	3503	4838	3899	6968	5612	3614	3238	7902	4615	3644	4234
323	ENSG00000012963	2564	3708	2178	2425	4486	5080	1690	1900	1944	4251	1764	5162	2594	1860	2427	1471	2785	3984	2501	3925	2721	3062	2928	3101	3583	4518	1902	3612	3564	1665	2506	3517	3662	2276	2443	3743	1723	3059	2595	3243	3209	3780	1572	1784	6812	2591	1983	2388
324	ENSG00000012983	3200	5057	5596	3639	8470	4296	1733	3076	4670	2842	3322	8379	3933	3293	3964	2977	7312	4633	1452	5009	3869	3857	4627	4077	5102	6684	2343	5551	4939	2094	3880	5576	6257	3516	2722	6018	2207	5388	2842	5772	4843	6049	1894	2925	6737	2943	2102	5441
325	ENSG00000013016	872	3208	1984	2677	2313	487	346	2287	20468	2905	1744	1957	127	6358	836	11323	143	386	119	1517	566	490	2079	2432	2082	3879	492	848	2871	952	563	2370	1045	1042	1646	373	1640	6139	1665	10516	671	1146	1379	443	3896	392	202	1663
326	ENSG00000013275	5404	11283	8003	9373	5780	6027	1815	7859	3588	4757	7576	5733	5908	4307	5687	2890	5779	6058	5660	15491	4806	6341	3165	6007	5456	5494	5331	9295	6731	3414	5454	3848	4666	4063	11213	8889	3610	5499	14248	6410	6963	6887	3547	5115	6103	6714	1812	9299
327	ENSG00000013288	5418	5460	2471	6573	3374	4018	4237	3639	3666	7017	2600	3814	18195	2715	5727	2643	7273	6182	3538	5498	6767	6910	4906	5201	4818	7406	3417	12667	4272	4574	2162	10881	13940	5566	8947	5631	5047	3244	5841	5442	4706	3812	5673	3779	4911	5496	4125	3863
328	ENSG00000013293	15	16	1	1	5	3	33	3	5	8	8	4	0	2	3	0	1	2	0	6	6	4	10	0	34	10	2	5	5	5	227	278	1	7	2	2	5	12	11	0	4	1	17	1	9	7	28	2
329	ENSG00000013297	424	373	81	59	68	212	160	320	62	212	97	89	64	36	36	116	18	25	56	36	153	69	248	12	103	375	50	166	110	419	270	552	154	162	43	33	638	680	193	63	221	127	88	208	230	134	57	102
330	ENSG00000013306	12280	9659	18733	16575	19063	14411	5342	14966	12539	11575	18441	12713	4961	8075	6633	10698	13441	12029	15172	13986	10607	10358	4638	12478	9836	17074	8031	10014	17979	5386	7863	4044	12401	6082	13247	14549	8740	13717	12931	15862	8224	12317	7977	9344	9724	12047	5763	12290
331	ENSG00000013364	14730	11665	5672	30850	25358	28353	4195	19051	9678	25069	11969	22598	32472	10236	13996	5726	13095	28441	26457	6403	26760	28200	10528	18307	8193	11108	8269	42125	14726	12230	6198	18053	38048	21171	15657	15234	12658	6141	12393	19188	15713	32354	13151	19242	10364	20212	10090	8870
332	ENSG00000013374	4715	9828	2776	10735	3512	2634	2553	5550	2441	4960	3522	5258	3404	1094	3038	1247	4293	9045	3817	8347	3842	2007	4168	4097	2155	4721	2572	7564	3683	6998	7563	4888	4139	4485	5361	8157	3433	4781	6017	5007	6887	5844	1910	2671	6861	4403	2180	2684
333	ENSG00000013375	4445	3163	2172	8228	2808	1875	2341	7707	1763	4534	2148	3255	7192	1167	2335	957	2376	5424	1515	3638	8876	6280	2110	3944	4449	3231	2873	5751	2913	1323	1793	2989	4553	2733	3268	3168	2036	1453	2373	2419	4630	3611	2523	4173	3939	5351	2596	2450
334	ENSG00000013392	808	467	176	547	220	161	516	972	158	522	220	219	746	185	167	97	225	639	191	525	670	519	649	196	393	195	339	696	531	344	196	868	600	271	228	356	495	176	430	445	840	510	318	493	647	669	381	210
335	ENSG00000013441	9042	4884	4924	6848	7592	3082	6665	8593	5489	4704	2953	9614	4355	3311	8003	2525	6566	4032	1858	3704	6703	4760	5525	3290	7390	5057	4389	3795	5689	4858	5946	12257	11991	6617	6206	3450	5329	4404	5648	6825	5339	6344	3555	8503	7591	3615	4238	5366
336	ENSG00000013503	646	920	1095	1432	1514	2056	735	2048	2153	1158	675	886	895	1155	472	1377	1112	1160	815	3724	1195	1238	702	1773	2424	1430	1029	814	2395	532	1725	1054	501	331	2779	1121	653	1697	1456	1150	1228	1008	597	532	1874	826	675	1219
337	ENSG00000013523	2394	3110	1953	2958	5339	4808	2672	2820	1033	1835	1634	2959	5059	1227	1725	837	2641	3151	1155	4082	1632	1814	2528	2189	2393	3848	1737	5634	2567	1585	3173	4043	5524	2033	2091	3261	2293	4462	3345	2297	4573	4379	1311	1919	4767	3443	1569	2884
338	ENSG00000013561	2107	4056	3328	4474	2991	2873	2803	2287	1837	2097	1422	2909	1917	1357	2069	1165	2082	2377	2101	3251	2946	2764	3025	2744	1724	2279	1797	2198	2505	1523	1334	4906	2683	2029	2483	2130	2169	2347	2369	2572	2568	3066	2033	1635	3610	2218	2590	3562
339	ENSG00000013563	1441	1940	748	1373	2997	1884	763	1644	1350	2045	1026	2632	2456	1326	1676	1059	821	1127	1901	1100	1479	1252	836	1743	1643	1592	1280	2812	1324	762	937	1557	2569	1839	2298	1032	951	1659	1202	3588	1298	1887	826	782	1794	1274	729	1259
340	ENSG00000013573	2902	2605	1484	2793	3979	3069	1258	4185	1269	3459	2704	5706	1975	1181	3019	660	2668	3096	2110	1976	3553	2586	535	2609	8579	2671	2853	2487	3116	1784	2817	403	1351	1089	2271	4330	2090	2225	3776	2697	4561	3579	791	1679	3600	3054	944	3021
341	ENSG00000013583	2057	1964	1396	1759	2454	1063	1050	3041	1682	1303	2380	2025	455	1210	4008	1151	1718	1144	2251	2377	2126	1226	2259	1520	1402	2460	1893	1983	2659	1056	1804	2785	1510	1554	5189	2929	1272	1252	1865	1641	1780	2111	1257	1531	2847	1658	1212	2557
342	ENSG00000013588	57832	4081	1266	171045	22843	18280	1362	125655	3785	49356	15936	29195	92796	4779	1989	8469	2195	170909	168266	2408	165029	38792	5065	13218	6385	3570	38260	148059	11646	8639	7173	6940	103373	22832	54559	67133	18916	370	13072	2316	61553	25228	1192	67664	6892	47129	19431	2042
343	ENSG00000013619	402	1556	165	430	463	1497	764	673	176	304	606	1119	104	712	328	204	2163	342	259	397	277	132	1918	374	1437	880	49	332	288	596	260	1677	213	401	888	2086	919	537	616	1295	802	518	289	1643	1625	309	314	372
344	ENSG00000013725	1568	1207	282	1298	716	633	162	328	295	1348	129	184	146	66	103	368	276	1063	182	410	452	665	334	353	260	593	48	1123	502	5454	733	67	1152	161	1037	1084	2253	360	1027	352	775	265	64	775	1376	590	132	158
345	ENSG00000013810	2680	6108	2809	4865	7437	13944	1373	4451	1679	6548	2971	3913	4961	1597	6457	1315	6234	4456	5595	5866	4567	6896	1576	5731	4398	4480	2964	9158	6379	2769	11272	795	4588	3589	13115	7661	2568	3372	9560	4795	2186	6607	2931	3706	3304	3036	1857	3334
346	ENSG00000014123	3381	4627	2134	9343	3248	3058	3512	4310	4464	3724	2276	3054	7481	2484	3170	2300	2619	5782	2054	4766	6865	6471	3715	4017	6564	3131	2797	5620	7370	2207	1912	6015	7539	2822	4820	3976	2664	2003	3542	3673	5352	4059	1949	3739	6259	7667	2752	3663
347	ENSG00000014138	1899	2637	1505	2768	3076	3113	746	3562	1009	3817	2221	2137	1800	830	3338	647	2192	2486	2646	3254	1099	2256	1297	3089	3026	2849	2110	3158	2723	1284	3386	1012	767	682	4182	4323	1327	3522	1641	1711	1500	2721	946	1290	3170	1273	986	1222
348	ENSG00000014164	5729	7205	6210	5508	8292	5903	1621	4193	3521	3818	8201	6707	3147	2103	3296	2367	4633	4633	3689	3844	2913	3447	2248	7034	4643	6993	2448	4929	7064	2771	5040	3089	5468	4746	9793	5434	2704	4317	4587	4575	4351	6912	1876	2558	4430	3952	1345	5342
349	ENSG00000014216	25708	26616	20221	49681	44198	36571	7560	23094	77604	36744	25927	41925	26414	28596	31366	55639	40081	21873	28063	15884	9852	23637	14261	40430	43679	44754	24817	40974	49044	9707	23681	14702	14516	11318	60526	31179	12694	35886	8857	41176	17813	28845	17499	15937	24148	12418	9640	43447
350	ENSG00000014257	1072	1332	3870	336	533	1816	204	673	15236	2304	172	1772	853	774	1665	5957	183	1330	746	1526	1271	567	488	1010	2018	338	721	848	7941	223	546	60	132	602	2845	1043	1238	6233	427	346	927	22	187	91	516	1548	473	2393
351	ENSG00000014641	5440	10114	6161	7333	10154	7469	8925	10090	5041	6399	6572	8854	6852	3701	5931	3888	8593	9175	4677	7778	5921	6452	6761	5092	7145	6123	5248	7588	10457	3923	3989	6558	5806	7370	9286	9345	3285	6646	9732	9273	4509	7466	3610	4628	9238	8738	9147	6966
352	ENSG00000014824	4114	4493	2666	7667	3529	1811	5186	4182	4318	5864	7279	2903	9835	3765	4294	2885	2980	7333	4262	3877	6341	6028	3762	4005	4478	3240	2492	8235	6841	2736	2128	5885	6228	4328	7030	7069	3353	5207	5051	4878	3882	4690	2263	3596	5847	3864	4271	4418
353	ENSG00000014914	5229	867	227	5119	1787	1165	402	3405	579	3362	1436	2929	1761	870	1151	399	1152	9106	9140	1565	2429	4034	1149	1151	2394	999	1057	3878	815	1730	1064	2846	17157	21149	3917	3519	1123	301	4628	1947	5630	8178	1318	1963	1533	3731	327	696
354	ENSG00000014919	3942	3302	2895	4923	3599	2513	2616	4819	3396	4333	2429	3829	6985	1559	2005	1705	2107	5237	4517	4258	7519	3865	1949	4353	4242	3959	3065	5806	3807	1996	2337	3178	6266	2486	5007	3486	2230	3569	2643	3867	4061	4990	1464	2888	3329	2852	2529	5091
355	ENSG00000015133	6094	5791	1881	7564	10399	12984	3350	6805	3195	10954	5605	14099	16652	7217	3936	3278	10676	7978	3908	3558	4983	5219	6223	5602	5128	7069	2020	19210	6599	5670	3992	2165	3062	2856	4156	9645	5578	7134	3244	13950	6243	2411	870	3704	9746	4301	3141	2933
356	ENSG00000015153	1094	1572	1017	2236	1080	1040	644	1797	777	928	1364	1031	528	521	950	519	711	1218	857	1388	1196	665	1444	1233	1488	969	1891	811	1672	936	1720	1702	688	1010	2913	981	872	1200	1677	1029	1356	2614	733	1026	1687	1789	579	1356
357	ENSG00000015171	7523	6062	3776	6048	4899	3836	5610	7159	3684	5320	3164	6228	10183	3937	3943	2478	4957	6511	5524	5104	7844	6835	14698	3508	8922	3446	6338	9337	7752	3184	3221	15929	8777	4914	2458	10722	3471	4148	6100	7800	9092	6558	3573	3280	12070	3745	4572	5438
358	ENSG00000015285	1787	1761	420	1270	1043	6813	186	362	304	1321	233	328	88	106	475	464	715	846	107	679	166	377	611	429	247	537	123	736	558	4213	604	871	695	701	1217	520	2442	213	688	820	715	409	454	1463	2120	405	79	251
359	ENSG00000015413	82	51	73	126	61	7	119	4443	9	26	30	18	1920	37	0	3	16	7863	4	34	3	36	6	20	4	34	540	439	24	432	121	5	80657	2636	7	7	412	6	74	19	543	39	9	7	40	23341	18	13
360	ENSG00000015475	2632	4544	4948	3186	1794	2487	614	3352	363	1488	4930	3217	2633	1255	5937	350	5852	3266	2203	1419	1192	2610	1265	978	2226	3931	2231	3549	2348	1296	2110	1122	4609	1837	4698	2672	1306	4678	2286	3146	2210	2582	887	1733	2633	2565	682	1967
361	ENSG00000015479	812	860	531	713	744	627	640	770	379	526	275	915	403	249	406	246	804	703	340	439	927	506	523	517	1051	410	285	389	726	392	1092	1242	1256	490	342	441	403	742	672	596	761	538	267	744	845	251	388	572
362	ENSG00000015520	138	17	8	10	24	2689	58	4819	325	1298	43	72	16886	151	22	478	64	4062	11748	640	2061	3841	92	34	125	32	81	7308	84	147	338	141	51	3671	114	4	634	92	6182	344	810	428	6	648	21	1870	33	10
363	ENSG00000015532	5090	2604	4658	3489	4448	3226	17362	2306	1445	2160	2633	5118	2195	1205	2646	1054	10496	3240	2764	5860	3913	2520	2509	3144	3581	8495	1840	2500	3989	2023	2205	2847	3414	1240	2410	4086	2500	4587	4533	2077	4106	1895	1663	1995	5001	1933	12877	2450
364	ENSG00000015568	22	14	11	11	9	12	21	51	3	6	9	23	9	6	9	8	15	11	11	11	13	7	25	7	11	17	25	18	20	11	27	24	15	30	16	11	11	9	9	5	10	13	9	14	21	14	10	4
365	ENSG00000015592	4	8	0	0	0	2	1	12	0	4	26	3	2	6	1	2	0	3	3	3	1	0	9	3	3	3	2	0	2	5	42	31	7	3	2	0	5	10	1	6	2	2	12	1	8	1	2	20
366	ENSG00000015676	5395	5969	6912	11038	8806	16119	3966	6980	7597	7483	5205	8396	12741	4079	7249	6094	8495	6372	8184	9681	5705	5319	6706	10113	4235	8325	4439	9569	6762	4237	5413	10480	8561	4776	12596	6082	4377	9574	9443	8216	6622	5806	5340	3768	8118	3131	3173	7138
367	ENSG00000016082	43	0	4	37	107	410	352	2	2	71	2	3	480	0	16	1	254	309	53	7	75	6	8	189	65	2	133	261	24	103	88	794	86	95	563	2	107	0	131	4	152	143	5	8	3	45	136	4
368	ENSG00000016391	2117	334	33	1964	231	7168	1566	6446	54	1638	144	170	9019	590	110	133	190	5599	2339	5445	3499	1618	300	41	1014	170	5795	7809	547	1751	524	415	1748	1652	75	3631	1370	301	4689	1369	3568	4994	132	1270	246	1239	1303	66
369	ENSG00000016402	817	1391	423	1016	718	327	833	398	1323	1254	1207	566	1431	1289	33	654	15	1748	399	1312	1323	1520	391	678	1608	292	1799	1542	2650	280	4463	274	2999	1127	1949	2008	247	500	285	43	1553	738	257	315	1517	968	379	954
370	ENSG00000016490	0	0	0	10	0	23	1	809	3	7	0	0	1859	1	0	4	0	1	4	1	12	446	0	13	1	0	1	5	6	2	73	1	4	5	1	0	3	3	229	1	94	0	1	2	1	106	1	1
371	ENSG00000016602	10	1038	187	36181	531	3	999	12	92759	14782	537	346	4	19421	77	63997	14	28	127	1	5	190	47	7905	10317	408	2609	38	117932	9	1248	3	366	3437	4189	6	215	187	21	191	127	5	278	34	1637	12	1	440
372	ENSG00000016864	3570	1707	1123	2272	2591	2416	1611	1737	1316	2427	1281	1878	4345	1073	2444	677	2013	2433	1036	3239	3834	3129	2090	1430	1625	3426	2867	3204	1894	2061	1699	2855	1725	2126	2961	2726	1955	1752	4001	1546	2332	3293	1596	2305	3044	2005	1250	1316
373	ENSG00000017260	12278	7854	14478	14230	12015	7987	5371	12106	6413	8312	7739	12008	10748	4690	15143	3421	11365	10979	7915	6947	10274	13700	8092	5069	23118	20438	7498	15033	12586	6645	8995	7650	10465	6236	13771	29650	7040	31856	12278	21113	12609	9516	6367	11962	12981	5738	4757	14678
374	ENSG00000017427	223	191	35	27	83	41	46	13	34	107	29	172	16	67	10	25	33	26	11	37	42	55	1158	14	94	51	12	22	58	751	69	3989	23	54	30	2	431	19	61	102	448	133	1036	460	404	73	66	69
375	ENSG00000017483	3655	310	369	1188	603	3994	1168	523	665	828	3422	829	3715	2059	6472	395	7109	7509	415	1439	62	740	236	10610	52	745	235	4637	2449	2198	4565	279	1544	573	1085	82	693	217	477	2387	659	10742	437	180	1513	2152	394	2750
376	ENSG00000017797	6517	5537	7562	9697	14381	8421	3664	4485	13762	9708	7811	13800	17919	6875	3373	7999	6758	9833	5265	6944	9088	7407	7572	10995	9833	11703	5026	15497	23734	3567	4599	8431	4344	3736	15684	9184	5562	9319	6076	11839	6649	7087	4600	4738	11634	2718	3947	11863
377	ENSG00000018189	2584	2746	3007	2329	2141	1443	1974	3103	4396	1819	1991	2376	3349	1339	2262	2254	3003	2070	791	3034	2204	1671	2457	1888	3337	1301	1215	2872	3697	1277	1157	4145	3084	2189	1930	955	1439	3258	2545	5619	1751	2958	939	1765	5011	1641	1714	1852
378	ENSG00000018236	636	1558	2083	138	6188	64	409	50	387	309	843	1306	6	3273	1037	311	2820	7	32	13	14	21	13693	7669	3739	686	400	9	288	549	1896	24449	12	48	4595	16	305	2139	1125	5602	254	583	1983	135	4910	0	197	2523
379	ENSG00000018280	1018	1608	1113	953	804	1034	106	1145	96	309	755	879	169	207	2496	46	1313	1634	190	419	596	697	543	446	429	1605	133	507	440	390	479	4042	330	1459	901	633	599	500	196	903	1218	2684	1398	2698	2383	365	91	846
380	ENSG00000018408	8557	14379	5392	13655	6961	12023	4468	5422	8594	4335	8803	35014	6696	5183	4536	5172	3274	1123	4015	7846	3761	4310	37734	5951	19522	8797	5981	10074	5907	6478	6673	55852	4807	5561	6206	15786	9911	21585	9669	17523	8731	21816	12270	15245	29269	2266	3771	6270
381	ENSG00000018510	5148	3153	4856	11859	7831	4857	1406	9865	3355	4128	2989	4775	8273	2236	6936	1577	928	6747	2282	6435	6490	8397	4185	5998	6814	11241	4684	7757	4230	2844	3944	5753	7091	3214	6107	6982	3594	6455	6886	5649	5256	6295	4122	3069	6845	4946	2549	3754
382	ENSG00000018607	2	0	1	0	1	0	3	0	1	0	3	2	1	1	2	3	0	1	0	5	1	1	1	4	0	0	2	3	0	0	78	0	0	0	2	2	0	2	1	0	0	0	1	2	0	4	1	0
383	ENSG00000018610	1282	2410	1135	802	1685	1424	404	892	674	1150	1132	838	1058	462	1569	378	709	1196	1030	2078	1145	1154	934	1555	1603	1504	1505	1792	1228	720	1831	961	1301	1125	2008	1260	809	1059	798	862	1221	964	601	979	1960	1188	374	1529
384	ENSG00000018625	1737	1158	8	5	100	170	345	24	342	491	28	35	14	1599	177	1264	28	16	26	15	79	18	15476	10	79	85	19	33	329	416	238	18297	52	119	36	18	993	18	56	585	228	151	2306	548	5828	23	178	69
385	ENSG00000018699	1244	1113	1396	1913	2695	1335	753	2649	854	973	1243	1317	1883	966	1276	593	1822	2118	961	1893	1143	802	1111	1277	1857	2029	972	1757	2149	932	1358	1062	1452	786	2174	1845	744	1939	2641	2140	1255	1831	580	797	1927	1536	720	1761
386	ENSG00000018869	115	64	103	47	51	27	122	27	72	62	18	28	7	37	40	53	21	27	8	158	11	29	153	11	52	62	8	44	73	156	45	419	22	50	24	13	128	19	346	30	78	67	127	68	120	24	76	20
387	ENSG00000019102	4011	11	20	3287	45	2542	18496	37	907	8808	62	7	13438	853	22	1107	42	1647	1256	228	9097	4777	87	162	60	17	82	8612	655	92	32	111	23	824	10	53	2277	29	513	323	2814	105	18	118	76	967	16736	31
388	ENSG00000019144	4811	2746	1986	3758	8376	4732	2670	2341	1238	3485	1749	2380	2842	795	2696	701	4647	2455	1150	4247	2442	2313	8309	2344	3515	9027	840	3991	1077	5864	1524	14207	2892	3107	2204	3088	5072	2525	4956	1612	4966	9003	4730	2223	5866	1604	3208	1528
389	ENSG00000019169	118	597	619	85	11	205	17	36	165	58	57	406	0	40	1749	79	43	87	2	19	202	175	205	39	32	140	38	10	372	27	67	1515	21	246	1830	482	16	64	57	15	228	42	700	300	3860	6	20	141
390	ENSG00000019186	199	2624	46	1211	1918	59	5551	59	46	71	177	259	7	293	429	112	7	39	24	11	21	1	43	253	1142	2734	2860	86	2460	14	21425	2	64	137	1024	523	6	276	154	191	330	501	88	77	1742	12	5	495
391	ENSG00000019485	913	2124	1310	1018	1905	1273	1107	5343	848	1041	1869	1467	1645	1634	2438	756	1707	352	762	2139	809	633	1880	1902	3159	2977	2170	1785	1441	613	1132	6043	844	665	3180	1168	962	6185	2300	1868	2031	1437	1518	622	2494	708	739	2271
392	ENSG00000019505	12	1067	623	1452	170	1318	4993	6871	6	4381	14	430	5546	59	200	13	4	6	5802	600	263	485	29	23	213	543	1335	8762	768	905	110	18	3643	2916	646	8926	1375	271	1826	5	5588	2212	31	5344	6	285	2664	556
393	ENSG00000019549	429	2574	1995	1647	14410	283	836	925	997	467	3860	6615	76	1894	4990	326	7783	271	50	120	133	407	2121	14699	4573	10193	238	425	2885	1119	4176	3091	528	541	14550	368	621	7638	676	4737	349	3310	4677	1320	4979	189	193	8006
394	ENSG00000019582	280388	286145	57410	209330	80436	41082	19735	34601	48654	157326	26551	47504	16561	10447	82558	43611	60071	50383	98697	84927	99635	116740	96317	112969	25063	78196	11283	258402	162327	613643	83110	101290	144229	88886	430244	96580	319350	11760	173713	69669	91368	43172	65177	417463	181705	59740	16816	23076
395	ENSG00000019991	978	390	276	2070	131	173	111	1629	54	534	51	86	144	121	165	69	107	225	54	302	918	159	2259	144	175	224	37	449	118	793	247	3071	831	747	148	61	1294	98	510	153	899	521	704	760	1083	544	260	234
396	ENSG00000019995	1859	1607	1882	2351	1613	1225	1268	2784	2609	1787	691	2241	2222	913	769	1543	973	1200	964	1545	1881	1012	2505	1977	2552	1706	1431	2073	2645	743	1827	3110	1859	1259	1695	1146	945	2428	1626	2209	1834	1953	1012	845	3510	615	796	2028
397	ENSG00000020129	2709	2535	2122	3629	3652	2275	1986	2024	2291	3560	6921	4398	3365	5295	2119	1701	1719	1824	1837	3353	2667	1761	3140	5302	2598	4144	1352	3134	2311	2240	1770	5007	2746	1152	4190	2654	2718	6531	2686	14585	1732	8507	2387	1750	4668	1527	1563	4739
398	ENSG00000020181	6290	3639	3165	3138	7196	4504	2576	6857	807	2967	1525	4286	860	1541	735	1629	1164	2088	578	2863	2204	2414	10111	1505	1400	9450	211	4722	1101	8219	1010	14780	2356	3309	736	2007	10443	3368	5327	1935	5338	8312	5319	2349	8971	2620	1459	1959
399	ENSG00000020219	6	2	0	0	3	3	39	3	0	7	5	6	3	0	0	0	2	0	2	5	6	2	1	1	1	0	3	1	1	1	82	1	5	5	0	1	1	8	5	1	9	3	1	1	2	2	14	3
400	ENSG00000020256	2487	3464	3232	2988	3510	2236	880	1964	1347	1848	3048	4084	4491	1936	2746	850	1876	1596	2448	3945	3161	2496	2025	2870	4269	3154	2852	4571	3260	1136	3914	1215	3117	1371	2689	1970	970	8274	2472	2507	2364	1326	1251	821	2781	2527	654	4265
401	ENSG00000020426	607	972	760	936	2367	963	411	604	589	663	1549	2773	769	489	1287	334	342	1114	368	1065	680	948	1030	1331	1064	1674	769	937	1109	431	1148	742	694	455	1599	1766	489	1060	666	937	870	973	395	675	2198	638	337	1321
402	ENSG00000020577	3640	1971	511	2391	5315	757	766	2823	302	917	595	1876	539	766	496	301	467	552	264	3255	617	1320	7325	2499	1031	1794	808	2065	360	1200	618	11464	1935	2510	1283	698	1741	995	835	485	2568	3667	2663	2848	4817	1204	1517	398
403	ENSG00000020633	2072	3231	1188	3315	5316	327	1269	5510	451	2527	2975	5687	554	141	3803	852	4066	1605	1345	660	509	564	1242	4071	5637	4424	91	1729	2381	4182	4560	323	11940	2003	6285	456	3236	5275	850	1221	1137	497	1072	1425	6839	1015	114	827
404	ENSG00000020922	4264	2844	1081	5241	3021	2872	1110	2931	1211	1704	1912	1428	2648	779	3086	821	2963	1719	1693	3142	2461	2528	1789	1414	3645	3419	5585	2834	3201	1150	1483	2603	1353	1200	2510	2083	1518	1775	2633	1916	3577	2315	884	1243	3518	2578	981	2458
405	ENSG00000021300	13304	220	155	5584	113	8396	787	6155	45	1322	112	425	1996	217	51	148	84	471	10352	2162	32389	2442	1598	62	89	129	3518	903	491	349	141	1406	377	282	120	466	2434	62	2598	120	5501	1273	295	222	411	1622	490	141
406	ENSG00000021355	15201	5130	9609	44126	15461	9758	4991	9037	114136	46353	16115	6751	39403	22600	21272	82189	5128	36475	20476	6524	19305	16318	6128	39702	15663	3054	11608	33402	62089	6684	4507	6300	11216	9233	32337	36320	12663	4078	9511	25178	13115	13731	3210	11574	14419	36345	9900	28795
407	ENSG00000021461	7	14	2	4	8	7	21	5	0	4	8	5	2	2	1	0	6	3	0	6	183	10	9	0	15	1	1	10	11	4	95	8	13	15	3	0	5	17	22	1	9	8	4	9	2	8	2	2
408	ENSG00000021488	29	27	4	7	10	5	5	261	16	234	31	37	45	2	19	3	64	93	41	1225	88	40	7	7	97	71	28	941	9	11	102	11	231	3	22	0	171	36	959	9	188	20	5	25	23	179	5	47
409	ENSG00000021574	3282	2832	4263	4088	3486	2913	1214	2202	1843	2288	3681	6573	4667	994	2232	1103	2558	3011	1499	2955	2111	1776	3584	2070	6837	4067	4293	3920	3655	1495	2062	1944	3326	2030	2755	3934	1354	4622	4814	3715	2496	3571	1018	1454	5704	3090	1023	2781
410	ENSG00000021645	861	1977	277	34	264	194	196	1721	189	222	149	283	11	343	70	130	111	54	16	2696	37	140	6801	29	135	181	64	44	133	984	492	5014	889	127	24	30	352	287	320	133	165	151	1299	86	4532	55	68	148
411	ENSG00000021762	1922	1625	1062	1985	1984	4069	1200	4117	1017	1392	2367	4756	859	2103	2321	912	4886	6243	2055	325	1213	2420	4707	1991	2707	1387	375	1823	1646	1802	628	8594	4167	1662	5342	1681	2147	1490	2130	3864	2014	2842	3236	3689	3137	1754	977	1846
412	ENSG00000021776	4534	4879	5026	6870	5099	7386	3237	11177	5077	5317	2846	5919	9674	3189	3382	3052	4134	6228	5720	5277	3621	6279	3778	5552	7062	5096	5794	9045	6785	3103	5776	5834	7065	2793	12164	6581	2431	5615	4862	5790	6228	3832	2347	2996	8410	6247	3003	9142
413	ENSG00000021826	1645	72	58	597	269	25	170	187	895	4114	102	58	3490	708	20	869	3428	2347	20	2001	919	1563	245	131	1468	145	111	78850	1348	1810	882	713	49	205	49	36	162	93	18788	1797	14084	204	606	57	1847	3942	40	11
414	ENSG00000021852	4	0	4	1	2	0	0	1	0	1	1	1	0	2	0	1	0	0	0	27	5	0	0	9	1	0	4	0	0	3	15	0	0	2	74	0	118	3	8	1	4	4	6	0	3	0	0	3
415	ENSG00000022267	6708	12422	2387	1338	7118	1377	5544	1679	1429	4762	592	975	922	8923	533	3090	233	847	282	663	2187	1585	78352	2935	1669	3924	599	1261	2089	5658	4024	164744	1412	2492	2633	459	6247	1121	4221	2664	2233	5863	12947	3471	24502	597	4070	3648
416	ENSG00000022277	5772	5978	4881	7655	4912	5478	2378	4847	3076	4262	3261	7022	3927	2621	5000	2519	2417	4097	5184	8210	8246	5874	4404	3624	4632	3496	4776	6708	5963	2870	3151	5522	9524	3844	10041	6989	2843	3942	7017	4739	5512	7215	4028	4003	5054	7978	1695	4312
417	ENSG00000022355	1	4	0	0	0	0	70	0	0	4	2	0	0	0	0	0	0	0	0	2	1	1	0	0	0	0	2	0	0	0	78	5	0	0	1	0	0	2	13	0	1	1	0	0	7	1	18	0
418	ENSG00000022556	219	126	6	470	1240	173	1273	32	3083	2217	27	4078	3805	3944	462	1570	41	5534	4052	28433	1143	66	8	3858	18	162	72	4043	3352	2516	1986	30	78	150	7631	5498	262	131	11041	214	38	3160	33	1022	2093	13	1230	38
419	ENSG00000022567	2966	6546	3147	4680	1194	6845	2229	4686	725	5722	1606	3046	7940	841	4411	615	1957	8463	3234	3635	3167	5214	1257	2067	3623	4870	1012	7203	2965	871	1484	1653	5121	7537	3104	5510	2026	2172	3019	1268	5541	1575	583	1689	3229	2253	3726	924
420	ENSG00000022840	11877	15449	13730	21197	15624	15187	12441	14553	29183	17116	12972	16789	11725	10399	7513	22110	9034	12309	11740	19067	13839	10539	18817	17005	14305	17443	16440	16720	18497	9432	13720	18704	11426	9224	28864	11396	10500	12822	13789	14509	11131	19822	12922	9969	17561	8358	9930	15140
421	ENSG00000022976	373	394	206	289	830	472	417	220	317	386	315	586	529	217	151	215	554	487	205	211	237	272	301	432	569	730	112	544	611	231	305	397	416	449	444	456	333	306	448	477	701	498	147	278	507	251	224	659
422	ENSG00000023041	3240	2559	2304	4102	2257	1802	1719	2964	1871	3554	1896	2833	3773	1383	2568	1366	2153	3404	3525	2582	4294	3019	1449	1482	3164	2418	3407	4114	2913	1656	1692	2213	6358	4038	3768	6063	1886	2056	3954	3426	3435	4699	1204	2691	2865	3577	1819	2403
423	ENSG00000023171	4603	587	162	1004	263	290	1448	16638	112	1480	63	199	16543	104	89	59	133	2043	5392	854	9930	9491	270	163	85	193	30	14600	176	1402	287	315	9455	998	930	248	488	253	2175	193	6453	2491	116	2099	618	578	2235	270
424	ENSG00000023191	5570	7639	7256	8438	14079	8102	3416	10318	13029	8379	17216	21396	5186	8651	9835	15722	10108	8254	7016	12272	7694	4720	7647	15472	8500	12544	4146	7503	10558	4184	4059	11822	5290	5481	12954	8580	6545	7573	6326	13932	6201	10821	6844	6459	10513	6778	2927	19137
425	ENSG00000023228	8030	12111	3367	17591	6996	7456	12003	14835	8431	8228	2261	7386	14574	5179	7492	5812	8343	12173	5016	11449	13893	11258	11453	4212	11215	9886	6357	11429	14509	3460	4814	12992	13336	39101	5920	6448	4534	10205	9735	8007	8108	6859	2912	4485	11081	10103	11614	11187
426	ENSG00000023287	7375	12691	12959	9542	9616	3853	5325	9027	7189	4638	3760	5287	6919	2184	5914	3630	4243	6974	2561	6130	5310	5156	9576	8581	13423	11521	5104	8185	11410	2665	9039	11536	9111	10251	7006	8551	3573	13180	7086	5406	8590	10429	3340	4061	15644	5621	4898	7454
427	ENSG00000023318	5259	15478	9378	11213	5295	4135	4540	5984	5282	8204	11036	8695	7422	3998	13832	3504	3310	6803	4406	6541	16533	7720	4759	6959	4493	6841	3812	10384	6871	4693	2962	5364	11073	8223	17641	7919	3334	5641	6220	5237	4822	8106	3035	7529	5916	14751	4301	7459
428	ENSG00000023330	3571	3063	3749	14097	3452	7697	2582	4583	2994	8332	2118	2073	3953	3549	2071	2654	1458	8984	4425	5735	5078	3293	2433	4082	2464	3474	3989	7401	4061	2771	1627	3235	5714	2378	8936	5808	2306	3172	5006	5051	3216	4254	1703	3621	4085	5522	3441	5495
429	ENSG00000023445	166646	5569	683	11379	5848	1152	5194	14730	669	9796	701	1557	2024	631	1857	1157	1142	29433	1867	9041	13713	12462	5166	11874	3602	2048	2405	19265	4115	23181	7151	4027	14322	2751	54911	7045	23629	335	7393	2927	14310	16443	1500	28750	10711	5035	3046	1150
430	ENSG00000023516	7819	6239	6164	14413	7765	35629	3942	5653	5800	7170	2726	6380	8266	2550	5957	3305	3927	5353	4364	3710	11620	7089	10407	4081	10279	8078	3389	9306	6450	4170	3462	11615	21685	4806	5829	7612	3497	7556	4983	6773	9871	7551	2975	4213	8251	7708	4040	4810
431	ENSG00000023572	443	878	347	528	452	577	217	630	361	601	894	479	387	309	664	308	214	669	474	622	428	504	386	398	523	567	654	486	748	267	494	374	388	348	749	538	193	304	329	536	346	1259	349	355	451	856	367	962
432	ENSG00000023608	440	915	344	722	2765	650	203	393	381	279	1485	2260	280	299	1302	167	607	435	156	369	392	459	1120	1021	1122	1430	256	378	1635	217	1322	830	855	553	868	1321	352	2116	453	548	545	1218	374	591	1664	458	149	649
433	ENSG00000023697	1583	2465	1771	2526	3105	1924	1100	2863	2248	1948	3621	4250	1770	2354	5040	1512	2812	2458	2515	1803	2683	3048	2160	1962	3509	3118	2200	2533	5527	973	1788	1904	1635	1634	6129	7969	1151	2062	1924	5133	2021	3032	2704	2011	2885	3147	1157	4777
434	ENSG00000023734	4875	7743	8991	13032	9596	4979	4949	20708	5634	5737	7847	6850	6140	7543	9133	3998	4767	6847	7089	7228	8412	7995	7947	9296	8725	11550	7928	8514	11296	3335	8474	8507	6727	3892	22663	16607	3953	7334	7472	10225	6530	8189	8456	5516	9782	10439	3964	11517
435	ENSG00000023839	133	2079	76	59	176	49	63	1402	168	78	418	55	1701	319	113	32	26	168	463	1335	286	48	101	58	125	205	1326	1447	65	88	173	127	247	274	41	1371	72	118	689	778	120	772	106	120	58	821	44	2726
436	ENSG00000023892	1984	3164	1966	1693	2363	1407	1046	522	1841	1962	1331	6153	2060	2820	1990	1659	3896	3035	814	1103	1445	1279	576	1926	3376	1833	1119	3030	3085	3257	1782	236	2992	871	2664	1834	2329	1589	1080	4138	1217	2013	965	1144	3460	2238	417	1453
437	ENSG00000023902	3030	5826	1172	2387	2594	738	551	1043	670	2106	1893	2399	187	1549	1230	946	2394	1271	251	1230	580	1226	8336	797	1415	2673	791	1436	1137	5356	1473	10065	1179	2138	2146	1226	3299	2430	1769	1808	1291	2976	3856	2281	7952	1105	376	2323
438	ENSG00000023909	2652	17294	5261	4480	1466	2612	970	2164	1596	2588	14073	6740	1603	3656	7211	815	2778	2098	932	3117	2427	4200	1545	1440	6603	21249	3754	2752	5770	1074	1375	1703	4990	2632	1685	4382	925	6234	2086	8883	1808	3623	766	1635	18476	2286	1405	24345
439	ENSG00000024048	7100	5983	3131	6254	6586	6670	4149	8180	4679	6021	1535	10217	8734	2140	3798	2672	2555	7466	2193	6214	8134	5200	5491	7226	8614	10701	2850	22817	11147	3899	4486	7597	12894	12410	5776	5057	3595	15684	4505	5213	17303	4037	4123	3985	6692	5727	3620	4520
440	ENSG00000024422	13914	18943	5695	18786	37643	6446	2813	5931	7516	8432	11008	34414	9111	19112	19435	6259	21909	8510	6285	4166	5462	3727	40415	34861	24395	29733	2243	16374	9911	10355	14702	49973	2903	7563	31743	20817	16174	16677	7620	24732	10473	14990	21117	12551	27503	2071	2895	17261
441	ENSG00000024526	1513	2243	1255	2612	3441	2443	326	2712	802	2671	891	2513	716	281	3933	303	1854	3414	1052	2093	2728	3034	687	2453	5778	2479	3324	1273	2579	399	2208	121	1986	661	2726	2745	434	2354	1845	1212	1353	2219	930	1127	5484	726	667	760
442	ENSG00000024862	1178	1060	1056	1783	636	510	1377	616	862	1148	737	1385	1732	204	839	423	405	1354	1003	1205	1311	1709	713	852	1070	1177	614	1850	1504	1119	885	1053	2111	1566	1739	2829	693	509	1211	480	919	1362	566	911	1377	897	883	914
443	ENSG00000025039	707	1826	2575	2081	624	221	182	483	5836	2159	451	2442	34	412	579	4132	175	253	29	3055	231	176	1958	2225	532	534	308	182	2561	627	792	2000	581	1559	1652	360	671	510	226	147	300	316	885	660	2285	378	72	938
444	ENSG00000025156	825	1269	944	1457	791	708	653	803	452	1170	1074	954	572	449	686	310	768	940	437	1288	796	773	1416	1514	1414	1180	1020	708	1026	596	1432	1454	1219	349	1325	2033	522	899	1277	691	1007	698	708	608	1763	923	485	1014
445	ENSG00000025293	6052	4690	2290	5862	4268	4346	2147	5590	2077	3375	2329	6555	3747	1790	4156	1445	3469	4093	2250	4175	8070	3681	5665	3649	3350	3083	4968	4999	5640	2173	5071	9826	5792	2591	5961	3953	2940	4247	3877	3226	4989	5916	2881	2868	5692	5546	1639	2851
446	ENSG00000025423	41	374	78	30	513	112	122	38	104	163	255	281	30	394	62	151	436	32	14	219	123	85	109	52	310	122	34	36	375	57	296	83	31	89	61	64	241	45	281	73	116	154	139	54	250	75	104	34
447	ENSG00000025434	1859	2916	1087	1278	832	1087	434	1036	339	1832	421	879	4501	204	539	193	740	1843	734	3299	862	1151	571	414	570	776	426	3086	689	3055	769	716	1907	1911	1291	983	973	348	1458	498	1153	931	341	1507	1937	1143	525	937
448	ENSG00000025708	16331	22716	5123	16472	22530	4325	811	7039	13083	6952	54571	53890	1184	3860	24713	3026	42075	11384	2646	9555	2231	2740	8061	55782	9374	10518	5790	7762	14641	30846	45625	3685	7829	4933	20046	4371	7372	9585	3881	61936	6430	7632	11523	15841	12655	4519	837	19152
449	ENSG00000025770	2515	5162	2419	2600	7059	3340	1374	2290	1714	4152	2929	8332	2505	1458	3743	1523	4099	3059	3098	2802	1864	1942	1829	3664	4837	3058	2477	3002	3002	1802	3319	1966	4308	1804	3319	3728	2241	4204	2587	3087	1904	2355	2391	1893	5520	1686	1490	2344
450	ENSG00000025772	3746	3324	4095	9383	2715	6058	1464	7595	1147	2153	3094	5042	3131	2741	4360	1043	2570	3413	4482	4981	5806	3659	1570	2561	2932	2180	3224	5190	3479	1823	3392	1609	4716	2830	5387	7477	1546	2696	3698	4415	4532	12069	1468	3608	2818	6974	1578	2362
451	ENSG00000025796	7509	8843	4841	16323	6238	6036	7575	9568	3348	6608	4308	7018	13184	3623	7194	2147	6143	5013	2937	6865	11070	9737	8861	7791	7451	9571	5098	9517	7203	3962	5722	12163	12141	4632	10358	12594	4660	6130	6408	5908	8413	6553	5069	6174	9924	12323	4322	6508
452	ENSG00000025800	10627	10800	6019	9534	10503	10654	5192	10022	8992	10054	16406	13613	11404	6187	9614	5909	6594	8488	5159	8749	12179	5714	9483	11088	13817	14364	8137	10932	13872	4779	9982	13965	15700	6419	5642	6165	5820	11810	5444	11449	8546	5752	6015	5419	18017	5891	5704	7119
453	ENSG00000026025	29067	61923	26369	28334	46667	27326	13664	25070	7403	24839	19911	35473	3758	7287	24343	6675	12710	16610	3681	16492	10666	18601	83803	26092	23507	60682	3428	18400	11594	63455	8490	159156	15735	33286	28289	19841	51130	19084	27394	11006	22745	81890	65722	35098	74809	17288	9537	13940
454	ENSG00000026036	2066	208	260	826	566	496	347	520	145	517	375	560	269	207	404	96	606	1779	856	660	680	628	273	312	681	221	242	707	289	379	169	679	3127	653	494	277	370	356	442	655	786	433	438	1341	269	904	252	187
455	ENSG00000026103	1067	2163	387	1201	1721	716	480	625	1125	1389	673	941	369	315	902	1075	669	3934	1226	472	1468	1294	939	3142	1642	912	140	1076	1999	3030	2411	2329	925	714	2015	1836	1327	331	924	1653	1214	1833	1062	2674	2332	364	259	717
456	ENSG00000026297	3233	3140	1050	3409	1248	2764	2990	4633	685	4903	4132	1850	5872	1283	1307	1122	2697	6645	4791	1782	2513	8228	1251	1018	1784	949	1994	4508	6359	3863	2118	1207	5792	2099	2637	1482	2986	953	4107	2726	3260	7608	1161	5029	3649	10028	1343	715
457	ENSG00000026508	26016	519819	145004	51016	60615	52084	4706	50968	44119	21714	90449	143591	77407	81281	114900	30253	55121	39922	28165	29869	6476	8531	30515	124394	84994	150875	13375	37533	88390	25240	21820	35848	16682	16257	105493	90190	22712	105094	18428	239072	24064	59161	66717	28856	81558	20601	3185	90681
458	ENSG00000026559	22	399	264	179	1392	19	314	219	446	82	621	1102	6	41	791	789	1060	19	2	431	130	36	339	560	1506	803	624	32	1034	39	394	244	222	59	4574	22	43	762	356	8	13	156	219	14	98	15	7	291
459	ENSG00000026652	714	882	707	1875	1885	2802	283	1478	553	1234	2153	977	558	366	523	186	544	1646	828	1416	845	232	1319	6840	2983	1282	482	430	647	465	556	2547	1069	1197	2975	141	825	401	898	1668	609	1309	1187	1197	1134	279	241	376
460	ENSG00000026751	2299	2892	1081	5502	773	475	266	317	1622	1280	947	374	451	163	220	924	1351	1749	282	1369	218	356	509	1061	335	201	162	1771	1434	9378	993	72	873	339	1395	399	7620	246	897	802	2783	63	171	1776	2184	2160	74	368
461	ENSG00000026950	6804	3748	1637	6593	2811	1629	1250	1718	2014	4755	1078	1718	6373	194	2250	566	2860	1304	2186	2981	4308	2692	1747	3483	2307	3154	1194	14617	3632	7683	2128	2294	7709	1628	3240	2035	3610	2319	4441	2166	3242	4680	1656	5998	2404	2645	921	624
462	ENSG00000027001	872	959	1086	4169	1257	2196	743	2071	1248	1400	982	1652	2224	942	1324	965	744	2863	1621	962	1689	3369	908	631	1260	969	1005	2173	1663	878	552	992	1441	969	919	1862	474	1208	1359	1898	1263	2445	428	953	1169	2648	760	2357
463	ENSG00000027075	2061	3310	2993	3304	3277	3098	1001	766	6135	2562	2008	3866	1502	2244	2718	5039	2338	1532	706	1224	1219	1609	4155	2209	3475	3817	730	2748	3521	4807	1856	3875	2315	1864	2521	1523	2853	4418	1022	3821	2051	1766	1693	2524	6842	1447	629	3054
464	ENSG00000027644	8	3	11	7	20	1	250	46	0	17	9	12	9	5	12	3	4	6	34	5	4	5	21	6	14	6	3	4	11	28	144	57	6	5	82	1	112	12	11	16	17	17	5	12	16	4	115	7
465	ENSG00000027697	8104	7244	4682	13181	8307	2586	3383	10378	2916	8317	6052	12203	13093	4432	9801	1836	6184	8931	3524	5517	7207	9950	6075	7325	13836	10506	5275	16363	16837	7170	15040	10707	17366	8814	15271	14460	5114	4340	6179	10178	8935	24363	6818	7964	13091	12639	2506	11053
466	ENSG00000027847	1731	1616	1809	1556	2362	2744	1284	1730	869	1356	1254	1938	1856	1000	2776	740	1675	2157	1775	1914	3465	1369	943	1341	998	1694	689	1671	1631	1522	1098	1415	4179	782	1600	1865	1710	3234	2915	1565	1608	2013	1417	2310	2002	2616	820	1387
467	ENSG00000027869	674	930	206	1608	1631	261	83	744	102	599	950	270	506	75	566	101	450	1006	325	760	141	414	251	669	289	628	66	927	414	1574	841	144	801	309	2696	383	862	220	795	717	429	1446	206	814	678	646	72	253
468	ENSG00000028116	1193	2810	1655	2824	2044	1266	557	2183	1130	1096	1638	1620	1505	1367	2184	729	1913	2017	904	1202	1243	1122	1232	1578	2859	1496	1162	1884	2110	2377	1061	1271	1525	757	2033	1843	754	1553	1621	3634	1469	1193	568	1358	1868	1343	586	1587
469	ENSG00000028137	5475	6726	1224	7019	1484	2606	1006	3119	647	5362	611	1336	5328	352	1717	508	2024	6773	1016	2882	3455	4014	5163	1846	954	2105	1175	9041	1856	8210	2989	5980	6996	32889	3526	4847	6030	1103	3048	1958	3975	2055	1643	6396	4985	3161	1352	1064
470	ENSG00000028203	4765	4918	5942	11518	8813	3940	1898	9452	4782	4509	5152	8249	3345	2649	5615	2799	5029	3960	4008	14264	3150	4717	5188	6126	6900	7566	4068	5141	4706	3713	5686	8848	4070	4051	4596	12185	3702	5735	4625	5302	6854	9339	2834	5633	8633	3193	1753	6428
471	ENSG00000028277	2600	1396	972	1705	4427	239	299	821	414	2448	828	762	175	419	1606	855	1236	1098	190	922	699	556	1025	670	607	1894	510	885	771	3811	943	935	1608	536	2606	699	4852	545	1244	2036	2522	2446	712	1347	3343	2666	131	384
472	ENSG00000028310	4613	1860	1608	2847	3652	2162	1774	2462	1238	2309	3636	3049	1114	1429	4652	856	2862	2489	3333	1829	2809	2231	1807	4392	5377	4385	1331	1846	2443	1254	1734	2378	4991	2111	13702	2259	2400	3782	3614	3076	4229	4523	2731	3978	3524	3384	1418	2640
473	ENSG00000028528	6882	8264	6460	5402	9599	8550	7232	4351	6931	6918	4906	8924	8497	3719	5135	5513	5132	5922	5851	8403	5478	6798	12397	6576	8201	5576	5014	8766	7823	5563	4904	14684	8741	3658	4404	4195	4816	7367	6509	6428	6464	4265	6539	4572	11890	5573	4534	7539
474	ENSG00000028839	985	1041	1383	2044	871	1030	2743	1263	569	1627	1493	1173	1831	441	785	344	609	1172	425	1348	1223	1347	954	1691	1207	1803	1153	1815	1696	622	1129	1338	1494	646	1281	8261	575	782	1380	931	1168	2668	594	840	2612	1748	1719	1724
475	ENSG00000029153	5953	8230	6021	9649	10636	1454	833	6069	12183	5297	6179	8978	1472	5225	13295	4883	8996	7967	3821	2582	5458	1750	3317	8754	13056	7516	7336	6244	5766	2732	2645	1767	1215	2138	8464	13464	2293	5013	3512	4780	5154	15074	12623	11856	13434	1697	2144	8368
476	ENSG00000029363	10702	13926	10499	14971	10624	7638	7996	17582	8569	11911	7258	12995	13162	5925	7690	5255	8380	15411	7033	11684	16505	14758	11494	7727	15181	12620	11713	13833	15988	7038	12672	15783	15176	10822	9983	30605	7543	8652	13147	11033	13550	14550	6012	10191	19358	13730	6861	10998
477	ENSG00000029364	7281	6501	5236	13638	8841	8597	6545	8165	6735	8636	4106	11047	15969	5094	4599	4213	3901	10893	6154	12218	11017	8638	5691	8454	8396	11147	4178	15560	8331	3735	4748	6910	14381	6709	5949	7918	4647	9342	9225	7510	8740	6150	3281	4814	10278	9448	5115	11977
478	ENSG00000029534	237	237	107	273	388	42	219	360	585	698	91	1847	149	391	390	73	58	151	1548	172	500	180	249	212	175	893	924	391	150	344	1190	429	131	142	390	3805	573	62	402	5588	496	115	97	452	635	134	245	105
479	ENSG00000029559	7	66	66	542	249	268	0	101	1	0	87	107	0	0	50	0	48	54	0	37	117	81	28	6	62	156	25	58	6	6	82	4	233	29	58	431	22	38	69	0	11	573	301	36	268	97	2	159
480	ENSG00000029639	409	936	840	1456	399	607	362	812	578	732	1020	1147	928	624	258	416	507	1097	515	611	844	800	627	706	820	965	601	841	858	450	367	342	772	550	411	696	395	348	926	871	759	1058	292	792	993	1213	286	584
481	ENSG00000029725	4059	3779	2456	4835	4594	4686	2442	3578	2654	4220	3160	4444	1891	3672	2013	1390	1735	3858	1648	3928	5075	3418	6700	4575	4517	7195	2900	2722	3275	3637	3659	8073	3040	2233	3401	4540	2582	6580	3355	7624	4727	4053	2359	2788	5282	4133	2354	5607
482	ENSG00000029993	2307	7233	4844	1869	4193	2017	578	5570	866	3248	4406	3449	2318	1350	4472	507	2275	5420	3714	1998	1936	3627	2734	1721	5054	7676	8783	5095	3274	670	4893	586	1875	3392	2973	6795	1276	7276	3079	3181	4014	4635	1641	2726	11218	3806	720	10527
483	ENSG00000030066	4575	6481	6047	6569	7192	5150	2679	18894	2914	5044	2961	5865	8283	2524	5505	2185	4343	7692	3218	10498	3574	6278	4851	8148	9936	12117	5430	8914	5118	3392	6298	5491	4469	3013	8076	6707	3165	8559	6052	5543	6067	7948	2411	5482	8873	3366	2231	4866
484	ENSG00000030110	1636	4532	2745	5418	3964	4345	761	2679	1657	4090	1631	8386	3349	1585	4273	854	1171	4553	2145	3471	3367	4589	711	7689	2535	2413	1058	7411	3933	1606	3304	1127	3613	4691	5607	1147	1940	2616	2328	7303	1881	3985	1960	3728	1993	4768	1120	2880
485	ENSG00000030304	31	77	23	10	70	15	157	8	10	98	19	49	17	23	45	18	15	3	6	34	112	22	100	5	38	4	6	20	24	55	202	1395	61	18	45	2	83	38	14	58	95	14	13	81	68	15	93	19
486	ENSG00000030419	2952	3483	1452	4513	630	107	623	155	10555	3305	649	1442	1492	2766	599	5951	3164	1468	453	306	585	1975	1020	2622	8192	1024	917	1338	10225	1108	643	620	648	821	1200	611	908	1537	1072	1285	1509	479	280	1752	3254	197	456	443
487	ENSG00000030582	46548	51488	41912	39648	41530	72374	8893	17148	103112	52465	41065	71337	25890	26219	28077	88331	44215	40227	17657	49792	25402	27402	26492	58394	39198	61809	22740	51499	93283	44212	24387	22827	75776	24333	39295	25720	29866	45429	59063	49535	27448	21848	39420	32635	38963	40210	9334	33809
488	ENSG00000031003	3299	2975	1265	1743	2435	2045	1625	2521	1280	2333	446	2709	1653	1347	910	711	2345	1661	1575	1932	2882	2291	4693	837	2196	1284	789	2199	1802	1686	2422	10071	1743	1342	976	2268	2054	2603	2988	3021	3145	1551	2122	1919	5182	1261	1544	1765
489	ENSG00000031081	2296	2517	2042	2788	2202	3829	1344	1578	3262	2334	676	807	686	435	1268	1531	688	1268	633	2853	1158	2039	7083	775	1497	4368	201	2113	1249	4362	766	9211	2078	2183	1419	2314	4002	2192	1653	939	3114	2552	2521	2065	5522	1287	1068	2962
490	ENSG00000031691	489	673	476	569	625	856	229	509	197	580	232	742	377	170	1837	112	460	527	181	932	508	665	220	556	1157	1040	606	433	744	186	465	255	459	299	594	1064	152	428	1012	306	570	612	209	401	721	551	161	297
491	ENSG00000031698	5719	11204	7533	9266	7535	13906	5513	7469	7645	10962	4706	13615	3958	8622	6569	7020	6991	9293	5295	9774	6977	8254	6800	10667	7366	10607	6144	5157	5955	5765	5781	7819	10582	5698	15092	6714	5333	6992	5575	21365	4871	8380	4313	4657	8764	6910	4133	6997
492	ENSG00000031823	4566	4857	4775	6195	7948	3912	2381	3517	3137	5283	4673	4685	5439	2980	2378	2565	7170	3894	2985	3738	3429	2851	4329	4745	5380	4775	3387	6241	4340	4054	2466	5924	3459	3799	5662	4379	3971	5518	3711	6365	3243	3418	2993	4070	5867	2838	2127	5599
493	ENSG00000032219	4337	4501	838	3228	2645	2485	3269	2706	1855	2080	1341	3660	4672	1197	2714	1111	2369	3686	1054	3383	3841	2239	4097	1588	2837	2333	1192	5110	3836	2200	3732	5947	4542	4524	1930	4671	2573	2459	2704	2057	4123	2714	1112	3226	5284	3339	2043	1989
494	ENSG00000032389	1583	1847	1929	3509	1441	2155	526	2291	1397	2015	1997	3019	1720	999	1590	932	1458	2411	2515	1937	1110	1463	1041	3477	1591	1931	1714	2216	2801	845	819	682	1543	1610	3332	3132	1070	2174	2596	3831	1175	2870	539	1505	954	1885	527	2731
495	ENSG00000032444	8196	3480	2677	9152	4397	5369	2344	4353	4947	6719	4636	5068	5482	2754	2704	4270	5641	5284	3853	3244	4143	3256	4579	3282	7160	9598	3699	9483	5249	3630	2345	6474	5632	4277	3295	7607	5188	4968	5221	3417	5245	3655	5773	4387	7668	3044	2424	5348
496	ENSG00000032742	821	793	493	2316	567	595	479	1168	293	1077	549	794	718	311	901	185	454	851	820	903	1620	1670	658	350	968	918	728	1077	521	324	615	1103	1734	848	767	1628	342	888	1261	698	1121	1862	282	567	889	1403	442	1144
497	ENSG00000033011	973	741	701	1298	1660	1342	858	1269	553	1496	794	1105	3343	826	848	445	1158	2824	1509	1976	2510	2228	556	1410	976	891	946	3411	1836	1013	610	897	2006	755	2617	1297	1079	994	1462	1503	1814	1572	1063	1228	1324	1537	907	881
498	ENSG00000033030	2071	2689	1457	2612	2633	1798	1251	2549	1652	1708	1872	2929	1280	1004	1624	1125	2159	2685	1453	2569	1613	1470	1769	1796	3691	2351	1840	1711	2052	1232	3507	1999	1556	1454	5446	3561	1291	1715	2481	1770	1887	2624	1127	1881	2332	1812	1092	2033
499	ENSG00000033050	3390	5082	4827	8388	5846	3216	1745	8410	2940	4098	4419	4983	2446	4630	2711	2148	7270	4699	4514	7253	1742	1603	4742	4712	4053	7191	3975	3983	3829	2580	8741	5353	4389	2616	7761	11558	2950	10067	5903	6983	4648	6742	2750	1706	6931	3973	2092	6982
500	ENSG00000033100	4057	5454	4471	8891	5818	4930	3027	6634	2187	6167	4865	7671	3152	3808	4308	1832	6083	4982	3674	6057	3424	1813	4914	3691	3258	16686	2176	5488	2879	4469	5941	6565	6587	3961	7913	11761	6162	8863	4517	9642	6751	8110	4546	2373	7276	5691	2715	7082
501	ENSG00000033122	93	59	37	52	47	12	114	67	49	47	21	164	20	20	34	19	115	47	17	47	81	34	93	23	97	38	70	23	37	25	395	548	100	72	89	27	19	46	89	32	51	53	48	39	116	22	42	17
502	ENSG00000033170	4822	2050	1195	7713	3059	1635	5119	4207	409	3616	935	3789	10252	356	1269	320	1997	4703	2268	2594	5980	5494	2625	847	1945	4317	1560	9757	966	2976	1363	3112	2322	1842	1130	11109	5998	2179	2605	560	6370	2884	914	3375	5020	6778	6082	1811
503	ENSG00000033178	5230	8412	6411	11844	9158	4489	2193	5239	6722	5506	9264	12306	4774	6544	9316	2363	6957	4843	2842	5590	6656	3844	5895	15092	24086	6035	2368	7130	8599	2351	3919	3984	9940	6351	9564	6671	2675	10908	4169	8183	4062	7849	1663	7355	16758	3094	2279	4392
504	ENSG00000033327	4364	1823	1301	2635	876	1392	1952	3027	5363	2374	527	948	5605	885	378	4545	522	1593	1344	2399	763	1549	2374	1461	861	1367	1403	6283	1425	1947	388	5207	1089	1630	671	4521	2683	452	1352	2249	3954	4222	1040	1145	2331	1387	1878	1377
505	ENSG00000033627	7480	7217	7205	6150	4454	5714	2825	5806	8438	6969	2716	4665	11697	4481	2409	5114	2873	6385	4422	9082	6198	5121	6441	4757	7036	3753	5001	10922	7155	2667	3111	9060	14546	5668	3461	6922	3553	8760	5493	8592	8805	6275	3596	5510	7691	4631	2269	7044
506	ENSG00000033800	7840	5409	4483	4748	4993	6649	4681	2996	5794	6436	2924	5688	6289	2285	3427	3985	3405	6441	4727	4651	5462	6804	5419	5627	6241	3853	4584	7717	5151	4348	3996	9748	6992	3367	4955	4141	3641	4596	3701	4499	5489	3575	2860	3078	7520	5030	2849	4027
507	ENSG00000033867	6182	2633	903	5166	2147	2053	1129	5367	1257	4558	1593	1677	1694	4234	2495	812	1430	1504	636	1940	1742	2625	4603	2383	4126	5600	913	1930	2047	2191	3212	6935	3306	1808	1112	6244	2518	2068	3024	6760	3896	3878	1279	3812	5035	2084	1385	1388
508	ENSG00000034053	413	1126	1328	271	2281	278	363	1476	141	263	2256	518	62	433	564	292	139	354	41	789	141	262	548	1261	322	1349	35	281	825	605	408	230	185	117	998	152	428	2172	764	168	389	823	841	194	603	111	83	1430
509	ENSG00000034152	3477	4507	2295	8906	4964	4822	2127	8872	4970	9730	4381	4146	3624	3261	2887	3727	3237	9856	5452	3218	8922	5072	3403	7484	4298	4258	3000	5633	6244	2956	4541	2636	10268	5751	8835	4192	2997	6217	2884	6499	4720	7311	3161	3384	4286	7855	3941	3183
510	ENSG00000034239	4	160	27	5	180	3	77	9	42	8	66	59	1	37	91	1	380	8	2	1	1	2	57	152	75	528	7	2	87	9	195	18	4	8	129	0	11	98	15	111	10	21	41	3	37	2	8	199
511	ENSG00000034510	31728	48730	47669	75107	97627	64346	9210	50574	39347	40369	118782	71632	14928	32210	72783	18843	65799	68848	79256	25813	21991	38707	32695	88862	32522	41685	46137	39350	43431	66869	30096	24650	25249	26412	127949	84537	48568	23379	37932	109705	21748	59081	48670	66097	76936	34466	12256	32227
512	ENSG00000034533	856	541	1050	858	741	656	406	617	410	988	318	577	1000	459	781	348	644	581	918	823	1510	1143	350	239	1231	873	648	1253	999	551	585	674	1037	528	746	862	668	2153	1123	1089	743	784	468	771	853	529	374	741
513	ENSG00000034677	12292	6723	3138	36238	6555	4215	3771	7225	3045	4858	2478	8420	5038	1496	3675	2731	9426	5278	2345	4458	5809	4551	6840	4951	8595	3646	2746	7944	4458	5075	4096	11191	6731	6226	7288	5748	5448	3081	4536	2725	9374	6669	2519	11041	8000	2676	3887	3696
514	ENSG00000034693	835	1209	741	1760	1024	537	996	1002	1751	1032	934	1025	760	781	1161	990	605	1042	552	1359	1334	2174	1020	1863	1075	972	1102	789	2870	794	1010	1323	1572	773	2480	1327	787	546	1333	2069	1351	1695	919	920	1676	2209	921	979
515	ENSG00000034713	4446	4116	4749	4877	3589	2767	2614	1585	3962	3398	4947	4050	3643	1561	3233	2590	2408	3605	2874	3084	4347	2602	3937	2736	2630	3865	2804	4105	6601	3643	2868	5250	5477	3743	4397	3549	2553	3997	2944	3562	2879	10779	2665	2783	4411	3196	2065	3487
516	ENSG00000034971	615	92	2	2	3	26	1381	3	15	34	3	27	0	202	0	25	0	0	3	2	4	1	4180	1	6	13	1	21	27	217	57	65138	10	55	2	1	58	3	3	18	32	589	1399	79	2010	0	592	4
517	ENSG00000035115	4043	2935	517	9531	2330	6491	7745	7575	4047	2665	1774	2413	7415	1858	2066	2613	5345	3581	4515	2516	3614	2419	1894	1333	4407	1884	2847	5013	4229	1372	1820	1423	4559	4996	3529	5394	1668	4331	4287	8274	3467	6323	1005	2481	3410	6391	3299	3552
518	ENSG00000035141	3108	4071	3609	5592	3687	3875	1818	6342	2057	3619	2709	2646	3176	2225	3376	1239	2817	4974	3860	4394	4409	4642	1378	1375	3206	2302	4928	4061	2881	1425	2039	1427	4719	3412	6193	4651	1660	4157	7274	4478	2619	3391	1037	3143	3126	5972	1629	4766
519	ENSG00000035403	23221	25164	14088	22449	51801	15817	6710	15076	13250	17139	15120	39491	13350	18948	10728	12252	15139	21326	21403	10690	20200	18910	79578	34978	36050	37493	8469	35910	14326	11361	11606	111207	30230	14818	24236	25189	15683	18187	16894	34108	22490	57983	26794	21288	62348	12943	10487	14725
520	ENSG00000035499	790	923	965	1280	2753	1575	216	2805	286	1097	467	1691	384	178	2509	136	1232	1831	1274	4558	1023	1778	489	1838	1469	1013	1321	880	862	634	1560	91	558	1192	1466	3082	601	993	3244	1038	585	1218	511	1624	2557	546	490	684
521	ENSG00000035664	990	318	375	443	404	460	974	752	386	2290	382	2178	2123	152	383	268	197	1171	577	608	447	996	268	412	1138	143	690	2033	574	724	405	216	4774	3442	270	220	613	214	370	705	1768	296	326	596	621	1063	607	353
522	ENSG00000035681	2365	5547	5682	3736	6089	2634	1247	4147	1969	2021	2587	1873	3489	3216	3199	1575	3207	4252	2085	2739	1514	2357	3095	2481	4886	4138	1581	3813	3369	2085	3932	3838	3008	2758	2641	1833	1608	3439	2279	2971	2843	2636	1589	1812	4465	2553	1285	6394
523	ENSG00000035687	5018	5116	3301	5408	5174	4285	2897	6227	2497	3544	6574	7849	4550	3121	5584	1647	4014	4997	3242	4244	3343	6255	5317	4121	7028	8980	3035	5053	6710	1992	6135	3240	9946	6376	5765	4127	2200	4842	6480	5100	3987	6314	2065	3413	6830	5098	2702	8587
524	ENSG00000035720	122	115	19	81	318	5	22	8	14	336	9	14	4	15	27	98	28	49	9	7	5	13	40	13	16	30	2	21	38	222	110	22	12	14	26	17	211	28	25	263	167	16	10	79	326	18	10	35
525	ENSG00000035862	34974	26266	24507	19520	47867	29634	8256	14012	9229	12858	18034	20218	4852	4120	8851	5792	4270	8589	6612	16268	7477	18119	49114	5769	9236	74268	3481	11007	4808	22421	5204	119082	15571	17878	16059	33994	26368	13684	23940	5606	30654	79057	34847	27786	43416	5986	7767	9350
526	ENSG00000035928	3639	6372	2967	5910	4632	1932	4013	3458	2424	3799	1824	4354	5047	1786	5315	1386	3684	5328	1897	5488	4478	4938	4431	5631	6386	4849	1681	4690	5838	2649	3582	5929	7022	2635	8489	6001	2624	3913	4018	3849	3295	4114	3620	3621	6670	3372	2376	3074
527	ENSG00000036054	4241	2366	7032	4778	7199	3114	2054	4772	4889	3390	1947	4069	4382	2352	5079	2441	4050	3407	2160	2933	4816	4931	3368	6283	10434	5124	2684	5334	6229	2146	3438	4246	6036	3149	4843	4652	2092	7597	4700	4386	3980	5707	2679	3082	6550	3073	2228	5651
528	ENSG00000036257	5418	7140	2678	8263	4748	4427	2949	11422	9022	5411	1921	4584	7808	3526	2863	5364	5507	6559	2560	6157	5425	5146	4687	2806	5962	8156	4092	9231	8200	2394	3666	5816	9222	3219	4254	6264	3157	6491	5773	5266	5833	3650	1603	3440	7493	6518	3058	6995
529	ENSG00000036448	119	172	77	73	17	46	229	146	120	80	242	93	195	14	34	3	115	188	325	133	67	8	2021	462	16	32	0	294	151	69	140	3403	156	112	16	21	101	937	229	7	124	140	204	47	481	33	46	73
530	ENSG00000036473	4	4	1	13	0	0	10	39	2	634	4	4	33	6	0	4	0	22	0	703	152	36	1	4	4	1	157	81	0	0	17	4	1	35	1	0	22	1	345	11	798	0	0	7	5	10	19	2
531	ENSG00000036530	37	47	242	23	199	31	199	29	21	43	76	130	13	7	196	2	13	12	4	35	34	22	172	16	81	100	5	29	37	53	379	299	142	55	261	12	44	336	121	26	46	110	111	32	113	12	27	30
532	ENSG00000036549	4747	3533	2106	4603	3890	4076	2536	4156	2161	3538	1084	3976	3499	2261	2638	1246	2864	3911	1751	3115	5446	3508	2873	4025	7157	4514	3006	3154	3243	2102	4548	4808	5867	2365	4469	3462	1904	5262	3233	3617	3333	3356	1773	2533	5690	3158	1864	2318
533	ENSG00000036565	11	5	1	25	9	3	27	308	7	962	9	9	97	2	2	12	15	2	3	11	2	2	3	12	17	4	21	24	1	7	88	2	4	6	5	6	16	4	20	10	301	2	2	6	18	4	17	7
534	ENSG00000036672	92	104	146	342	414	658	332	278	800	1118	136	317	165	139	194	735	18	201	172	1012	265	86	530	727	247	42	1192	545	153	111	194	1267	254	558	200	132	252	198	334	241	431	565	326	67	312	75	157	74
535	ENSG00000036828	1	10	4	8	1	1	25	7	3	1	2	2	1	1	3	2	13	1	0	8	2	87	5	0	7	0	0	1	7	3	78	1	2	5	4	2	4	3	4	3	1	1	0	0	2	4	11	0
536	ENSG00000037042	1320	1210	1288	1201	1162	920	1171	292	810	567	1926	1983	170	729	1653	445	890	152	422	290	405	733	1366	1029	1241	1234	535	395	899	817	969	2257	742	1040	1380	1064	1070	2050	1178	1467	1117	1217	1146	456	1490	603	2104	1509
537	ENSG00000037241	488	1355	1177	731	1668	803	339	982	523	675	965	1198	358	640	1877	350	922	889	939	990	828	933	447	1279	420	903	605	646	1635	558	899	469	1226	432	1536	1549	441	1373	1258	1084	444	1725	662	794	1240	1340	299	1420
538	ENSG00000037280	1138	762	698	1525	2740	1077	834	1137	278	922	247	365	269	216	248	259	293	531	272	1430	710	492	2259	247	575	1191	59	2212	284	2056	413	2993	1370	1613	635	745	1900	1069	1824	460	994	1460	1890	725	1347	645	627	505
539	ENSG00000037474	8798	5190	4205	6581	10305	7438	2569	5662	3161	4510	5899	5266	2756	4287	14559	2322	4587	7206	5946	3782	4830	5224	3257	10232	12747	14162	2585	4720	7489	2515	3973	4221	10366	2529	5460	5447	2613	7813	7592	7007	8381	9386	4587	6082	5800	7628	2708	6662
540	ENSG00000037637	3315	2928	1895	3273	3320	3309	2079	2880	4775	4121	2540	6358	3379	2436	2980	2941	3068	2704	1364	3183	3162	3152	2769	3618	4240	3138	2769	3312	4292	2264	2985	4897	4701	1971	4795	2778	2218	4547	2050	3011	2372	2076	1978	1721	4443	1531	1456	1865
541	ENSG00000037749	1421	1523	1761	2206	2305	1831	920	2241	2059	1696	320	1484	1476	1053	712	1324	909	1428	954	1518	2046	1649	2127	2331	1894	2336	808	1825	1924	816	1131	3312	3580	852	913	1017	993	1744	1580	1808	1507	1005	1498	1016	2261	1021	1115	1798
542	ENSG00000037757	1594	1351	1609	1913	3265	698	1087	1478	2326	1543	1743	1711	299	1629	947	1366	3059	1699	998	1371	2091	1849	1362	1943	2963	1329	1265	426	3068	982	1789	1686	113	865	71	1916	1490	2915	1890	3591	1210	1153	1456	445	2878	1327	846	2795
543	ENSG00000037897	565	668	1312	1104	2022	1247	334	848	425	624	1586	1071	709	580	869	387	786	886	1444	1899	1307	1289	584	1264	1067	1321	1122	714	993	557	927	558	843	450	2562	1372	668	775	2074	1080	856	2533	592	903	1413	1564	346	1160
544	ENSG00000037965	76	198	324	288	536	93	22	375	31	293	367	709	9	5	164	26	683	286	195	330	293	272	69	471	286	171	1103	118	116	57	281	4	3	300	619	191	112	241	267	517	124	8	62	296	305	212	1	188
545	ENSG00000038002	672	1090	963	1596	1116	1545	894	650	2180	1325	1391	1855	1278	760	1508	1334	1017	591	875	1046	1172	920	889	1256	3365	587	797	857	3717	847	1905	563	771	1172	2908	981	1150	1559	1918	1670	849	598	565	738	979	1009	425	1407
546	ENSG00000038210	1669	2599	1158	2270	2048	1330	1775	1943	1602	2699	1483	1247	4656	1874	4995	775	2470	3781	1616	1828	2303	2856	1040	2014	1985	1717	1390	3770	3817	1738	1425	1125	3578	2893	2940	3775	1300	1044	1695	3283	1560	2115	1124	1979	1642	2282	1750	1825
547	ENSG00000038219	8645	10543	3485	9972	5995	3921	6233	6560	3665	5006	2404	5699	10395	3043	8366	2437	6033	6293	2743	7430	8559	6646	8006	5317	11484	10271	2579	10386	8003	4451	3442	14017	12786	8054	10790	8249	4880	6135	9163	6561	6430	8622	3363	5992	8154	5225	4742	5853
548	ENSG00000038274	4963	8105	2445	4606	5999	4788	2579	3178	3742	4894	2350	6193	3679	1684	4276	1632	4612	5940	3993	3123	5696	5416	2926	5942	3510	3630	2837	4962	8435	4334	5263	4211	5510	2586	4098	6726	4124	6618	8159	3787	3969	5123	2924	4090	7126	3722	2608	3047
549	ENSG00000038295	232	112	55	119	2567	27	655	42	123	366	60	61	76	45	135	97	16	37	25	65	44	35	1347	2536	71	1321	35	119	167	181	226	2177	80	131	221	41	347	39	37	91	279	172	797	335	532	67	76	212
550	ENSG00000038358	6220	4503	6415	7778	6876	7258	2636	4639	2971	5283	3264	5160	5963	3565	1432	2868	4927	5778	4507	4924	6760	2921	3708	5195	6963	6477	2016	7601	5906	3054	5269	5675	9450	3723	2654	5260	2619	8338	3713	5311	4760	6955	3181	4458	6329	3930	2447	5981
551	ENSG00000038382	25873	6872	5553	7777	24429	11817	4043	19742	3711	7278	5928	16367	5033	5299	17871	2413	8594	8018	9072	1854	4699	7802	12557	20757	30852	46435	3949	8925	5787	5146	3919	26103	13796	3996	25467	14820	6328	18148	9463	11122	23386	19673	13157	10593	16203	4626	4159	9539
552	ENSG00000038427	14320	16725	19109	6316	33770	9858	4194	30435	406	3511	10200	21765	1364	384	4128	224	3576	7389	941	4333	5053	9536	20127	7852	27118	81094	8904	5394	1537	26008	4322	50117	4684	6516	5860	4228	17865	8381	12608	1756	14602	49162	25874	6125	48396	2359	2462	5652
553	ENSG00000038532	3923	2320	2964	3932	4959	5502	2540	2863	4609	4660	1945	4349	5017	3410	4040	3452	2755	4213	2834	4391	6074	3139	3156	5420	4574	3414	2112	6523	5455	2763	2631	3428	9367	2361	5169	1936	2332	3820	6362	5504	5250	3925	1943	2715	5028	2837	2844	1905
554	ENSG00000038945	1801	6778	1618	540	182	1444	71	800	195	439	615	1128	92	32	2821	32	824	1117	86	1235	499	1309	1676	825	305	2367	20	963	642	2665	1172	2279	378	1261	994	2106	1163	199	1692	394	735	1183	1144	1889	2798	122	95	579
555	ENSG00000039068	43567	22444	54198	82769	29180	53698	18036	36	47921	49491	26016	60087	93485	35307	13337	33806	34483	50979	31876	50029	50770	31055	13859	42129	49006	17947	32566	90356	51480	8547	9275	194	83046	37868	18319	82113	1867	53489	30800	68731	33749	28172	11223	25434	37463	38500	22033	38224
556	ENSG00000039123	4050	4887	3265	4993	5691	3382	2468	6210	3797	4611	1669	4657	3755	3099	2637	2275	3514	4004	3215	4915	3933	5227	4287	5352	3670	8374	2779	3694	4737	2531	3890	5049	3696	1856	4601	5726	2839	4487	3971	4947	3286	3257	2027	2999	6745	2126	2450	5079
557	ENSG00000039139	4175	73	95	68	940	19	227	318	23	341	151	234	278	15	3012	11	30	201	786	15	578	1091	253	62	1546	1710	188	595	37	46	509	736	434	44	1843	866	245	247	130	73	2553	2561	389	1569	98	272	607	436
558	ENSG00000039319	4064	4354	2071	6050	4335	3245	2525	5461	2958	3457	1105	4620	2743	1718	2221	1532	3266	3906	1989	4641	3711	4231	4803	4178	3395	3793	3110	3281	3005	2264	2987	5885	3271	2535	2757	5008	2103	2249	3308	3741	2869	4317	2187	2566	5761	3334	2375	4321
559	ENSG00000039523	6610	4214	8725	16022	12586	11198	2855	4039	3188	3070	4895	3293	1112	2973	4943	3455	2449	4574	3056	4810	5624	2724	8116	9200	5268	8140	2180	3427	2191	4648	2954	13671	4443	7493	9320	5480	5655	8906	4400	3520	5552	8647	5292	5708	6041	3771	2365	5560
560	ENSG00000039537	31	6	0	0	0	5	533	37	2	103	7	0	159	15	0	6	1	124	8	179	19	198	552	1	0	3	2	17	18	1258	92	723	157	152	0	0	31	2	493	8	20	31	20	90	46	5	1137	1
561	ENSG00000039560	4518	6212	4298	7766	10816	5470	1506	6369	1425	4032	3268	14607	2469	1160	6022	1001	2229	1721	1802	6536	2572	3455	8754	3538	11807	36690	1545	4868	2033	3683	3886	9368	2748	5088	9409	4268	6016	6844	6508	3508	9466	19267	5943	7432	9598	3349	2437	21567
562	ENSG00000039600	68	147	43	62	479	1016	12	332	28	47	15	34	45	6	31	19	21	13	65	476	95	11	41	13	14	72	3	105	75	25	159	22	618	18	32	145	61	79	247	4	204	1637	234	344	42	427	7	25
563	ENSG00000039650	1880	1797	2804	3898	2702	1878	1542	3233	1306	2688	2611	2132	1716	1230	3040	927	3374	2855	2549	4342	2042	1631	1474	1747	2749	1829	1168	2127	1766	1898	1675	1562	1686	1792	3290	2807	2154	3003	3329	3606	2178	2288	1023	2266	2531	1910	1525	2518
564	ENSG00000039987	9	7	3	1	5	1	11	9	10	8	29	56	7	1543	5	30	13	3	17	10	4	9	72	70	21	6	4	5	16	11	185	0	14	6	49	9	5	18	55	164	70	4	10	8	10	4	1	1701
565	ENSG00000040199	2532	1177	783	2093	992	1371	648	2380	204	900	836	1020	1042	498	508	185	1012	1378	1042	1121	834	786	2174	329	1534	995	1122	2003	614	687	1978	3553	2592	1451	338	2724	595	1503	1360	1525	2462	1462	744	1068	1589	1134	671	742
566	ENSG00000040275	901	1648	1127	1906	2688	1706	455	2737	667	1250	662	1780	459	588	1706	284	1334	1626	1604	1584	1426	2166	495	1489	1335	1365	1176	963	1576	621	1259	627	1137	436	1740	2668	760	2810	3784	1244	1129	3393	538	1606	2451	1060	599	911
567	ENSG00000040341	2231	7081	6920	3125	2680	2248	1918	2547	4500	2428	1644	1764	3448	1186	3281	2564	1122	3980	1662	2678	2026	3255	3546	1916	3801	2607	2389	3892	5904	1226	3429	3871	3787	2618	2132	2424	1423	2915	3225	1675	3276	3393	1246	1284	5758	2566	1585	3421
568	ENSG00000040487	1204	1183	749	1187	1417	2002	656	1975	638	1752	2017	1143	1851	770	1434	487	938	815	583	2048	1690	870	525	1454	1292	1275	978	1772	1167	808	722	738	2282	1555	3644	1097	952	1260	949	1615	980	1991	720	1030	1542	877	686	1256
569	ENSG00000040531	1524	986	585	1137	1438	1003	1432	983	674	1290	1733	1530	1135	887	669	514	640	1369	450	2727	1814	1288	903	1230	1519	2476	1131	1552	1283	1120	765	1223	1289	809	909	2623	863	1751	1727	2503	1295	2278	810	1318	1507	1193	1005	2269
570	ENSG00000040608	694	937	1411	766	6139	655	135	1198	318	960	1321	2031	1221	234	1867	245	456	885	808	634	384	865	532	1131	1223	1280	992	1259	245	286	542	68	662	1294	1209	1313	227	1639	552	193	462	394	398	265	1200	381	203	556
571	ENSG00000040633	1436	2028	1058	1745	3488	1511	898	1130	2460	1513	2723	2202	1221	1915	1338	2031	1099	2044	1089	3569	1324	1480	1912	4155	2058	2450	1798	1787	2064	1042	2611	2068	2102	1430	3055	2699	996	3227	2489	3868	1026	2790	1815	1693	2143	2202	897	3307
572	ENSG00000040731	2	1	4	1	1	6	16	0	1	1	1	1	0	1	0	1	0	0	0	21	0	0	22	21	3	3	8	0	0	1	60	220	0	0	10	0	1	2	28	1	4	3	6	0	4	0	5	0
573	ENSG00000040933	4323	4386	2158	4513	1312	2881	1321	2920	829	2396	1477	2676	3241	892	2486	708	5127	2611	1168	2021	2006	2142	5757	1160	4707	3980	1156	4031	1965	3276	2153	6803	3478	2369	3435	1750	2813	7418	3222	2248	3187	2481	1586	1722	5663	1398	833	2094
574	ENSG00000041353	6616	3467	1051	8975	1529	81	4204	1592	10818	14440	1050	2430	11922	11129	1539	5116	2953	5937	2720	699	9440	5080	610	2748	8542	2783	2210	7805	14147	701	1876	211	243	1722	3989	2983	1625	3277	2726	12664	6093	1475	1203	2425	1226	341	14695	2904
575	ENSG00000041357	6000	12943	9888	9461	9359	10725	2616	6466	4520	7898	9828	9996	5483	4891	9248	2965	5237	11123	9559	7635	4636	9989	4172	11337	7984	6302	9120	9619	10154	7390	7022	4418	11408	4579	14854	10039	5129	7839	7407	9831	6229	8166	5581	7167	11796	12271	2644	10565
576	ENSG00000041515	92	76	7	120	606	19	79	17	31	55	40	81	6	45	202	24	9	9	6	417	39	12	238	24	27	167	11	24	63	60	122	149	64	37	163	18	44	36	421	34	53	19	154	67	159	23	70	60
577	ENSG00000041802	3188	6468	10037	4830	4003	5895	1735	5462	2217	3044	5606	3864	3776	2610	6308	1502	2803	3219	4199	6517	5757	5198	4762	3213	9271	6297	3634	4515	5246	2014	3480	2992	5139	2359	5164	3108	2086	20421	6092	4691	4959	3813	1640	3616	11555	3224	1796	7224
578	ENSG00000041880	2478	1901	867	1858	2066	2913	615	369	904	1958	927	2407	1963	1501	2703	565	1585	4247	2023	870	1280	1441	1579	1795	575	729	577	3554	1101	1974	1614	1896	1630	1584	3651	1164	1176	1448	1516	5717	1253	1123	1045	1127	1496	1105	501	1039
579	ENSG00000041982	6294	16976	6807	24042	176154	4518	2646	18066	6210	10693	157376	246462	883	20456	87150	4342	26357	8911	858	1499	3677	2519	38045	23089	87854	379506	1377	10233	8684	7738	18051	26145	2883	5298	15949	8927	16790	51611	1400	34726	6132	45241	99257	16655	242644	2660	5382	16247
580	ENSG00000041988	696	630	241	611	525	430	310	559	273	413	708	2218	594	243	403	223	564	504	253	669	631	300	336	539	714	511	464	595	725	402	613	656	691	333	969	599	443	649	384	295	376	669	404	371	740	327	247	334
581	ENSG00000042062	3849	264	257	509	1078	1491	695	716	108	564	244	207	178	61	706	78	442	310	80	1953	333	262	596	263	373	808	116	541	191	377	637	1942	309	349	580	318	400	675	503	280	1382	983	406	288	414	284	89	332
582	ENSG00000042088	1058	1388	592	1088	2244	2328	529	1425	1033	1744	1175	2656	1182	743	829	855	1785	1948	1045	1279	1024	1326	1190	1189	2096	1850	988	1923	2560	979	1190	712	1281	761	1365	2243	691	1373	1111	1989	1638	1996	551	703	2281	1316	563	1601
583	ENSG00000042286	2096	1702	1831	2990	881	2178	367	2179	1332	1844	1937	1207	3535	1183	590	1198	971	3295	1453	3303	1800	1639	697	740	1227	850	1844	4186	719	766	575	1456	2779	1327	917	4127	528	1206	2058	1712	1515	1835	539	1127	1166	811	1382	3152
584	ENSG00000042304	1	0	0	6	1	0	2	3	0	4	1	2	2	0	2	1	0	2	1	2	1	2	0	0	1	0	1	0	4	0	43	1	4	4	1	0	4	3	2	1	2	4	3	0	0	4	0	5
585	ENSG00000042317	784	344	81	492	558	442	426	419	201	316	276	1052	550	135	363	98	276	402	236	497	450	414	435	198	515	736	209	644	349	319	417	740	583	482	399	474	320	112	726	321	781	858	277	362	471	391	306	117
586	ENSG00000042429	2932	2371	987	3382	2779	1995	1069	2971	1339	2215	2039	1460	2243	1431	2102	971	2558	2754	1483	2584	1670	2163	1692	2326	1836	3787	3662	2697	2452	1444	1912	2449	1916	1501	2408	1630	1329	1517	1832	2746	1758	5095	1027	1090	3237	2323	1118	2293
587	ENSG00000042445	5474	3948	3264	5164	3840	12772	2251	10969	5756	9335	2391	4172	16565	3940	2710	6043	6369	12355	6270	2778	7066	5914	2482	3558	4685	3390	3541	9435	10516	1946	1497	4276	9380	8585	5102	5471	3567	2409	5180	8452	4127	3087	1614	3230	4228	4559	4758	4131
588	ENSG00000042493	6644	13984	4183	12583	12226	9377	900	3357	8829	8496	9490	9202	2457	4177	13626	8231	14784	8411	11061	3734	1681	6879	2436	9587	4411	8280	5510	6079	11522	12160	4712	1546	4680	6132	13569	13914	5297	2798	4741	18471	4809	15512	3173	3727	9790	3082	1784	9038
589	ENSG00000042753	3044	4426	5601	5239	5923	4113	1396	4517	7143	5535	8074	6140	3182	3369	11148	4770	4816	3623	5106	9992	2859	2342	2406	8230	3371	4844	4647	4468	5906	3571	5269	2511	2978	3536	8629	4707	2791	5198	7180	8113	2776	4351	4411	3978	6180	3552	1570	6936
590	ENSG00000042781	28	29	6	21	10	19	25	25	19	34	14	13	12	1	4	4	7	23	20	123	28	23	8	5	35	9	17	15	42	5	428	15	156	30	20	19	19	25	127	15	50	27	6	23	15	35	24	27
591	ENSG00000042813	2	8	8	0	2	0	0	0	2	0	0	1	0	0	1	0	2	0	0	9	0	0	0	0	1	0	0	0	1	1	97	2	0	0	8	0	2	4	31	0	1	0	0	0	0	0	1	0
592	ENSG00000042832	52	78	294	44	54	575	15	1523	55	39	86	514	26	3	152	25	32	28	30	23	4	7	36	18	73	153	6	32	68	118	235	38	195	228	313	9	15	177	109	28	71	26	33	44	69	107	19	1536
593	ENSG00000042980	4263	1073	471	3201	1437	129	7733	1296	158	4704	367	2067	3544	224	730	338	545	2701	2394	1574	14348	2234	532	188	2794	717	104	5885	2891	3447	516	342	3355	1492	1362	106	14766	214	5174	644	5143	252	217	2807	2206	1185	8520	219
594	ENSG00000043039	232	2332	32	2477	2374	2593	208	414	12481	3710	1637	3009	322	1180	195	10600	316	1704	1528	75	297	2850	94	4460	1067	547	420	1180	5497	37	2851	63	1012	1474	12312	1648	1102	536	194	147	705	74	158	217	362	579	147	274
595	ENSG00000043093	3014	3624	7258	4504	3479	2827	1806	3023	3630	2476	3095	2990	4001	1427	6561	1531	2198	3489	2226	3552	3451	4782	3637	4619	6975	3878	3079	3707	6394	1367	3705	3653	4160	1905	3461	2645	1573	10486	3110	4621	2950	2871	1323	1979	8748	1947	1684	5211
596	ENSG00000043143	7849	30696	3090	2905	8929	5156	2934	3168	1436	3230	5829	10222	2325	2164	7145	1721	3512	2387	6079	4712	7652	2801	6939	11307	5561	3960	3799	5685	3809	7442	8129	12983	4725	1447	3452	6604	4805	23450	6799	6432	5108	3871	4566	4205	15593	1641	2303	2991
597	ENSG00000043355	113	1305	767	1301	4	7	22	452	44	439	1425	576	652	1178	1289	29	739	997	533	3	885	239	64	188	1815	339	33	549	42	3	51	0	15	12	67	1840	233	584	6	1039	594	616	347	198	206	1495	13	684
598	ENSG00000043462	3361	3630	958	3348	1125	664	390	2268	544	1720	590	650	287	114	1815	468	1560	3490	203	1578	815	1363	1819	895	584	2169	80	2519	1376	8543	1416	1510	1795	1671	1992	1781	3870	853	1926	843	1884	2144	770	3510	4189	1117	263	689
599	ENSG00000043514	793	1376	761	1054	1498	1323	666	1867	1133	1191	995	1415	874	657	1643	704	1212	1241	664	989	842	753	995	1026	1470	1391	911	984	3497	373	1394	911	1189	638	2101	1899	570	163496	1031	1706	955	2827	503	385	2138	875	371	1077
600	ENSG00000043591	244	232	309	139	84	588	169	61	54	102	21	98	87	174	38	78	11	41	227	10	164	582	863	16	370	56	1159	118	196	18	132	1062	834	344	151	1446	114	35	38	37	133	411	150	168	405	99	45	108
601	ENSG00000044012	8	0	1	0	2	7	1208	3	1	93	1	1	4	31	0	0	0	4	15	21	15	10	0	0	0	0	5	8	0	0	7	0	17	62	0	0	1	1	11	3	18	14	0	0	0	0	2135	4
602	ENSG00000044090	4428	3673	2616	4952	6775	4590	3074	3899	2792	3827	1939	5475	8384	1938	2339	2091	4192	2646	1713	8012	4277	2845	2685	3636	7567	6527	2183	10195	4637	2586	2226	5004	10626	6704	3282	3179	2827	41206	5872	5601	7976	2479	5226	1529	4119	3793	1790	6754
603	ENSG00000044115	26542	35796	26189	44881	42374	34002	12519	27228	55462	51672	16049	59689	32996	35384	20329	34053	25168	37505	43513	24811	47591	40428	34217	42375	26868	30749	25697	40614	41757	13010	18750	38636	24453	20874	31029	38154	19310	29676	29394	41976	27134	33047	22742	25571	42084	16556	22412	30571
604	ENSG00000044446	4150	2267	2463	2202	1575	5887	2454	8171	1493	1978	1599	4482	4031	1185	2146	1308	3155	2212	1965	8563	3981	1786	1779	1225	6615	1764	2850	3416	3902	1270	1741	2651	3288	1734	2439	1790	1830	6549	5286	3135	5247	2213	1245	1613	2905	1263	1784	2260
605	ENSG00000044459	410	1045	626	240	1230	130	310	185	312	209	1499	1193	560	313	850	124	1507	126	18	1782	108	155	1406	997	1090	1129	557	622	723	402	781	1706	108	202	470	107	662	330	319	637	308	538	480	256	1941	160	403	506
606	ENSG00000044524	1538	524	98	292	141	722	309	197	48	186	75	175	37	71	24	48	62	99	55	416	118	133	1699	2148	259	580	70	244	97	955	259	5409	264	309	109	81	1499	173	393	141	1165	699	717	349	2800	117	255	214
607	ENSG00000044574	49438	66350	81840	81199	110834	39305	23769	85026	26617	43484	53937	77340	52767	31121	83406	16775	42248	60558	34151	56468	41228	45564	30798	41696	48469	64468	32653	87941	37221	27113	56718	29765	104301	71059	120955	55555	24002	58560	66900	32791	38725	64018	27774	38324	54766	71924	33279	46003
608	ENSG00000046604	14220	3931	9827	28129	23789	25918	14009	41167	6244	30031	27988	34013	79411	5779	8972	2888	25692	88670	12025	21178	14206	46107	8453	21848	28841	97461	14214	94198	8585	3750	13549	1748	34169	9626	28878	41335	4615	21348	25401	22239	33534	25078	5647	9377	22340	45195	22166	14217
609	ENSG00000046647	952	782	470	1663	684	1350	640	767	706	902	783	794	1067	371	670	380	737	937	1293	784	1070	735	679	768	1567	395	1216	1034	843	512	461	1018	2324	984	766	900	627	744	764	1199	1124	809	615	557	685	436	480	745
610	ENSG00000046651	3538	2811	1499	4468	1480	3942	2263	3604	1623	2358	1103	2521	2162	842	2445	874	1714	1725	1713	3572	2957	2944	1739	2090	4313	1067	2031	2238	4480	1270	2043	1584	4447	2360	4131	1965	1354	2832	3265	3130	3907	2814	689	1805	2106	2214	1528	1882
611	ENSG00000046653	520	459	1180	457	1304	415	552	465	766	721	504	819	176	226	1809	538	209	214	69	223	375	204	8541	446	1641	1853	120	205	1836	528	367	8459	319	323	1691	282	461	863	717	359	362	1798	1912	349	2495	151	418	735
612	ENSG00000046774	0	1	0	0	18	2	0	0	0	0	0	2	0	0	0	0	0	0	0	4556	5	13	0	7	0	0	18	0	1	0	4	0	0	0	1	0	0	0	4599	0	0	4	539	0	0	0	0	0
613	ENSG00000046889	1781	789	213	1418	320	481	908	600	283	696	82	149	337	164	60	132	140	343	118	791	782	526	4742	75	778	363	62	799	261	888	521	7383	1438	1018	91	411	1894	266	1508	410	1616	1090	1142	1513	1710	651	863	770
614	ENSG00000047056	1860	1693	1208	2025	1158	1087	2390	1499	1768	2044	1062	1883	3223	1524	714	1207	1581	1777	1576	1053	2388	1239	1987	1874	3257	898	1063	3422	2402	1052	800	3206	3088	1925	636	2898	1168	2882	2137	4184	2231	1479	1499	1718	2452	734	1729	2833
615	ENSG00000047188	3190	2848	2021	4599	3778	2453	2192	3980	4560	4789	1286	3393	1863	2877	1606	2087	3752	4877	2364	6747	4015	2853	3330	4595	4060	2910	2382	2519	3785	2247	2939	4966	2942	2097	2683	3096	2569	2988	4600	5847	2702	1886	1774	2992	5340	2028	2838	4174
616	ENSG00000047230	2485	1282	1124	5518	849	5077	1339	4048	736	2018	805	1283	2941	582	1305	554	1346	2462	1763	3170	3034	3146	1627	1164	2503	778	4070	2766	1584	846	1213	1816	4028	1313	2229	2321	1117	2673	2792	1301	3223	2248	595	1332	1552	1283	1243	1174
617	ENSG00000047249	2456	5114	4152	3769	4410	2868	3648	1756	4597	3054	3494	1962	2209	2259	4215	3073	2396	5322	2504	2958	2234	2931	3277	5553	3719	3561	1952	2908	5187	2147	3836	4866	4706	3703	5059	3465	1925	3479	2651	3913	2571	4561	2372	3023	4160	3186	2392	3961
618	ENSG00000047315	4928	6711	6674	9101	7065	6022	4726	10498	5367	7866	5470	8781	10993	5385	6271	3026	6610	9732	4802	14709	9622	6804	10437	10171	12676	7481	3483	13065	8484	4565	4282	9284	14189	4299	6106	5929	4980	15370	6607	9553	6502	8035	3279	5893	15729	6326	4413	8333
619	ENSG00000047346	3489	3534	1869	4753	2227	2979	3762	2482	13522	3638	1510	2990	3330	2583	1871	3918	1349	2112	1346	4533	2757	2897	2426	2569	3198	1836	2957	2992	5401	2313	2133	4764	2202	2207	2484	1606	2893	2088	2204	4278	3969	2100	1335	2258	4154	1800	2420	2826
620	ENSG00000047365	3118	5112	2115	5015	3328	881	1040	2732	6237	5020	1954	3222	3991	3805	3272	3730	3490	4094	1929	1639	2735	2376	2301	5114	5463	3555	1694	4719	9384	3232	1665	879	6735	2975	5739	4134	1935	4036	1247	6508	2390	3757	1829	3225	3013	1338	2210	7299
621	ENSG00000047410	16413	13075	7678	14322	15104	11383	7154	26194	7992	11801	6456	15018	14175	5985	8816	4754	9556	9327	11049	17934	10636	8069	17002	13147	19103	20437	11407	17277	12309	8645	12035	18838	9186	36467	14492	10363	6687	14792	13573	14122	18487	12593	6252	8662	18352	12087	6498	18931
622	ENSG00000047457	1090	96	86	747	429	81	207	161	56	380	1372	1246	2520	112	72	214	24	2118	303	434	3304	911	2966	46	876	124	906	418	597	340	849	13714	289	481	195	55	1824	79	3176	280	2047	81	379	8861	307	144	193	129
623	ENSG00000047578	2637	2218	2035	3343	3368	3966	2238	1958	3721	3290	1645	2496	3564	2229	1458	2515	2417	2535	1438	1654	4317	3606	2379	2108	4130	3335	1476	4226	4405	1288	2010	2994	3988	1656	1446	1848	1328	2548	3572	3057	3801	5990	1737	2389	3121	2071	2468	2943
624	ENSG00000047579	1187	823	758	905	914	2289	572	697	412	1192	408	431	776	362	697	281	486	587	785	1619	1108	958	1005	506	816	817	702	1513	930	827	527	1482	586	636	641	1077	652	675	1037	795	711	626	755	775	1133	1807	509	923
625	ENSG00000047597	2352	462	317	2080	359	786	1829	4293	812	2847	101	88	3500	263	182	585	24	4997	1075	702	1702	3097	1052	255	501	59	3980	3337	975	218	52	1892	1227	106	636	1230	843	163	1890	24	2094	941	347	2001	486	780	2712	1510
626	ENSG00000047617	80	80	39	117	46	21	68	55	110	52	39	10	321	12	32	40	38	90	7	37	81	17	282	19	133	66	8	193	136	82	187	271	131	167	42	35	98	135	78	31	97	59	57	60	83	85	82	108
627	ENSG00000047621	1367	1184	1329	1996	2043	597	750	1216	1146	1306	819	1225	1010	735	1391	534	1010	1154	868	1444	1371	914	1213	1464	1618	1759	1143	1815	1764	947	924	1926	866	616	1903	1808	968	779	1286	1520	1646	780	935	1219	2383	1495	773	1511
628	ENSG00000047634	2215	1565	1320	2719	885	3575	803	5044	636	1054	544	1170	2399	427	1881	319	105	2169	3818	1177	2987	1791	1238	1216	1776	588	4444	4278	2180	1180	1858	2267	2773	3108	1774	587	988	1803	3966	867	5045	2637	599	2684	1261	3312	812	1058
629	ENSG00000047644	4172	5371	5195	8856	3421	8398	2581	3475	4601	2356	3389	5796	546	2702	6119	3392	3468	2778	1714	1709	3131	2987	7819	2557	4805	6589	741	1715	5458	3238	2492	15683	6530	3229	7052	2771	3587	14979	2256	6822	2938	6665	4125	3851	8062	2015	2438	5514
630	ENSG00000047648	1278	275	67	1943	189	180	329	324	151	406	33	60	99	180	59	153	54	133	875	198	296	386	1624	82	65	130	88	525	332	534	139	4783	249	452	210	365	824	98	1335	157	1563	418	508	324	898	168	765	88
631	ENSG00000047662	23	67	2	38	52	6	41	20	44	40	33	173	17	477	9	14	42	26	11	24	62	21	47	11	83	309	23	19	82	18	76	58	44	38	39	14	22	85	55	594	46	24	15	37	106	16	21	24
632	ENSG00000047849	28076	15792	10965	28371	34435	19603	8272	25084	18929	16423	11569	21977	27252	17964	15784	11960	27660	20749	9370	16366	15250	18407	46866	22773	20743	39623	13806	32054	14786	15783	13660	59766	15307	10606	15795	25887	13790	13706	17313	29811	16669	19926	18738	11774	31065	7778	10123	11489
633	ENSG00000047932	3236	3632	3080	6635	5548	2932	2402	5121	2444	3174	3461	6943	4788	1991	2720	1528	9032	3784	1424	3396	4473	4526	3438	5990	5063	8213	2740	4395	3426	2004	6176	4914	6602	2242	7293	8091	2263	2452	4571	4817	4225	4567	3371	2690	5120	5250	1943	3460
634	ENSG00000047936	33	6	25	52	141	50	33	175	11	5	264	1873	9	10	343	3	240	1	4	30	61	988	175	27	20	99	2	12	17	26	3487	1	229	1	3264	82	24	12	335	253	455	70	248	58	73	184	17	120
635	ENSG00000048028	4700	3464	1305	4463	3690	3099	2052	5190	1709	1897	1904	2961	2628	1490	1566	1159	2077	3186	1854	4767	1378	3400	2838	3757	4010	2967	2248	3441	3152	1231	3937	2839	1759	858	3589	1014	1415	1947	2529	2719	3194	2156	1348	1217	6163	2015	1565	2361
636	ENSG00000048052	4648	1105	753	3710	883	216	185	189	188	2808	405	1222	308	111	813	201	1449	312	310	722	337	1755	2887	4496	954	3080	2787	1222	654	1334	539	4694	1448	618	1540	1647	3160	203	708	373	1486	12562	896	4362	3112	484	175	275
637	ENSG00000048140	2133	4480	3360	3403	3225	3968	1223	2640	2617	2797	1681	2620	1921	2468	7294	1734	3521	2610	2697	2225	2089	1864	1036	4201	2084	4441	1792	2776	2536	1532	1507	1515	4526	1323	5083	2329	1932	7848	2876	3431	2181	2019	1802	3230	3135	2041	2010	2655
638	ENSG00000048162	675	2017	1112	1532	2036	1042	458	2641	993	1123	1755	1793	603	2200	1503	1007	2070	2093	1568	1813	1292	1075	802	1694	832	1199	872	907	1528	646	1867	1204	4332	854	2282	2087	705	3117	3164	3290	787	2035	796	1459	1668	2523	703	1835
639	ENSG00000048342	1005	1514	566	563	800	324	506	958	428	670	537	713	1388	662	496	260	1052	197	281	1269	636	997	2433	558	950	908	131	1619	648	752	742	4547	374	272	835	695	927	941	1254	1014	1081	944	775	726	1852	286	398	1351
640	ENSG00000048392	2532	5508	2606	13333	3976	3060	2073	3500	3012	1938	1974	4600	1188	750	3443	1169	1551	4592	1354	2313	2057	2309	3528	3737	3027	3387	1864	1941	3872	2317	2253	4728	3379	2230	4182	1808	1750	1896	2125	2463	3484	5050	1922	1638	5119	2334	2048	2331
641	ENSG00000048405	2445	4834	1874	4660	1844	2406	1652	3287	2694	3025	2466	2310	2109	1773	1375	2371	2249	3243	1769	2522	1778	1229	2926	1371	2047	2052	1801	3407	2155	1573	2403	3511	6883	2464	1783	3929	1634	3606	2406	3812	3122	2817	958	1023	3796	2727	1793	2985
642	ENSG00000048462	161	49	69	279	83	2	54	7	37	130	13	13	86	6	37	26	88	100	44	26	17	35	37	14	34	6	21	89	59	708	64	3	192	43	64	12	918	27	82	100	244	4	4	78	72	895	15	14
643	ENSG00000048471	2513	2948	2353	2788	5677	4394	1876	1740	5044	2656	2249	4342	3230	2729	1975	2172	1548	1323	1040	2401	1529	1265	3900	2686	3136	4583	984	4293	2694	2323	3228	5832	1826	2049	3277	1952	2462	2446	2476	7773	2743	4243	2936	2071	5041	940	1537	1649
644	ENSG00000048540	597	363	15	59	25	68	680	73	57	121	143	74	68	106	46	36	96	54	83	296	138	213	2662	50	148	90	110	151	96	253	236	3357	94	126	119	126	1125	61	455	269	528	179	569	230	1222	52	53	135
645	ENSG00000048544	3027	3729	3493	4856	4151	6516	1664	4353	5273	4494	1947	5874	3747	3201	5429	2831	1633	4349	1570	5925	4092	4099	2039	5701	5345	6306	1969	9905	9124	1646	2496	2752	6081	4662	8947	4475	1484	9547	3861	4380	7405	5461	2990	3637	4202	6598	1371	3504
646	ENSG00000048545	5	16	32	4	62	11	4	3	1	10	53	30	0	0	23	0	3	16	0	4	0	27	11	4	24	126	1	8	3	1	93	15	9	6	72	6	1	54	10	0	16	69	24	16	44	4	2	4
647	ENSG00000048649	10480	6775	5450	8287	5831	5707	4720	5280	3162	4708	3673	7186	8233	2254	7516	1678	6158	6210	3523	5267	3803	4724	6058	5485	5562	10006	2566	8738	6988	3784	3539	11111	6270	4657	9758	11374	4478	5013	5674	5438	7143	12066	2161	3823	10729	4192	3979	5669
648	ENSG00000048707	9372	9170	4817	11287	8490	9987	8739	8591	17780	12558	4634	11139	16535	9809	5344	13499	9241	7715	3784	4949	13176	5678	15586	10447	18429	10887	6316	13269	16064	4674	6702	19347	13306	26083	6508	5977	4846	12356	4122	7914	9013	4426	7315	4603	18588	4328	8191	8405
649	ENSG00000048740	5827	4278	1060	2173	1881	678	2073	726	1296	2381	425	864	269	1133	954	1262	992	2041	163	763	379	1092	15981	763	981	1771	267	1648	1337	6516	1111	23191	2274	941	782	719	4363	457	948	1368	2288	1588	4463	3895	10348	587	1210	502
650	ENSG00000048828	28822	35136	44877	50248	24940	19921	12001	31439	17258	37975	25109	29707	51571	12217	32325	11310	19884	42535	31972	15213	32481	33825	26185	23263	32085	53645	13045	62502	23104	17189	14347	25642	45315	23780	31329	33683	13802	32582	18846	22057	23250	25393	10787	27723	31635	23284	20360	24846
651	ENSG00000048991	4517	6429	3478	6927	4829	3443	1567	8133	1724	3057	2099	4899	5534	1610	4271	1240	4789	4386	4143	2452	3566	3579	4029	5126	7364	5632	3165	6397	4279	2109	4959	3047	5221	2187	3545	4914	1964	7533	3979	5422	4031	2995	1858	2278	7025	3231	1389	2614
652	ENSG00000049089	2224	277	111	395	926	2624	1355	602	41	945	684	542	219	42	338	77	3397	6404	120	319	1717	1951	345	303	5282	1344	3018	434	683	399	441	615	4823	301	403	128	1923	823	1793	267	962	312	140	802	2775	2388	154	72
653	ENSG00000049130	14036	1676	1007	4842	2729	6976	3387	7055	3434	2384	3683	5826	3459	1377	1714	1203	6472	13172	7511	2039	4399	2035	10239	2000	5221	11216	493	5331	2319	3004	1479	9856	1023	2213	1886	855	4863	1489	10514	2530	5554	2719	1945	4829	7648	1308	4105	2796
654	ENSG00000049167	510	676	852	423	576	384	404	696	339	506	165	588	590	311	637	214	706	510	453	642	515	675	528	490	364	649	357	525	451	285	635	792	466	264	570	712	399	577	571	819	392	616	320	454	1007	432	279	625
655	ENSG00000049192	255	358	179	551	520	1234	70	148	56	331	98	365	43	13	49	19	86	118	132	452	216	437	439	411	76	747	154	167	94	375	372	1475	328	343	115	149	791	178	752	228	485	1175	242	269	565	145	31	152
656	ENSG00000049239	15075	10156	7139	11788	11227	22247	7763	9517	7109	10293	6700	16649	42875	6821	11382	4630	6771	14776	5269	10718	12301	8392	12862	5628	21281	22335	11192	30674	7367	8965	4795	38217	28651	8678	12419	16988	15425	13436	11839	7718	16063	7216	9660	7535	19352	6455	6659	7073
657	ENSG00000049245	7922	9051	5042	7814	12755	8041	3456	8792	10425	11428	7928	10505	6927	6051	7710	6338	4500	9197	6520	4085	10706	7140	7868	14480	8838	11215	5164	11987	10307	5891	7267	11526	13181	7001	12969	7774	5463	5456	4397	5479	7581	8065	7621	5826	11213	7362	3189	5980
658	ENSG00000049246	1886	4004	1450	767	1457	2754	6538	674	5508	8541	932	5790	1358	569	4916	1337	379	498	792	1489	14354	2246	9245	2917	11485	2871	1528	2183	5472	1966	1838	3706	7273	4186	1320	728	2400	2461	1578	299	3099	2699	2409	2693	9471	809	2505	658
659	ENSG00000049247	15	7	3	8	124	18	0	4	8	113	14	1	0	0	1	1	1	174	42	11	13	63	3	5	3	60	4	6	437	5	274	0	14	8	13	2	19	10	16	0	10	9	3	5	10	77	1	2
660	ENSG00000049249	500	893	178	462	428	176	48	630	47	464	154	153	38	15	689	64	358	582	39	166	112	102	243	320	272	687	242	642	204	606	788	34	143	122	1187	185	553	109	559	201	418	198	33	353	1142	95	40	129
661	ENSG00000049283	3705	2968	10673	4407	2599	7067	10930	293	13434	5220	3027	3573	3889	4932	1168	7434	3315	3396	5216	1554	3810	5004	696	1450	2659	2996	2876	2279	7426	373	856	35	535	3390	3215	3680	1293	4689	1277	6090	2596	3042	849	379	3286	1063	9558	12831
662	ENSG00000049323	15572	8651	2738	2694	60374	5043	3314	2230	1395	5773	6059	12827	6952	5865	9000	1452	4991	1397	1071	874	4045	7387	26160	5007	13437	13324	1158	8655	4647	9885	2181	79477	5411	4340	3227	4011	11096	11976	8426	8631	9535	13400	25742	5081	30729	821	3353	2253
663	ENSG00000049449	9490	9312	17077	8632	6698	8117	2105	12530	2061	6536	8359	5325	6791	2244	13925	956	5853	15416	3449	2320	4778	4822	4702	5479	7814	9993	19788	9617	5768	8422	4305	7963	8992	5155	23026	18927	7523	11463	12631	4286	8159	15333	8063	9578	8648	9651	1391	6811
664	ENSG00000049540	8441	5559	319	560	1471	6882	2983	2840	665	2344	719	592	993	391	50	457	5653	396	810	954	3990	5368	19554	224	1947	847	247	1356	1131	6404	15552	62377	3085	3228	212	292	21186	649	10623	1094	5445	2152	11838	3604	9195	761	4357	837
665	ENSG00000049541	1258	4226	3240	1940	5363	1647	897	3246	1238	2689	2783	1665	732	1041	5381	1002	2879	2537	3019	4159	1527	1534	1519	2714	3108	2580	1999	1849	2429	1128	3410	1324	1548	1195	4797	6502	894	2486	1648	2677	1598	2779	2162	3215	3824	1356	855	1781
666	ENSG00000049618	10189	9690	6471	9134	10508	9590	6380	11806	11384	12739	6106	10670	20058	6743	5240	8102	10718	11126	5132	8138	10111	10301	12660	14263	19620	10534	9403	18697	14364	7423	8004	14542	15310	5755	11028	5113	7141	9200	7590	10879	11984	8072	6101	5228	16830	9338	5492	5399
667	ENSG00000049656	12986	5535	6493	8184	8816	9324	6149	6135	3261	9352	8154	7415	6001	4081	12816	3082	5720	10356	10808	5987	9093	6360	4744	11276	13179	17693	4938	8025	7381	5184	3314	5645	17708	6691	53153	7564	7487	7903	10673	7542	11505	11523	8696	6370	7445	8433	4531	7499
668	ENSG00000049759	10041	1860	5262	7487	3786	5754	18874	6897	2964	7168	3683	4319	20918	5389	2043	1591	5386	8835	1600	19419	9734	3052	7149	2646	10670	4819	4705	14469	3160	2686	2108	9770	6689	16938	7525	5576	3537	13012	18152	3589	11127	4570	2421	1662	6661	6108	11854	21076
669	ENSG00000049768	713	1279	230	615	683	248	85	373	242	688	239	224	57	36	405	209	433	391	64	530	228	211	207	342	320	608	71	409	377	2431	520	29	258	235	688	167	2793	135	1629	548	449	342	88	432	1691	318	11	236
670	ENSG00000049769	240	327	97	113	185	971	156	111	322	252	289	560	139	110	222	359	375	100	75	80	112	103	370	205	120	186	110	197	731	308	282	726	374	165	880	82	214	347	530	289	340	346	246	230	368	41	93	314
671	ENSG00000049860	5236	8275	6251	9862	5586	10851	3038	10359	1889	9315	3415	6081	9203	2329	6728	1304	4000	13322	5262	13469	5403	10606	5348	5707	2423	6189	6079	7164	3551	7993	2989	8133	8562	5035	6887	5592	7055	2911	6024	4230	5075	7586	5601	5823	7738	7092	3256	5489
672	ENSG00000049883	1220	1146	827	1138	1078	391	837	1181	799	811	409	1119	813	822	652	506	1016	1459	1018	1341	1666	918	828	1142	1253	874	574	802	976	655	976	1120	916	369	1010	895	581	1346	1426	1270	857	1040	476	731	1156	634	581	1250
673	ENSG00000050030	129	498	20	6	15	8	467	12	82	35	13	242	5	73	7	79	2	9	1	3	22	4	946	3	115	13	3	13	180	74	118	2673	5	65	0	6	43	465	4	30	35	54	288	16	811	0	193	6
674	ENSG00000050130	2476	3258	1336	2801	4789	2295	1854	1373	1534	2793	2904	4353	3639	1903	2516	1023	2152	4036	1352	3043	2266	2551	2036	2824	2814	5110	1547	4072	2983	2134	2054	2463	4018	2846	2872	6150	1726	2207	1806	3164	2547	3356	1622	2637	4316	2493	1608	3302
675	ENSG00000050165	3956	4819	8410	4308	12118	4077	2294	8980	2327	1908	4701	11749	593	776	36346	889	6905	2018	684	1413	2507	2889	7473	13670	5836	21931	2056	4429	2214	4229	2438	8488	2136	3512	4176	1847	6159	14616	5425	2367	6613	7133	6401	2000	14563	1724	1291	2925
676	ENSG00000050327	1131	3811	2633	3714	1827	1769	1014	1456	3696	2311	2886	5812	1398	2970	1531	1933	2483	1868	1901	2267	1759	618	1830	6093	2233	3038	1361	2755	4090	536	2801	462	4925	2161	1971	3885	1000	3081	2067	4250	1525	1769	982	1475	2767	1777	817	7518
677	ENSG00000050344	5052	4030	1006	15395	1101	6064	1628	17875	533	2165	902	4047	12554	227	4051	512	2850	8816	2279	5172	2470	3011	2371	2186	3246	3021	8770	15197	2551	5098	1871	592	1227	2566	8184	22404	2493	1130	9263	1418	4505	8672	630	3819	5471	2881	980	1197
678	ENSG00000050393	4273	2306	4338	4452	3515	4963	1327	4450	3578	3741	2627	1936	4662	3261	3987	2725	2978	3093	1754	6292	11850	5880	2590	3446	6400	6154	4592	5822	4333	1260	2950	2126	2032	1869	4121	4262	1972	3971	4503	4258	1979	3482	2361	1768	3104	9012	1316	7982
679	ENSG00000050405	9048	9558	9614	28276	36111	7555	4943	7028	4972	24165	14843	22334	13876	6488	13538	2909	7058	22616	15420	8204	16812	17053	10202	22848	15045	24910	6273	19924	9720	6431	5161	8901	9384	8092	11477	9039	9166	12579	11044	9727	10147	7691	8414	9555	14783	14005	10302	11204
680	ENSG00000050426	3336	3949	2071	5542	3060	2218	3121	2977	1820	2828	2076	3439	2713	1561	2139	1408	2596	4236	2822	5797	5750	1725	1798	2093	3477	3064	3212	2856	3747	2377	2488	3343	2721	1513	3906	2817	2372	1868	3942	3145	3209	3810	1083	2297	3184	3948	2455	3039
681	ENSG00000050438	365	195	45	186	151	172	131	2227	22	636	54	557	513	6	55	34	101	73	26	143	930	524	585	44	149	117	447	320	135	166	701	371	624	618	85	110	352	72	222	115	847	97	110	100	353	192	204	33
682	ENSG00000050555	273	325	336	1279	3139	272	187	2123	218	836	547	128	465	56	943	136	61	668	194	432	426	132	85	700	478	5944	157	1994	227	59	461	254	935	1983	1451	516	1014	1532	749	886	423	1347	1255	204	142	486	129	1587
683	ENSG00000050628	614	1115	272	18	615	319	11783	146	84	157	459	526	27	117	78	88	111	75	36	286	160	438	1681	68	78	1105	416	83	116	439	323	2484	99	125	191	82	623	205	966	70	400	433	703	207	1282	38	13791	253
684	ENSG00000050730	213	221	169	523	133	75	22	206	21	54	134	1072	20	5	763	14	491	216	10	67	49	19	66	140	1490	323	61	172	366	210	234	19	225	43	663	28	154	99	149	838	82	80	44	181	1368	49	5	79
685	ENSG00000050748	3238	5319	4479	6135	3440	6026	3319	5140	1865	3523	1682	4019	2971	1926	5579	1348	3121	4292	3439	4006	7111	3837	4149	3133	2401	2621	2567	3447	4169	2008	2487	5057	9211	2477	3443	5576	1998	7452	5010	3462	3421	4478	2479	5084	4351	3919	3061	2957
686	ENSG00000050767	71	117	72	197	136	34	979	173	39	354	48	183	109	29	105	18	57	100	18	93	190	37	112	54	738	275	16	180	59	86	181	373	85	199	275	63	249	297	29	102	134	175	111	72	122	76	30	159
687	ENSG00000050820	9519	5182	8625	23605	13439	15319	5934	9380	2307	11350	8374	9321	13853	4203	5045	1937	3990	11491	10956	5858	16634	6340	6157	10119	9327	11015	3181	17188	7693	2950	3800	7779	24446	12198	10010	11518	3651	7285	5152	10780	6492	16055	5587	14111	8486	8979	7962	8535
688	ENSG00000051009	3217	1573	1621	4905	3663	3300	3258	7349	2337	6569	3848	4789	7571	1680	3449	1687	2777	6215	3301	3894	7495	2973	2311	3091	4585	3031	3838	7222	3063	2660	1465	4877	5983	5211	3536	2266	3090	2778	3631	3085	5640	5359	1659	3296	3899	4022	2570	4169
689	ENSG00000051108	15284	9127	10551	19756	16656	6337	15089	6131	3492	7568	3692	5198	8664	4168	2728	3239	6098	9530	5375	7445	16575	10993	4608	3874	3818	5972	4112	8688	5326	19030	15029	6459	13318	13659	6506	4799	22170	6047	5287	5969	9909	8449	5365	8423	9608	13653	11334	4793
690	ENSG00000051128	754	1697	2534	1024	4370	1317	375	368	554	381	4276	3053	306	2080	4228	266	2878	281	183	427	141	289	1153	3565	2400	3566	727	761	1352	616	1363	888	371	527	1846	6203	728	1294	675	3641	495	3083	2512	848	1518	295	283	3903
691	ENSG00000051180	462	1826	968	773	803	636	114	1625	261	696	896	1144	641	165	839	125	903	1540	1305	902	716	1370	196	957	1369	706	1196	1125	739	428	1037	89	364	316	2117	1360	178	605	816	585	632	508	419	778	1150	931	344	595
692	ENSG00000051341	1087	1612	4155	3577	1935	1765	257	7092	1105	1418	1508	1835	854	249	3142	477	2011	1711	1608	1512	2067	2522	480	2217	7320	1958	1115	1738	1911	789	2926	115	1322	511	1616	3173	485	7125	3683	1411	1437	945	509	1429	1831	1064	862	1400
693	ENSG00000051382	7238	3723	6063	5421	4959	4725	2305	4059	3865	5341	1866	5681	8028	1944	4679	2405	2410	7573	6529	3275	9763	6514	3698	1842	10760	5099	5396	9503	9005	2954	2948	3626	6128	4302	3908	9502	2552	10701	3456	2948	6967	6118	1637	3659	5866	3803	2239	3237
694	ENSG00000051523	12836	9916	3781	15165	9704	15842	1346	8401	2536	16463	10468	8769	11853	1477	6977	2237	11793	15584	18566	9148	14328	10475	3825	7305	2258	3070	2595	17236	8423	22836	4255	3826	27821	6125	20242	24590	17502	4705	9650	3741	8829	25746	3820	17924	8304	19085	1111	7103
695	ENSG00000051596	512	4215	3797	619	1676	944	323	823	841	942	1924	2808	355	1446	2169	1170	1477	1307	806	689	976	889	531	1257	587	1866	1150	438	2094	375	1272	369	598	424	1474	1500	373	3849	953	3680	673	459	453	1011	2761	738	338	1188
696	ENSG00000051620	3499	5691	5793	9051	3969	3435	3287	10438	10724	6715	6640	4819	7486	5018	3636	9694	4647	6529	4677	3521	5805	8833	3843	6009	5315	3701	9760	7844	19434	2216	2813	4412	10659	5234	9036	12588	3224	2090	3529	7477	4566	8784	3942	3399	5226	10320	3193	8864
697	ENSG00000051825	2286	2392	1771	3023	1902	2859	937	3729	710	2229	1083	2337	961	430	926	484	1379	2544	1683	2782	2368	1219	2069	1638	4219	3849	2278	1793	1830	1225	2719	1361	1244	775	1929	3023	1055	2585	2022	945	2018	1876	800	1312	4051	1061	939	1656
698	ENSG00000052126	4619	2337	4162	5528	2285	2830	2340	3423	5477	2459	2530	5305	6144	1509	3926	3473	3059	3476	4886	4477	6843	1713	7369	3931	5086	5999	4012	5299	4761	2006	2752	5104	2023	984	4996	4925	1933	2082	5030	2815	6029	2938	3056	2433	12732	3113	1688	4396
699	ENSG00000052344	5881	4657	4779	19311	5877	17155	16192	6248	16031	21417	4785	12550	19326	4283	9275	10524	5113	12707	13784	14219	24983	11274	756	5680	8256	1924	3121	24818	9251	3493	4505	48	35309	23927	5262	4829	5038	5258	25319	17649	12110	9846	7135	17619	2233	19177	11803	5356
700	ENSG00000052723	4920	7438	1889	9218	3242	3400	2339	5562	2543	3115	1575	4628	2337	1732	6921	1332	3299	2420	1498	6528	3881	4203	2445	3095	7777	4353	3724	2748	4451	2008	4171	4893	6903	2108	5419	2852	1650	4086	6832	4027	3146	2861	1464	2404	5865	2619	1991	2207
701	ENSG00000052749	3797	3462	5199	5271	4508	4339	1466	11837	1964	3655	3247	4076	3839	2736	1419	1886	3579	5627	5513	7117	4464	3188	1914	6392	4568	5428	3756	4669	4115	1654	4996	2563	5554	3068	8231	5838	1341	4535	3802	9772	4529	11149	2617	3231	4113	3265	1573	6867
702	ENSG00000052795	3942	3712	3255	6356	3184	11499	4434	3276	1945	5207	566	3512	8418	2438	3184	1175	514	3276	2930	8952	24125	6628	7667	3103	2066	2726	1886	6190	2434	2770	2643	9139	3260	10354	2109	2207	2765	3509	3276	5714	3584	2497	2899	4370	7927	1378	5512	2059
703	ENSG00000052802	1551	12649	11487	6839	3122	1596	1422	2883	15685	5291	5033	7329	20575	8372	7462	4841	3437	5974	5348	2920	8711	16613	2652	8210	8104	6559	5360	16410	9579	1006	4094	1425	20822	16979	21077	3415	868	7785	4481	9958	2404	10565	1513	7538	10224	1329	1679	3929
704	ENSG00000052841	5629	5059	6127	6809	5361	4336	6525	6605	3242	4866	5325	5414	9963	3284	6122	2278	4294	6245	2600	8648	6318	4047	4445	5740	9193	10156	6924	6994	5818	3698	4284	7435	7782	4751	7181	5538	4170	6848	6034	6194	6679	5516	2694	5209	6762	4004	4723	6984
705	ENSG00000052850	9	18	12	24	18	113	66	11	2	13	89	207	13	1	310	1	4	8	5	9	9	6	12	238	850	85	13	13	3	4	91	20	32	16	54	2	19	30	14	6	22	7	2	14	20	1	6	29
706	ENSG00000053108	8	1895	456	32	236	199	252	583	632	200	642	2791	4	1360	1045	280	2263	2	17	115	366	75	717	427	2629	2894	162	14	765	2	126	25	115	87	395	7	74	1278	237	26	34	2	128	13	3518	24	30	1327
707	ENSG00000053254	8659	8636	4526	5131	10309	6203	7449	2958	7137	9805	4040	15166	23222	4691	3505	6333	6439	6319	1902	7680	5971	4540	27544	5661	11280	8731	3717	14024	11154	5923	3410	24670	7690	8016	5082	1891	8001	8753	4778	7733	8060	7123	8779	3970	24863	4868	6950	5358
708	ENSG00000053328	90	242	21	10	31	21	57	45	28	33	121	229	13	36	2	28	2	4	8	113	31	10	642	3	15	100	0	34	21	69	33	1070	15	24	7	0	70	90	22	15	45	48	193	17	316	11	25	11
709	ENSG00000053371	2842	2899	1788	1954	3545	3334	1793	5102	3108	5777	3358	2968	13477	1450	3051	2479	1869	4849	3454	2818	3385	3105	1855	1930	3201	1981	2750	9607	3182	1541	1789	2931	6274	2409	3719	2082	1838	2408	1640	3468	2095	3402	1552	1246	4079	1776	1608	1809
710	ENSG00000053372	2492	3058	2237	3343	4923	2788	1109	11282	1622	3543	4130	3281	3141	2793	3920	1129	3692	4351	2664	3397	4240	2550	1922	4725	3645	3707	2988	3726	3008	1359	3984	1618	4566	1848	14279	4002	1619	3341	3096	4400	2337	5208	1869	1944	4682	3155	1305	2515
711	ENSG00000053438	341	139	81	227	126	145	189	462	157	106938	89	145	217	87	121	79	206	94	83	126	272	118	467	108	348	63	15	345	231	44	129	172	503	486	122	54	68	509	282	134	279	152	269	159	181	80	76	125
712	ENSG00000053501	812	866	1413	1220	2433	392	644	479	647	816	2003	965	871	427	1147	569	587	488	949	802	790	788	567	885	678	642	907	835	1872	778	1041	667	470	650	1451	1145	630	820	1057	603	756	553	846	445	1101	742	438	1153
713	ENSG00000053524	162	158	202	253	227	96	86	128	157	171	112	181	69	51	205	105	64	117	37	109	117	150	173	112	654	320	49	168	179	95	747	93	198	119	510	66	223	264	146	208	197	107	134	262	210	79	27	169
714	ENSG00000053702	402	329	114	284	175	212	375	375	147	259	132	199	352	76	66	127	293	177	118	239	729	111	624	48	430	143	227	385	168	623	173	603	214	190	259	204	731	185	326	156	508	136	148	300	464	149	174	200
715	ENSG00000053747	11655	2144	1975	316301	51393	2406	2904	4049	4353	15486	16332	14781	5387	10207	58732	2271	3236	21452	11157	3332	35978	5245	6581	120522	34294	119847	5908	21445	8030	4459	7596	4890	14719	8545	46986	10665	4380	11306	5532	21283	10580	37315	16999	17413	9919	6915	10227	7644
716	ENSG00000053770	3016	4389	1283	3280	4117	2961	2803	3069	2914	4169	2029	4413	5876	3091	2239	2241	3983	4818	1938	3967	4659	5976	3902	2777	5420	3829	1656	6277	5912	1955	2148	4261	8291	3572	2900	3797	2070	3907	2593	3358	4466	1927	1689	1986	7523	7045	2661	6105
717	ENSG00000053900	1843	2215	888	2290	1586	810	1439	1850	1211	1447	882	1490	1671	926	2426	635	2068	2099	1012	2832	2024	2088	1474	1452	2139	1404	839	2004	2326	1329	1090	2314	3121	1804	3039	1928	1095	1108	2058	1935	1581	2016	753	1851	1738	1817	1159	1827
718	ENSG00000053918	4187	497	1850	3934	413	8546	42176	6019	154	3996	573	1067	3160	106	994	151	135	15817	5525	393	16539	6004	481	192	1216	336	6665	5269	1343	667	209	768	26588	3613	693	454	4854	1802	1244	153	9980	620	557	1977	1372	3906	21459	216
719	ENSG00000054116	2853	3208	1596	2873	3323	2989	1492	1936	2558	3306	7249	3354	2620	2019	3778	1961	2587	2643	1735	2369	2738	2040	2324	3206	3150	3043	2633	2842	4811	1745	2509	2340	4077	2332	6411	1885	2125	3050	2049	3991	2013	4853	1926	2187	4007	2620	1199	2001
720	ENSG00000054118	10891	11965	7198	11352	16634	13019	6414	14210	7876	13318	9144	14300	15561	6665	10164	5033	7795	14142	8793	11264	11860	8379	11984	10499	17120	13932	6128	14468	15340	7245	10515	17334	14057	7191	10728	7569	7195	12578	8772	15098	10445	10517	5308	6737	19115	8044	5249	9311
721	ENSG00000054148	1785	2889	3123	2729	2200	2204	2493	2452	2337	3025	8370	4826	2691	1341	4154	1570	2456	2713	2782	2610	1612	3405	2447	2019	1367	3902	1892	2853	1362	3103	1445	2613	3347	3301	5170	5877	2567	1772	2762	1922	1591	3140	2168	1715	3123	3212	1591	4040
722	ENSG00000054179	727	177	729	1917	142	2094	2901	230	449	1658	1158	1838	5036	184	1364	408	134	929	5483	643	2105	3957	322	1000	1782	76	5641	3625	247	246	441	452	4729	7233	1433	431	331	301	1180	4481	1515	359	115	853	90	1946	391	505
723	ENSG00000054219	2771	1251	111	5191	831	2508	703	5115	729	1786	232	75	1933	499	290	243	1135	4274	1956	1295	1994	3584	466	1596	1120	1056	135	3890	971	2147	1919	337	5864	582	1266	5051	1745	269	2998	3643	2812	5624	1308	3852	1367	6048	486	203
724	ENSG00000054267	8604	6401	2625	7002	4669	5846	5652	8570	3104	3850	5106	6217	6699	1730	5801	1726	4244	3984	2365	3896	7725	5467	6794	4327	10389	6949	4563	6962	6929	3313	6672	9155	12900	4588	5600	6298	3538	5407	7978	4264	6409	7852	2105	7037	8827	5207	4530	5530
725	ENSG00000054277	1458	363	197	387	960	1198	369	1069	557	469	1013	1102	1089	757	545	547	811	373	144	420	182	420	434	421	798	1610	325	1033	527	142	386	234	1529	343	1280	1517	177	271	312	1560	427	899	298	249	999	184	480	623
726	ENSG00000054282	1693	1911	1338	1818	2019	1500	1235	887	925	1033	3100	1847	1764	604	1315	620	1001	1458	1343	1502	1593	1587	1458	1855	2635	1622	799	2177	2510	1014	1483	1717	3415	852	2334	1640	1196	1492	2085	1357	1558	9023	685	1529	1821	1362	761	1276
727	ENSG00000054356	11	65	79	1	962	8	576	46	4	3	233	203	1	16	153	7	15	69	3	97	5	5	12	13	10	502	845	10	3	12	84	331	0	6	52	10	10	24	22	9	46	958	168	9	42	22	263	33
728	ENSG00000054392	356	702	391	347	515	755	422	186	317	479	669	1096	1492	259	238	237	401	54	441	568	548	467	423	210	1260	1131	372	909	751	231	821	457	463	417	730	61	266	550	538	1150	251	270	158	332	871	466	291	1361
729	ENSG00000054523	7499	7953	5229	13261	10505	14710	3793	14394	14298	9556	5081	10232	9235	4537	4946	9317	3239	8061	3291	8016	5986	5674	12066	9661	16448	10521	16461	11696	9116	2725	8635	16049	10570	19958	7109	10187	4035	11962	3867	4298	8655	6519	5332	4584	19791	3740	4078	5643
730	ENSG00000054598	3694	1713	1054	4267	1545	6071	863	760	617	1380	3106	2741	349	1660	278	1121	10378	823	679	301	802	2180	3895	2075	10412	1816	470	2413	1537	1006	2405	2139	4233	2017	469	10483	2154	929	399	4268	2129	2407	1299	2198	1584	2350	474	3105
731	ENSG00000054611	3328	5289	3221	3275	5312	1724	1920	2115	3676	4128	4793	9995	5340	3028	3948	2495	3512	3240	2236	1895	2553	2161	2339	2857	3993	4466	2571	5189	2973	2238	2725	2767	4433	2067	3673	2839	2473	4907	1982	4212	2628	2032	2541	1412	5164	1925	1924	2925
732	ENSG00000054654	41610	27154	8091	26515	31995	54628	11353	12247	20373	19827	10060	96013	68800	7940	12990	12798	18063	32022	15273	15010	25029	9758	21188	17376	41333	39861	12189	44311	28039	22636	14664	26670	45246	11561	7582	27887	16094	32689	5713	25342	35350	8734	7263	11828	64489	20767	12512	13089
733	ENSG00000054690	2795	2416	253	3088	1191	2626	4624	5515	1405	3859	176	2074	5612	1080	296	978	240	6506	2169	2211	4221	3282	531	774	2032	771	1387	6324	1794	714	914	1011	8656	8297	699	2900	1022	880	3714	3860	5377	715	241	1354	580	3328	4145	1728
734	ENSG00000054793	11177	6968	6263	12493	3554	34791	5250	11349	7755	12108	3870	17722	29486	3392	6514	4403	813	8453	9883	19198	31074	20796	11877	2165	16345	9095	22021	33119	10308	5194	6579	22379	29337	12012	7270	11338	8156	12610	15944	3859	23031	8220	6664	4436	11022	11124	7330	3920
735	ENSG00000054796	2	0	0	0	0	0	0	1	0	2	0	1	1	0	1	0	0	0	0	2	1	1	0	0	2	1	0	0	2	0	15	0	4	0	2	0	0	4	0	1	1	0	0	1	0	1	0	1
736	ENSG00000054803	11	17	3	5	0	3	4	8	2	1	4	10	1	0	0	0	2	0	6	2	6	1	8	2	7	1	2	16	1	207	61	21	10	35	3	0	35	5	20	1	13	1	0	2	54	0	1	4
737	ENSG00000054938	1220	544	33	82	701	676	58	107	161	606	440	526	118	921	24	242	197	132	74	619	724	34	1759	113	220	645	99	314	301	1560	46	14137	29	452	172	341	4269	15	92	781	3275	3503	6876	559	1194	9	124	546
738	ENSG00000054965	11712	4534	4637	2672	5831	2842	4166	7337	2146	4613	1674	8022	9222	2776	3241	1701	3684	4833	3296	7515	16713	3856	7662	3411	3723	9159	2779	8508	3785	3425	2215	13160	5573	2517	7163	5515	4010	3353	5475	6136	6214	5357	3088	2011	9201	1916	3459	2378
739	ENSG00000054967	2470	835	696	1435	1197	1089	82	3571	275	808	1088	1480	133	446	1671	415	756	1187	505	532	2059	331	473	987	410	1087	829	648	455	860	815	370	478	611	1313	1648	583	403	459	1118	685	1381	307	815	1110	529	150	523
740	ENSG00000054983	8864	1823	740	5147	4911	4189	2860	7601	1019	3139	380	2757	10714	212	1544	355	219	583	1904	7756	5027	2639	2063	2062	2611	4420	1633	11899	1297	2393	1630	3077	10392	4219	1854	1590	2130	1297	7145	310	8190	14519	1421	2793	3143	10157	2404	265
741	ENSG00000055044	5267	14380	6109	7088	8666	6420	2473	22062	2355	3871	3619	7521	4708	2930	11974	1431	9649	8998	3983	13675	7729	6451	4539	3522	6763	7326	5612	5768	7703	3313	9266	3595	9499	3592	10624	7949	4523	5553	9866	5811	6862	12080	4393	5639	9485	16659	2305	5082
742	ENSG00000055070	7281	10170	6226	9641	11836	9287	3711	12582	7119	11968	9403	10044	8590	6067	6800	4882	5684	9715	6571	9494	8088	6918	7172	12884	13591	10849	6702	10790	13070	5338	7539	12519	12482	5747	14088	12405	6571	9259	5819	6005	7551	11708	6421	5276	19972	7700	3558	6610
743	ENSG00000055118	442	859	1018	2167	130	5036	595	527	130	475	149	183	106	253	18	289	26	48	1692	628	296	183	2966	62	108	110	2960	158	103	242	160	1000	249	1575	924	91	606	561	490	105	1027	299	1633	45	2229	360	183	125
744	ENSG00000055130	3866	8891	4161	8390	4766	3539	2817	4491	3306	4755	5150	6879	2417	3353	4528	2204	6619	3989	3162	5236	2020	1986	6691	3134	3690	6300	3420	6311	4623	3219	7187	6996	4374	3843	6857	10636	2783	7444	4172	4986	5254	5078	2177	1783	7650	4551	2563	5202
745	ENSG00000055147	1194	1424	897	1448	1395	949	1287	773	1724	1502	595	1315	1023	913	1236	941	770	1614	906	1874	1698	1081	1703	1359	818	1025	882	1140	1809	1184	825	2800	2254	1022	1141	1140	1209	908	2321	1556	1183	1733	1172	1242	1923	1198	966	1061
746	ENSG00000055163	2959	2974	3690	3375	2264	2673	14526	3343	513	6309	323	1945	579	369	254	1277	538	1884	2063	6958	1297	318	1350	488	1514	719	2703	2050	976	5589	1433	5967	3513	970	946	371	3976	2400	3654	3356	3739	1429	870	1610	3931	2319	6387	503
747	ENSG00000055208	8326	7046	7154	13646	7806	5176	5186	8662	11835	8747	4638	8034	8399	3796	6683	6477	3775	6894	2339	5576	9525	10472	10451	16454	10064	10084	5417	10329	11709	6097	6351	10154	13063	4897	15028	5025	4719	5897	6389	8027	8085	8075	4553	6182	11714	7582	4892	6215
748	ENSG00000055211	2672	4256	2628	3232	1963	2038	3068	2445	2396	2588	2559	3938	2766	2053	3583	1582	1739	2554	1076	2052	2525	3300	4879	3353	3039	4702	1909	2836	5364	1901	2575	7800	4157	2693	6520	2592	2061	1142	2803	3734	2944	3366	2508	2747	5514	3592	1906	2894
749	ENSG00000055332	11085	20774	9239	12740	10658	6725	4461	15773	7700	10224	11796	12405	9897	4094	23605	1359	19166	10327	9314	7935	6759	8330	8641	15225	15776	12508	7588	13141	10551	12560	14219	11474	14469	4709	15273	13315	5844	23678	8262	28382	12640	9049	4891	8271	17396	14562	3763	10035
750	ENSG00000055483	6190	6522	5891	6342	4685	4468	2660	13476	1870	3461	4201	4197	2736	2419	1743	1665	4304	3868	6171	5470	6830	2997	5436	3731	6228	5873	2998	3023	4632	2617	5434	7520	12075	4328	5513	6816	3277	6117	4130	7805	4885	5074	2937	6937	5490	5919	2274	3565
751	ENSG00000055609	12888	12871	9613	14645	8325	9998	9740	12231	12917	12858	4570	10590	9588	5754	4202	8769	14285	9686	7127	9475	8416	4203	13237	3368	10964	9145	6304	11429	8473	5789	13276	15841	10851	7095	4152	14503	5991	14720	5017	11095	14612	5453	4283	3610	17337	5488	9126	8319
752	ENSG00000055732	65	620	817	689	1360	48	825	2418	127	744	39	167	85	11	1421	19	4	19	197	1331	149	853	251	512	2332	785	1661	170	414	55	847	880	379	664	473	186	641	762	2073	18	201	110	192	653	246	176	305	525
753	ENSG00000055813	29	19	27	7	10	128	65	13	15	47	15	43	5	6	1	16	5	6	5	20	12	11	183	4	18	5	5	15	16	39	26	386	274	28	2	7	44	20	66	17	62	34	78	30	69	14	52	67
754	ENSG00000055917	17020	11976	15349	21669	10309	13200	10483	16424	12113	11311	7745	17261	21719	6238	12696	6981	13349	15949	9056	10405	11269	9158	19257	14407	25793	16587	11707	20566	19265	7506	8510	17614	20151	10301	13319	16941	6566	18429	15591	16729	14136	14010	4975	7811	21008	10746	7901	16760
755	ENSG00000055950	2658	2781	3416	2519	3232	1933	1785	2683	2024	2764	3542	2934	3037	1720	1844	1601	2251	2994	4964	4930	3017	2378	1839	3018	1983	2704	2652	3173	4102	1983	1778	2440	3423	1672	4518	2772	2305	1917	4029	4512	2106	3584	2072	1946	3205	2112	1344	3792
756	ENSG00000055955	142	19	5	21	23	46	38	11	25	37	36	10	8	12	16	15	32	19	8	231	12	35	9	4	51	25	21	9	22	57	40	41	30	19	20	168	49	17	42	24	29	14	9	69	35	9	88	12
757	ENSG00000055957	25	20	4	10	7	5	2	8	2	9	4	0	2	4	0	0	1	3	0	3099	2	3	4	1	8	0	2	3	3	58	58	3	5	8	6	0	26	1	14	6	7	0	1	10	13	5	2	5
758	ENSG00000056050	756	1184	622	602	859	483	550	463	487	637	632	757	793	563	1340	232	129	1138	305	1149	724	874	798	1135	954	553	513	1594	1129	572	1784	1129	506	460	2149	681	431	1155	974	817	418	1009	376	582	1759	338	428	799
759	ENSG00000056097	14962	9787	8000	14253	13435	13435	5664	11937	6561	6613	6472	10626	9105	4781	9559	4900	6243	10848	8356	12266	9254	8273	12953	9354	20031	14764	5342	13401	10123	4452	6993	12784	12378	4539	9383	11806	4905	11972	10847	10260	13962	11694	4793	7569	13488	10146	4642	7242
760	ENSG00000056277	976	1664	1381	733	1737	892	290	1145	403	621	1036	879	775	369	638	193	673	561	589	1328	626	697	1023	494	1940	1674	998	1182	701	471	2642	674	1039	563	740	1165	410	2417	650	845	1085	499	251	598	2651	712	162	1064
761	ENSG00000056291	5	4	0	3	44	2	2	4	0	2	7	3	0	1	1	0	0	3	0	2291	31	6	17	967	810	0	4	5	383	25	28	54	3	2	3	0	9	4	960	0	12	0	8	5	8	0	2	2
762	ENSG00000056487	4	17	38	4	24	6	54	7	5	15	14	93	3	7	1	6	17	2	2	1	3	4	45	4	191	90	12	0	4	2	287	70	10	5	16	1	7	99	1	8	8	7	10	6	46	1	6	7
763	ENSG00000056558	1745	2352	649	1491	1656	767	1674	2251	559	2033	1256	516	606	194	2042	833	1307	896	335	1124	352	391	1440	892	769	881	404	1353	937	4567	1098	1577	1669	992	1784	553	2645	1014	2051	1210	1286	945	508	2439	2826	623	373	762
764	ENSG00000056586	7131	14764	11084	10102	6416	6397	3911	7220	6642	6673	6398	9428	6703	3928	11141	2917	4174	7603	3982	3617	5890	5053	6583	10456	10754	11785	4010	10131	4658	4018	6135	10175	10899	4585	6354	6874	3250	9259	3990	9028	6498	5860	2898	6584	11307	4503	4042	6616
765	ENSG00000056736	1407	125	76	1574	160	1446	373	11773	159	936	106	144	2330	307	75	158	148	3072	1000	4881	2097	859	157	86	657	124	6206	2104	510	1372	388	336	1375	1156	60	3585	944	464	4115	398	1311	1933	215	1664	287	704	844	189
766	ENSG00000056972	2978	3322	2254	9390	4598	3119	1730	2596	4638	4436	4788	6516	7558	3122	3691	3463	6468	5102	2326	1904	2879	3929	2479	8677	5699	5780	1914	6193	4198	1643	2079	3166	7817	1928	7927	6833	2890	2610	2034	8199	3167	3128	3270	1995	4998	2999	2021	3782
767	ENSG00000056998	1128	240	293	1704	161	1742	685	930	17	284	136	112	1358	63	301	28	23	37	1034	3481	377	1881	116	13	144	266	484	1094	113	177	126	374	512	467	138	419	352	932	1857	14	757	378	84	109	191	259	293	138
768	ENSG00000057019	2640	1453	5266	1376	11094	553	2079	2595	1237	555	2511	5083	76	2087	3032	723	3910	1008	41	673	1298	402	4773	10669	8369	18171	1145	828	2864	1531	2138	6606	2353	1150	7850	238	1062	11510	2740	8585	2156	23869	2522	570	14380	150	1852	4160
769	ENSG00000057149	125	54	84	5930	1085	0	250	155	95132	27340	8432	27363	4	9521	226	64277	59	54	47	31	6	120	604	23356	25441	1307	4046	5	52637	14	1081	7	3699	4062	23327	4	122	6971	45	5753	11	790	5226	2	14777	530	9	30178
770	ENSG00000057252	2927	4171	2109	6023	3738	6304	3820	2411	614	1762	1733	3403	3860	508	3810	348	1708	3015	2396	5369	2919	1222	3113	4316	2444	5371	1953	3193	4040	2780	3967	4717	652	2184	3312	1124	2625	2580	3793	2140	2316	5355	2177	4367	5101	407	2999	2893
771	ENSG00000057294	5968	647	543	9904	2300	3601	2595	7905	705	6073	494	915	11430	2627	1485	789	1897	18124	10979	4075	7619	8027	422	2115	2258	1219	4698	19582	1244	1001	1765	632	7409	3160	2591	4842	3281	627	8428	5026	9014	3871	846	2769	3469	11916	4144	317
772	ENSG00000057468	19	17	2	10	15	10	12	25	6	14	11	16	9	2	5	3	19	32	4	40	9	6	5	3	25	1	6	6	11	9	184	32	20	50	11	6	7	15	65	9	25	18	4	13	21	2	17	1
773	ENSG00000057593	5	15	11	78	75	143	20	214	2	0	6	15	15	2	9	5	4	19	5	171	23	50	47	1	12	15	7	35	1	17	12	13	435	600	4	2	23	14	359	5	125	17	35	6	48	269	10	16
774	ENSG00000057608	17188	22452	19640	22462	19675	25276	7435	25179	19000	24178	14685	21362	23730	13638	10617	14291	14879	26153	22974	15495	16953	19793	13609	23226	16922	12443	19622	25226	26435	10688	9438	13779	22105	14191	9332	48079	10184	11834	15323	33679	17581	15563	11207	11390	26919	14662	8675	17841
775	ENSG00000057657	3551	7729	5597	12702	7026	1620	732	3480	19372	5597	7794	5885	577	3139	3770	14609	1695	5096	1030	2046	1939	1674	2124	14980	5156	5552	3501	3698	10969	8355	3411	827	3470	1982	11939	3837	8737	3087	5535	2367	4556	4935	1064	2698	6245	3434	615	4369
776	ENSG00000057663	2847	2729	2530	5793	2386	1704	1500	3248	1794	3545	3346	4117	4177	1486	2886	1198	1898	3958	1638	2733	4129	2758	2516	4353	2849	4052	2800	4897	3117	1819	1609	2479	4955	1462	4876	8223	1495	1852	2867	2411	2927	2313	1639	2193	3567	4116	1623	2922
777	ENSG00000057704	1095	3240	2324	5002	2937	264	1056	680	1074	3197	2644	2504	2639	423	782	835	367	2191	301	1859	1040	2386	2775	5935	2085	3569	713	4561	1720	1032	1092	2429	1653	2197	3261	1977	1433	1191	936	959	2290	3335	804	3513	2109	397	700	452
778	ENSG00000057757	1553	2586	1186	1849	2868	2654	1119	1946	3627	2933	3295	3673	1957	1821	3049	3129	1714	1941	1210	2166	2136	1473	1312	2157	3087	3066	1926	1859	2831	1183	2067	1780	2652	1735	1732	1107	1227	1818	1249	2498	1567	2041	1206	1352	4855	1838	1088	1361
779	ENSG00000057935	2346	3087	3020	3376	3955	3343	1862	3348	3629	3050	2016	2727	4003	1909	3223	2307	3948	3034	2453	4139	2241	1992	2552	2443	3486	2145	2877	4067	4574	1352	2314	3174	2789	2136	4012	4548	1708	4651	5574	6318	2704	3902	1176	917	2844	2163	1553	4334
780	ENSG00000058056	713	1496	1163	1566	1400	1564	688	3702	609	2123	606	1457	1297	534	925	507	942	185	1085	2477	1464	1886	2390	920	3651	2173	2032	1699	1455	700	2285	3110	1177	776	693	1437	1020	3369	1912	1574	1566	1313	723	833	4614	596	402	1117
781	ENSG00000058063	13530	13566	31240	16252	11208	10824	12219	10649	21095	11445	9687	9580	16022	7526	13322	11563	4552	9989	5595	8713	15012	14927	10735	14418	35793	13955	6973	15120	19108	4750	7857	9039	10843	5555	7239	9223	5328	35335	8843	21136	9463	4990	4409	7808	25136	1481	12832	39842
782	ENSG00000058085	30329	4083	5502	82987	99989	7225	2298	13627	2221	17627	59882	116557	15743	15827	196297	1248	17768	38462	13784	2540	4679	9461	14450	188605	58175	293282	12126	40182	8161	4127	10493	1783	12991	20963	93451	9068	4403	34658	12813	30143	19232	58112	68683	44728	75337	7592	4996	16166
783	ENSG00000058091	1115	1806	1381	917	2958	451	1573	496	267	1058	1225	2277	130	158	1931	209	3840	424	401	262	4349	1940	2348	1489	4100	4203	167	349	823	2183	501	4409	1069	518	1058	583	1877	1302	1877	1502	1503	3749	2441	614	2873	394	1744	465
784	ENSG00000058262	23426	20087	56891	45151	29919	27618	16501	22775	18413	28377	19710	22902	44959	15005	33293	11054	19474	26535	22426	28651	46884	28391	15970	24433	34374	37675	21941	46481	29134	15301	16343	20866	29728	19859	23919	28947	18931	77425	26632	38763	24012	23110	21823	17830	29466	18182	15059	40864
785	ENSG00000058272	9018	11198	4268	7513	6934	4597	3537	6646	4489	5261	4794	11237	3424	4341	5659	2761	4677	7198	3516	8451	5800	5073	33455	8356	8988	14874	5195	6614	7858	5301	8249	31150	5739	4115	5574	7160	5795	5283	5187	6245	7260	12668	4970	6228	23985	5793	2856	6221
786	ENSG00000058335	176	84	29	117	175	790	12	365	14	95	12	55	13	9	312	43	115	17	51	66	25	44	62	12	49	237	1088	51	26	277	222	42	60	31	341	2424	143	31	126	73	110	239	23	222	183	348	5	31
787	ENSG00000058404	11	133	126	17	204	371	322	75	40	1021	31	113	5	27	85	45	12	6	15	151	29	14	29	31	291	11	13	8	64	9	454	202	12	15	299	7	4	70	71	417	31	26	26	6	81	19	92	146
788	ENSG00000058453	2897	3290	1483	1169	3049	1526	1843	2394	1961	1920	8121	3760	1907	4088	2546	1321	2130	1663	1107	1480	1941	700	3403	1567	7740	2868	2304	1862	2766	1555	1583	2139	1544	1147	2614	2914	1575	7313	1786	2724	1864	930	1239	1081	3920	591	756	2599
789	ENSG00000058600	2825	2699	2272	4579	4761	4782	2249	4085	1616	2372	2849	2411	3408	2021	3036	1676	4632	2720	2955	3782	5127	3274	2577	2947	4487	2766	1947	4119	6034	1551	3512	3947	5164	2365	3655	1829	2593	3898	5243	3566	3280	4186	1797	2619	3474	3949	1915	2058
790	ENSG00000058668	22558	21189	10804	14179	14024	5215	3836	7138	10426	13760	15590	42514	11387	16268	22848	8091	10486	11225	3053	10251	5243	6345	94464	19995	50809	29040	4222	17503	13760	12647	3442	92549	9061	11288	18708	7858	11804	21313	7591	24126	13333	8542	21680	9101	59230	4916	4502	37300
791	ENSG00000058673	17603	13158	11330	21530	13730	11725	8869	22068	10601	11847	8650	15274	17481	5982	14171	5305	9980	15959	7919	13290	11315	7635	13105	13139	28587	18803	8074	17210	13888	7724	9912	17212	13485	9850	17072	6885	6739	17901	9842	12884	14160	18513	6184	9728	19023	10344	7000	22245
792	ENSG00000058729	978	1791	1116	1527	1840	890	1035	1278	919	1409	529	1281	1147	947	1002	484	1212	1792	1221	2257	1600	1632	1393	1470	912	1050	829	1194	1149	902	1201	2527	1219	913	2475	1257	937	1188	1490	1669	944	1846	905	1076	2317	1553	882	1281
793	ENSG00000058799	3136	1623	1489	2109	2405	1564	1350	1537	1895	2730	1812	1570	1470	1124	1572	1385	1305	2211	1033	1915	2841	2699	1046	2121	1628	1918	1735	1783	2909	1502	1076	1391	2566	1276	4089	2134	1642	1011	1692	2273	1811	1610	1639	1629	1911	1347	1100	1150
794	ENSG00000058804	3900	3476	2424	5244	5645	5377	1209	12090	1743	6766	2539	4665	3690	1701	3179	1083	3413	7594	3006	4466	5685	8605	2179	4993	7349	5326	5455	5560	4996	1902	5016	1682	4180	1889	5464	12348	1953	4337	5604	4622	4059	4458	1608	2727	7928	4348	2346	2032
795	ENSG00000058866	692	1651	2979	557	153	1059	475	17	103	220	1448	553	27	389	231	154	34	21	530	49	145	330	6566	304	258	644	640	136	412	287	613	6759	90	161	388	574	395	2074	280	227	606	165	1157	617	3631	48	141	1135
796	ENSG00000059122	3543	3262	4765	3217	3432	2583	2468	902	2021	2092	8230	4804	2825	2354	5607	1695	5305	2505	1569	1231	3009	1490	3664	4653	6310	3684	1783	3332	4719	2239	2866	5493	3193	2251	5516	2278	2315	4675	1980	4327	2698	2458	2776	2274	3764	1739	1580	5846
797	ENSG00000059145	1672	1069	1222	1410	868	987	911	277	910	685	1734	957	1689	599	1451	561	1678	871	414	713	1037	704	917	828	1985	1195	637	2524	1203	881	844	2011	994	559	817	884	901	1669	1274	1050	1341	1239	785	680	1391	444	610	1535
798	ENSG00000059377	1502	1200	494	5998	211	4593	176	558	541	710	365	253	298	165	480	339	585	492	1244	610	1320	1088	535	198	206	823	108	766	374	1349	509	757	444	719	398	809	2240	169	392	342	1533	481	522	1323	1265	970	294	283
799	ENSG00000059378	4650	6757	2454	5833	2851	2382	1451	2679	3189	7821	5401	7666	1332	1536	7483	850	6838	5744	2867	4673	1668	2526	1632	6651	2404	4905	2008	8543	2692	6486	3403	1884	7816	2624	4665	7890	2996	5007	3643	11859	6448	4140	1353	6073	3740	6365	1403	3146
800	ENSG00000059573	8904	7574	7050	11409	5091	5587	4385	17109	3567	11661	4253	6542	22790	3739	3139	2855	6010	14919	11650	7834	19128	9342	3091	3801	8333	6795	6558	15139	7759	3546	5255	3995	15264	10334	6375	7710	3497	7556	4328	8432	9580	7110	3867	5538	7808	7460	3657	5199
801	ENSG00000059588	4040	4087	2422	5215	4256	4100	2976	13590	2316	2911	4411	4145	5539	1428	2963	1687	3355	3286	2408	5568	2816	4359	2726	2251	9107	5291	2953	4497	4397	1739	3683	2500	10882	1635	5288	2670	1653	6415	5862	2992	7330	5151	1092	2876	3648	3792	1701	7860
802	ENSG00000059691	560	961	755	871	1611	471	864	629	1374	1048	755	1642	1218	737	955	774	923	2206	548	1554	1106	842	911	1588	1150	612	395	1424	2018	731	1676	985	1135	419	1596	874	445	1902	1561	2031	402	1418	556	694	1475	1443	510	1732
803	ENSG00000059728	7613	8477	7551	24158	12442	1488	1998	13300	68330	18847	12194	13490	2739	8899	3050	46305	3056	13998	3276	2695	5098	6652	2951	21234	22725	4885	8917	10309	25117	2031	21511	4676	14603	19336	12229	7287	1927	9282	3452	18219	7048	5224	2458	9545	6848	2751	3596	4709
804	ENSG00000059758	3133	3784	2835	4138	3703	1802	1229	3899	1937	2521	2675	3549	1428	1520	2152	1305	1833	2372	1310	3415	1865	1436	7894	2561	3794	10652	2504	2248	2998	2721	3621	15298	1998	2139	2281	2541	2490	2955	1997	3504	2976	4897	3543	3061	6602	2002	1265	2877
805	ENSG00000059769	504	1473	849	1177	498	365	356	553	330	471	868	684	693	377	791	232	513	662	333	793	1356	624	733	429	576	921	444	771	497	257	437	1030	1051	928	765	687	306	472	880	476	472	885	401	1063	613	967	468	792
806	ENSG00000059804	2107	5836	2532	3985	7417	1819	514	7731	299	2074	2191	3830	202	525	3074	582	661	5456	163	3718	1972	933	9108	1513	337	3826	1715	1486	920	3264	1344	8712	1297	3437	2402	1426	2829	1343	2445	927	3021	12307	1230	1982	4764	1247	673	2429
807	ENSG00000059915	803	976	167	95	432	80	237	162	155	220	191	524	152	131	135	234	145	160	140	152	170	82	2799	130	232	444	469	147	292	278	186	1253	194	132	223	55	328	235	239	392	376	293	1164	87	1263	99	118	204
808	ENSG00000060069	2395	1480	1491	2062	3167	1355	1358	2355	1816	3128	1608	2645	3442	1925	689	1438	2506	2518	1798	2461	1538	1624	1559	1785	2555	2631	1339	3438	2541	1991	1465	2411	3663	1728	5027	1977	1812	6102	2583	3793	2216	2579	1848	1051	2999	1944	1270	3786
809	ENSG00000060138	14774	20329	26517	23599	42542	7883	5816	18846	36020	13745	37023	43146	12619	23539	28615	31275	21238	14812	15903	7692	15457	9690	28910	30028	27493	27791	16686	13201	47839	8687	25970	53876	10728	10055	48931	19928	10231	19784	11824	36120	15253	26226	40974	15774	34863	16916	6118	36022
810	ENSG00000060140	317	590	418	970	313	616	208	212	916	1531	663	554	1516	980	671	464	350	863	907	362	2252	2291	96	402	526	511	235	1668	1099	162	615	91	1105	1110	1184	560	361	333	410	1300	643	290	158	935	610	816	659	932
811	ENSG00000060237	21447	15867	23418	27300	47434	22292	14293	31462	76815	29761	19853	34338	31800	15811	17624	66652	12254	18079	17403	18124	28416	14663	44787	44125	43001	44672	29842	41418	58987	16324	36980	40488	19545	11470	25141	26959	15040	31427	11636	25660	24975	11788	19154	12251	50536	9950	13554	22611
812	ENSG00000060303	15	12	22	3	2	17	6	13	4	6	17	14	4	25	7	20	21	5	25	6	4	12	12	1	4	10	19	12	9	21	15	10	5	2	9	5	12	3	4	3	5	7	20	5	17	21	1	5
813	ENSG00000060339	7541	6705	3692	7223	8102	5462	3656	8636	2856	5433	3222	6929	7021	2940	6252	1850	6974	6309	4939	7262	7293	8103	5223	6004	9229	5219	4760	8310	9113	2978	5074	5256	10001	6115	8600	10771	3188	6473	9700	7010	7332	11049	2025	5369	9931	5422	3947	5735
814	ENSG00000060491	6281	6561	3244	10328	5189	5306	2241	5188	2355	3986	5048	5980	2361	1530	6113	1608	6782	4053	4392	4088	5784	2612	2984	6471	2353	2485	3305	8072	3521	5305	4270	3671	9933	3770	9629	6207	3525	6019	5496	5799	4479	6389	3385	5076	4234	8160	1640	3390
815	ENSG00000060558	2122	5377	4888	5913	5184	2046	130	377	11576	3682	9878	7559	229	7437	4293	10177	6197	604	381	283	645	1130	1010	9538	5827	6321	2018	552	8456	1017	2074	647	323	1098	14907	6867	1121	2244	385	8508	664	3346	4811	897	2981	809	144	8173
816	ENSG00000060566	50	12	1	2480	2	6	9	131	0	322	7	1	45	0	8	3	7	19	11	8978	191	470	3	3	6	6	246	1050	5	158	116	2	3254	697	8	21	153	5	4597	5	190	15	0	14	3	214	35	3
817	ENSG00000060642	1594	1348	1026	970	2181	1850	1017	491	1211	701	1718	2115	3503	610	1897	964	1036	1270	1052	1198	1845	904	552	849	1277	1693	781	2572	3255	795	910	912	3162	844	753	1926	678	1108	1263	1143	872	663	885	579	1162	1019	817	1352
818	ENSG00000060656	10678	1799	1815	3461	2839	10814	1217	8964	1535	3643	3151	6910	13373	1327	2724	1115	7147	5468	3980	7156	12141	5174	1730	985	2857	3991	1073	10073	1807	1290	2249	4005	15995	2186	1819	365	1413	1150	4639	1111	8705	2546	1818	2764	1438	2846	1212	1176
819	ENSG00000060688	2502	2364	1132	2260	2775	1969	706	2796	1104	2848	4025	2212	2467	1711	3161	833	1970	2685	1321	2273	2244	1810	999	2687	3195	2402	2816	3005	2368	1459	2194	1710	2662	1027	6221	1781	1305	1994	2287	2793	1609	891	1195	1643	4068	1361	754	1417
820	ENSG00000060709	45	161	524	22	97	820	412	568	197	724	268	127	111	234	72	140	120	206	32	3	16	5	64	36	398	465	2170	108	145	75	217	534	1584	722	117	268	33	3309	45	230	785	37	34	25	574	5	306	84
821	ENSG00000060718	340	4118	9670	47	7340	1975	24	702	18	17	7269	5360	8	0	1152	0	527	2005	26	64	26	2868	189	150	240	34432	185	24	87	878	912	38	49	60	1789	1395	133	1880	1101	24	589	20438	3362	92	4169	69	108	639
822	ENSG00000060749	18746	10576	18149	6264	8295	7393	3412	14687	6091	4586	5844	8617	4746	3774	12005	2757	5684	5248	2910	8109	10298	2428	5516	8687	23873	12598	2880	5724	9787	2527	5797	4506	1047	2917	6134	8192	2002	19938	4629	6567	6145	6295	2469	5232	16446	2441	3889	9705
823	ENSG00000060762	1319	2948	1012	2167	679	2578	3617	1807	2120	3875	1108	844	1546	1314	581	1679	1585	2165	1474	1313	2694	6002	1452	1324	1060	777	722	1417	4556	1212	952	2070	3110	2866	1856	1098	1461	600	1619	1301	1397	1825	1051	3210	2543	3581	2901	753
824	ENSG00000060971	2394	1946	1159	3202	1681	4767	1924	1812	4840	4282	1353	1570	4374	1883	1271	4066	2201	2924	2189	2357	1684	2655	1316	1801	1112	1419	2032	5038	2236	1424	1232	2045	1850	1279	2531	2638	1478	1257	2504	2735	1814	2990	1122	1493	1959	2034	1955	1548
825	ENSG00000060982	1298	3272	8419	3664	3232	979	1247	1564	538	4622	8676	3799	77	1729	1860	100	8009	1124	59	883	438	1151	4341	50709	3607	8720	249	661	2658	1362	1047	3090	823	1523	17502	759	658	2174	780	424	1054	4175	1946	1348	9219	273	442	24708
826	ENSG00000061273	13333	5459	6426	9580	9493	8312	2495	5253	3504	5493	4599	5542	4079	3075	3301	3066	7019	6225	7418	7578	5503	3823	7856	6166	8307	6437	4738	7505	7203	6434	4539	16223	4476	4575	9194	5475	8094	6535	5652	6573	7602	11350	7420	7876	7806	5238	3397	5387
827	ENSG00000061337	822	861	798	514	910	1065	1458	804	1433	677	889	1179	42	164	672	1221	10465	249	103	883	386	322	1214	327	3919	3232	58	686	1096	2829	478	1261	695	1745	175	320	1584	1172	432	1842	1009	1550	704	417	3325	214	152	677
828	ENSG00000061455	436	715	209	16	166	166	135	43	68	94	97	140	115	84	37	127	22	20	71	29	561	184	224	55	151	258	31	78	86	360	91	882	90	147	108	31	343	106	527	67	255	258	205	235	434	170	82	82
829	ENSG00000061492	1	0	0	0	3	0	1	0	2	2	4	4	0	0	1	0	0	0	0	0	0	0	0	1	0	0	0	0	0	3	131	0	2	0	1	2	0	4	0	0	3	0	0	0	1	0	0	0
830	ENSG00000061656	723	121	208	571	986	1205	147	227	154	230	346	286	206	51	155	89	132	300	755	414	186	377	159	375	149	139	383	294	345	1588	281	151	273	296	690	387	1790	62	378	326	471	883	112	297	219	492	124	64
831	ENSG00000061676	19257	27024	34625	40189	22414	23909	15144	39340	29909	16067	16804	29393	30516	14882	31706	16974	15530	19012	9904	22072	25016	22821	29520	16922	37574	42698	19978	33043	27803	7242	25409	32239	29676	16728	26731	24106	10359	31139	19822	20002	23395	19722	18528	11921	29812	20765	17285	21809
832	ENSG00000061794	2906	5304	3467	9345	6065	3145	1858	6775	2155	4782	3337	3267	7441	2393	5019	1608	2129	7938	6218	5050	9988	3584	2262	4336	3229	4018	3511	7484	7117	1658	3802	2244	2541	2244	6282	9089	2389	2232	5974	4105	4530	11876	5387	5420	4665	6983	2402	4469
833	ENSG00000061918	1391	1181	1382	769	1545	939	339	1517	258	613	725	2419	100	129	409	230	336	578	112	1040	476	762	5576	463	1007	3702	96	945	330	2486	313	7651	429	1071	549	656	2320	1200	1542	342	1226	3212	2638	685	7502	369	220	678
834	ENSG00000061936	3263	3552	2789	4550	4868	3169	1934	3945	2217	2585	2415	3876	1937	1977	1875	1488	3316	3102	2777	6992	2933	2055	2876	3613	5232	3958	3008	2969	3783	2096	3281	3569	3012	1798	7672	2856	2318	5415	3698	4068	3511	4525	1681	2919	4331	2760	1439	4175
835	ENSG00000061938	7542	5590	9212	14153	4060	5446	1974	3027	5347	8406	18519	7976	8612	4380	10566	3697	3760	9865	9460	3326	4406	6558	5180	5540	17112	6988	2594	9965	5606	5214	3167	5081	37418	2952	3914	4492	3820	29525	3983	11272	5242	8939	2264	3158	8498	4434	1608	8824
836	ENSG00000061987	5005	4370	3789	7824	5201	5094	5280	5539	6202	5039	2331	4816	3921	2667	2007	3121	4207	4327	2432	6872	6732	3319	5236	6032	9322	4539	3500	4234	5093	2738	4789	8296	4025	2886	4446	2702	3439	3797	3164	4666	5810	4637	2729	4655	7030	3712	4172	4550
837	ENSG00000062038	9435	9885	1726	23082	53448	5761	2123	55	6447	4143	26910	73313	8829	9894	23609	2183	107026	9717	5948	489	1872	3572	6400	36488	29683	41244	5934	16538	24481	2340	10668	160	2379	3184	24878	39180	946	18962	3870	30941	5271	15925	10958	19968	17611	5615	263	5084
838	ENSG00000062096	23	1	1	94	3	1	8	1	464	80	0	3	0	47	13	348	5	1	3	4	2	3	6	56	11	4	41	1	943	1	43	4	1	30	83	0	2	3	4	3	1	1	9	0	5	2	1	4
839	ENSG00000062194	6979	8050	5107	7143	5463	5012	4641	8204	5203	5706	3006	9079	4139	2954	4779	2799	5826	6913	4251	6507	6484	6083	6480	6828	5666	4300	3624	4539	5720	4861	8525	6620	6095	3999	8757	7119	4355	6539	5504	5729	4492	5882	3260	7262	9853	2950	3430	6012
840	ENSG00000062282	801	754	371	1505	300	1032	315	2372	2443	2248	282	556	2935	773	784	3737	1725	2202	769	5098	2309	720	205	820	441	849	3642	3937	2857	698	319	211	1591	2289	1351	6692	1013	335	2591	138	2612	2606	281	185	429	1045	266	1315
841	ENSG00000062370	779	210	302	666	151	256	414	248	247	245	183	429	729	235	227	146	551	352	293	768	331	260	319	120	657	275	170	669	296	182	404	823	390	414	342	393	168	678	1086	273	431	233	219	359	528	204	277	366
842	ENSG00000062485	11075	17284	23174	30222	19643	17142	11029	39592	22020	17032	13616	16981	10422	16979	8113	17455	13064	19209	15401	19161	20078	24179	14651	19394	22523	20289	15417	13385	19093	7129	14695	14541	12381	8421	20852	22879	9860	18864	16729	23521	11172	18869	7578	8971	20660	14745	11639	28353
843	ENSG00000062524	459	29	32	1496	54	3214	307	1577	11	794	105	12	234	21	19	6	22	139	131	66	661	1736	16	24	214	29	204	392	8	76	96	61	472	500	33	104	137	52	181	156	340	533	21	222	64	1341	239	14
844	ENSG00000062582	416	454	1205	832	1225	932	371	821	630	725	1013	849	662	566	532	518	699	566	1159	908	399	311	352	1372	184	1023	586	839	745	431	504	285	369	240	1171	770	385	677	670	1325	389	783	597	353	643	291	245	1380
845	ENSG00000062598	5330	3819	3584	5473	3478	4499	2157	3331	9768	3926	2273	4539	2296	2309	2803	6338	3501	2231	2308	4286	5589	3187	3569	3454	3321	3626	4126	4257	5316	3561	3007	5180	3953	1599	5233	3643	2771	4727	5292	3241	3661	4527	2763	2443	4418	4034	1473	2528
846	ENSG00000062650	8690	5997	5499	8447	6207	5828	2778	9872	4829	6194	3219	6050	9803	2832	3115	3199	3356	6837	5054	5791	10559	4933	5481	6241	7893	5884	5419	10594	6946	3506	4689	7035	8950	4150	5800	7044	3023	6117	6242	7723	7795	6272	2379	4064	8608	4603	3122	5821
847	ENSG00000062716	34178	12564	18215	21431	18616	13389	3964	10298	7469	14216	16149	15990	9350	7124	9094	3804	11972	15170	11297	18917	24874	22890	13856	6555	10425	23187	11482	14256	27151	7705	7777	14673	28122	16815	18544	44838	11318	7418	12962	16624	17820	26483	6878	32161	19049	22745	7495	20270
848	ENSG00000062725	6026	3646	4119	4550	3834	3502	2581	4061	3762	2980	1749	3797	5709	1633	1575	1712	2906	2868	1525	4818	3618	2950	4180	3221	5503	5774	2066	4401	4646	2032	2191	6743	5860	3055	2012	3466	2280	5032	3471	3975	3414	2988	1926	3503	5914	2968	2206	4186
849	ENSG00000062822	2566	1523	3561	3632	3218	2413	745	4016	1241	2874	2468	4099	2481	864	3542	794	7533	3747	3081	8081	1407	1307	1333	3608	3774	2533	2184	3841	2155	2347	4995	923	898	995	3002	3308	1549	5224	5890	2525	2343	1910	1392	1316	4083	1370	907	2082
850	ENSG00000063015	87	25	17	13	14	48	62	34	14	514	15	47	37	13	22	12	46	11	15	27	136	28	20	11	26	9	898	87	42	17	151	91	32	29	12	13	39	54	45	20	91	7	13	32	56	17	27	5
851	ENSG00000063046	20851	17878	24249	35924	36049	23528	19500	56263	18528	18079	14104	23237	20742	19736	7315	17769	15704	33360	21752	25014	15802	15783	23468	18239	23919	34818	18409	18625	19848	12044	20350	38860	13661	9689	21470	16418	16273	22524	17548	26273	17543	24332	9721	10552	32276	18242	14065	32731
852	ENSG00000063127	130	154	12	39	129	101	205	61	43	239	111	53	18	32	81	54	140	95	10	490	42	25	215	135	235	59	17	22	63	183	371	223	64	21	21	4	128	138	633	87	116	91	67	112	255	41	75	77
853	ENSG00000063169	4207	2352	2567	5086	2727	2499	1949	3863	3147	3674	3317	4365	4178	1688	2615	2121	5106	1750	2429	4798	2652	1464	3371	3469	5267	2575	4443	5051	2782	2870	3321	5825	3134	3699	4255	3278	3115	5780	4817	3797	3312	2899	2289	2655	4416	1972	1691	3430
854	ENSG00000063176	1017	690	1028	1856	887	770	759	1586	949	2636	1000	674	2971	839	767	489	720	1548	1673	3069	1438	1077	612	842	1224	666	915	2193	1138	838	1057	1024	1503	902	642	901	1197	1741	2260	996	1271	1235	516	562	1444	1076	754	1305
855	ENSG00000063177	27964	41539	46520	75979	36700	24712	18935	56745	37583	41019	74689	54488	35922	39743	22244	39939	51586	40596	50798	41646	26113	23440	22912	27807	23086	30451	28367	39073	37780	32957	39714	25201	19876	24809	48747	37757	30023	36863	32468	75665	25839	37758	20294	26310	39390	48097	12092	49124
856	ENSG00000063180	422	739	597	206	319	542	377	161	360	283	852	1217	189	387	444	274	348	241	114	363	351	87	1159	179	508	494	332	269	553	517	498	1063	198	798	578	160	365	1624	555	343	516	549	323	379	1219	195	224	2368
857	ENSG00000063241	1907	2478	3224	2264	1738	2230	905	3430	1257	2108	2423	2994	2318	1000	1923	1118	3427	2873	1845	1688	1721	1796	1019	1564	1129	1218	1172	2775	2237	1657	1666	865	1369	1767	1679	1504	1743	1781	2040	2307	1039	2408	2431	1275	938	2262	784	2529
858	ENSG00000063244	9225	10660	10522	11904	12141	7324	3921	13851	6235	11497	9884	9709	6790	6012	8060	4461	13139	8957	14657	14517	7609	8340	6390	12399	13001	7781	8326	10125	10552	5328	13384	6843	9108	5289	10263	9112	6736	12009	9506	9947	8680	9585	6464	6992	14579	6998	3734	14245
859	ENSG00000063245	14561	11587	13989	30857	13883	11361	27128	25315	20686	28901	19835	13703	24175	11573	21654	14316	16629	18625	21318	31528	16651	13612	7909	20506	14461	14998	10627	34715	12342	13025	9163	11025	11043	15345	19567	14391	13514	30383	18946	25407	15272	13737	16088	10948	15699	10643	19442	18497
860	ENSG00000063322	3933	6881	3277	3086	3825	2987	2708	9900	2327	3553	2813	3985	4720	2437	3612	1772	2936	3515	4011	7011	4072	2995	3587	5332	3308	2821	2872	4968	4347	2705	4847	5867	4587	2712	6204	3844	3044	4406	4932	4602	4575	4110	2519	2743	6232	3139	1735	4380
861	ENSG00000063438	1157	173	84	417	531	755	68	88	410	367	327	252	590	597	1480	314	783	289	193	94	638	455	93	210	361	232	160	733	718	121	158	1982	1011	94	653	37	231	993	288	224	2532	103	251	235	150	521	82	151
862	ENSG00000063515	1	5	1	0	121	1	0	3	0	0	3	2	0	0	0	0	1	0	0	0	0	0	1	3	24	0	1	0	1	0	47	1	0	0	0	0	0	7	0	0	1	1	1	0	2	0	0	5
863	ENSG00000063587	2648	6397	2842	2881	2976	4051	1982	4420	457	2017	2254	1718	2975	991	2103	421	1334	2044	2939	1058	3336	2146	2238	1286	4217	3250	2294	2982	1407	2240	3443	4203	4005	2704	2501	1553	2727	5773	1702	1525	4234	2651	1851	1695	5969	3787	1158	2302
864	ENSG00000063601	3171	8342	5611	3451	5174	3186	1739	4020	5241	3897	2732	4661	3146	2907	3957	3460	4929	3380	2546	2457	3707	3012	2808	3631	12625	5320	3525	5300	5348	1770	7845	2769	3382	2858	7660	3564	1805	7561	2291	3868	4327	4540	1420	2291	10814	2979	1652	5790
865	ENSG00000063660	5438	56374	22258	7608	22096	2540	2930	24323	19964	8457	43191	75129	4639	28287	60649	14035	14676	6247	4828	2739	2006	5550	14124	27323	56915	152743	6196	8683	21262	3948	4988	9229	13963	3732	40255	4421	4102	79374	9031	48663	6209	3220	8995	7274	37200	4981	3217	62132
866	ENSG00000063761	680	781	591	704	1251	1013	588	474	483	1253	715	1306	1585	280	333	479	529	988	673	686	1179	858	910	454	833	457	465	1696	913	616	489	635	1485	803	625	713	616	1128	1017	299	1234	1117	529	451	949	879	449	1298
867	ENSG00000063854	1538	1874	1605	1324	937	1914	1536	839	1137	1133	2154	2033	1165	781	1908	1025	1594	1645	1577	976	2119	1420	1497	483	1063	894	1380	1640	2834	947	815	2127	2090	1442	1571	1007	917	1567	987	1461	1238	1908	943	969	1440	1504	1091	1212
868	ENSG00000063978	4598	7095	3716	6487	4786	8903	2976	5379	4221	6339	2575	3492	7258	3962	4891	2855	6046	6004	3680	6738	6791	5006	4774	6521	4318	5485	3161	8865	4630	4314	3010	7615	9606	6655	9925	6302	4416	5913	4846	7750	3676	6184	3930	4554	5011	4815	3773	6315
869	ENSG00000064012	4075	7200	3101	5918	2684	4850	919	6987	2228	2899	753	1811	4670	1268	5030	1394	2982	5166	2421	5850	3129	4250	1262	1915	2382	2456	1663	6100	4178	3103	1807	1441	6429	1847	4910	4043	2804	2960	6176	2045	4366	4732	1904	3919	3983	5953	1089	1823
870	ENSG00000064042	1351	1342	194	1173	1462	2725	2429	477	2697	906	4269	885	392	1247	2902	1654	281	2664	3059	621	1728	445	7469	197	778	11677	244	810	1810	838	441	10856	2348	1605	5097	223	1515	633	1395	791	1290	1903	2611	2009	3984	943	1882	1076
871	ENSG00000064102	1641	3145	1759	2886	6659	1265	912	3932	1832	1421	2473	2419	2513	1312	2244	1072	2129	3308	1946	1842	2254	906	1512	3204	2990	2732	1830	3027	4283	962	3265	1558	1084	791	4458	3950	850	1502	2513	2568	1868	5865	2256	2671	3572	2548	1227	1981
872	ENSG00000064115	3446	3247	1826	5500	4198	2239	4229	5042	5390	4381	2271	2529	13464	1709	4771	2800	3017	7334	3969	3489	6362	1628	3403	3155	8423	3787	4218	7852	5676	2863	2797	7299	2623	1510	2762	4284	2799	2276	4792	2773	4945	5974	4863	6996	6765	3114	2547	2868
873	ENSG00000064195	3	399	87	47	1742	10	93	132	386	133	245	841	0	880	154	443	548	0	17	61	23	2	287	483	731	570	758	7	468	4	682	50	290	10	439	17	4	2128	87	361	8	5	457	4	365	201	7	327
874	ENSG00000064199	391	523	154	879	364	300	319	1051	334	822	841	368	894	273	430	196	105	969	581	644	659	825	369	808	455	203	136	1292	616	494	225	451	432	425	782	246	303	567	681	313	856	1318	327	333	532	400	334	1011
875	ENSG00000064201	170	180	9	58	50	89	93	30	24	84	78	28	10	49	29	34	22	65	12	78	24	16	60	51	54	95	9	35	68	291	111	132	77	27	26	5	85	31	68	33	108	39	28	135	74	38	25	48
876	ENSG00000064205	1671	2472	140	79	109	124	339	10	181	126	48	330	38	298	19	129	3	15	9	10	62	39	1282	15	28	295	3	20	98	1536	152	2791	89	167	77	48	275	59	46	54	154	20	1065	826	1542	19	421	72
877	ENSG00000064218	6	158	198	7	80	4	28	714	29	3	438	99	0	6	112	20	0	12	0	27	16	7	42	3	53	76	1	0	48	23	57	8	0	6	12	2	20	142	5	7	1	9	15	11	288	0	0	643
878	ENSG00000064225	639	198	327	222	229	92	587	160	171	139	125	315	42	85	933	156	902	122	22	764	154	1073	252	135	1227	328	86	210	488	253	395	382	145	532	684	176	481	325	951	218	285	661	269	364	517	89	700	129
879	ENSG00000064270	135	328	361	4658	685	5199	128	3059	254	4776	626	1902	7352	2396	547	674	746	4940	3290	84	2212	3759	64	588	2453	1153	1154	7219	2317	42	776	56	4412	3462	2206	1300	498	1040	772	117	6396	1531	380	435	573	3002	88	87
880	ENSG00000064300	772	2718	464	373	533	100	7605	75	1201	1053	1352	6980	12	3203	258	703	99	34	42	143	36	30	3489	523	13078	4990	466	18	837	3513	1405	4355	111	137	471	34	849	1378	138	2391	222	170	984	1118	3122	12	273	145
881	ENSG00000064309	738	488	354	656	590	302	311	727	258	680	157	258	765	971	72	229	194	1407	374	1365	125	631	3327	208	711	233	987	599	429	833	285	3711	362	562	560	127	374	381	583	377	796	163	929	385	1768	82	342	495
882	ENSG00000064313	2931	8604	5483	6366	9180	5687	1904	7657	3023	4026	3250	9199	4717	2231	4058	1853	4266	6092	2491	3481	3301	3955	3318	6160	6845	8170	2822	5801	6542	1872	6628	4264	6187	4508	3429	5849	1957	4351	4077	4536	5426	5073	1456	2931	7542	3527	1726	5085
883	ENSG00000064393	14383	8736	5339	26523	4169	8247	16137	8957	23293	14911	6455	3760	15018	6266	5590	17559	8509	1322	4372	7858	8585	5271	7385	5506	9154	21666	6997	21103	8665	4784	6830	12337	7038	9064	6338	55556	16139	10294	8529	14977	16868	6491	4797	6587	14812	4714	25720	5051
884	ENSG00000064419	4518	12232	5481	7748	4390	4716	3357	7579	4618	5917	3511	7267	4715	3120	7384	3444	7391	5986	3793	5865	2698	5555	4229	3191	4195	8321	3431	8862	5271	2137	4894	4614	8706	3206	5498	10316	3213	6869	3807	5586	5346	4378	2151	2378	7789	5083	3308	5404
885	ENSG00000064489	24	21	25	34	27	10	9	6	10	23	21	30	22	15	11	10	27	27	3	5	41	28	18	35	38	23	12	16	15	11	16	16	32	6	27	6	16	19	19	27	26	10	15	26	33	11	4	11
886	ENSG00000064490	1243	1628	2747	1793	2624	1746	706	792	1360	1680	2142	2392	1421	838	2603	1138	2751	1886	1291	1666	800	1491	848	1602	1089	1387	1198	1813	2409	1373	2012	717	978	1006	2505	1924	1320	1649	1130	1931	941	1519	1087	923	1758	1375	530	1786
887	ENSG00000064545	1701	2339	3496	3417	3711	1266	908	1665	876	1561	2784	2851	3604	1147	1083	906	3831	3015	1377	1733	1021	1366	1310	1745	1768	2034	1861	3961	3156	1141	2286	1234	1194	1296	1875	3398	1461	2110	1657	1663	1619	1637	1155	1189	2390	1174	639	3443
888	ENSG00000064547	1755	974	1527	3479	1942	1677	1104	1085	941	2074	1650	1776	2667	671	2163	871	2899	1194	1741	2016	1914	1223	456	704	1747	1333	2290	2684	999	987	1111	162	1368	1337	1112	3116	1399	1573	1319	2952	1086	952	1058	1406	1306	1613	1330	2426
889	ENSG00000064601	16589	14616	6277	14294	9772	15137	4754	13014	9813	15447	8495	20017	11602	4685	8988	7742	6631	33645	7250	37810	20114	11304	8997	11651	9246	11905	11599	21544	15956	13773	6951	13926	36367	15791	21408	21959	12041	6950	19413	11339	16789	21664	12309	13672	12010	33812	4112	9544
890	ENSG00000064607	5228	4878	7412	6416	4905	3429	2826	4032	2455	4309	2917	3756	2956	1802	3328	1948	6782	4123	2610	3768	2796	3551	3652	3491	5597	4611	2753	3671	3855	2493	3795	5101	4102	2404	2242	3515	2571	4243	2659	4114	4521	2719	1712	2745	5406	2789	2047	4160
891	ENSG00000064651	10404	2082	1085	18500	4024	21763	15581	42590	868	9026	896	2471	52195	3188	847	860	2361	54738	15905	7121	23530	11578	9021	3173	15877	4542	20006	40806	5748	2468	2800	12997	46252	5409	4103	1319	11808	1617	11067	3798	23252	3123	2982	3256	10680	22666	13540	1716
892	ENSG00000064652	1026	1467	1213	854	1065	499	898	367	2896	1084	662	1090	427	810	1529	2004	331	309	848	2262	1202	946	595	1100	519	880	764	570	1391	367	389	696	382	503	869	1249	515	1049	1030	858	492	1844	572	673	966	408	982	1431
893	ENSG00000064655	183	1922	2891	769	275	64	584	45	6563	12059	1650	5406	7201	862	71	4389	84	1347	4755	52	3479	6417	362	1303	2545	874	1055	6217	3771	148	1116	221	18	314	1761	3306	2210	175	284	21	856	171	685	2470	6077	226	811	262
894	ENSG00000064666	9234	13844	12014	10702	34515	5862	3171	4941	8912	7208	12609	23359	8809	11062	4157	7043	26108	10384	1995	2687	9759	10119	6813	20723	15203	17220	8084	10372	13443	6891	8643	6527	6381	3058	21407	12518	6541	6048	7402	24584	7015	20264	8405	7508	17708	9970	2994	14431
895	ENSG00000064687	7460	1148	1671	4451	2893	4343	1336	900	4372	2930	4455	4897	4960	1361	1134	2952	3559	4206	1607	950	2737	1857	1491	4142	4594	3754	1018	3637	3486	2037	770	687	2606	1839	4927	1191	2586	561	1334	3038	3100	1113	1172	2212	2732	1369	1276	1107
896	ENSG00000064692	660	1000	508	40	1095	153	136	267	104	169	304	901	142	601	433	340	2272	45	29	3713	340	127	406	341	1240	786	13	121	810	193	1956	690	152	120	1194	13	683	951	1724	55	856	297	529	393	782	115	94	602
897	ENSG00000064703	1252	1516	886	1085	1416	1860	711	4163	725	1551	540	1219	744	804	1221	570	1625	1439	945	2828	1448	1982	1078	1358	2482	1505	1145	993	1581	1020	2571	1763	2111	1003	2472	1648	957	1658	2154	1996	1332	1168	749	1213	2535	1858	548	969
898	ENSG00000064726	4848	7773	4797	6318	6996	8956	2709	10858	4127	4926	4473	5880	8120	4499	3623	2748	3416	7748	3679	4380	3879	5761	4910	5722	6226	6441	4602	8072	4714	3112	3775	6765	16744	3713	2656	4823	3294	3679	3852	6743	5042	3146	2466	3270	7796	7428	2714	5301
899	ENSG00000064763	554	1501	338	3728	698	638	271	2942	189	1879	278	274	2979	192	329	125	198	2835	698	922	2647	2945	1580	607	789	489	161	2935	463	883	293	1153	2873	755	446	2024	1153	547	1254	320	2388	1896	520	1377	1116	1989	369	254
900	ENSG00000064787	12449	927	531	3371	60	5323	5096	809	1437	8892	130	103	10680	412	70	723	36	2202	2320	201	29632	6607	56	233	219	174	3841	8567	2200	59	310	75	1140	11884	199	1876	1231	84	559	413	10858	565	17	2085	119	479	8491	355
901	ENSG00000064835	7	3	0	3	0	0	6	2	0	0	1	2	8	3	0	1	2	3	3	1	4	5	6	1	1	1	10	7	1	0	22	3	7	9	0	3	5	2	7	2	3	28	2	4	3	3	6	1
902	ENSG00000064886	166	98	24	198	496	100	116	49	76	201	27	256	23	26	2402	110	964	90	16	46	13	28	276	110	560	46	125	26	352	368	169	851	3525	105	1275	222	569	51	105	2842	326	222	413	155	337	56	16	88
903	ENSG00000064932	15038	8619	7515	20282	24514	8732	2729	17252	6710	11047	11588	26809	9853	6536	13124	5130	15342	17247	6414	6132	9338	4960	11944	20145	15893	15063	8861	18620	12036	9510	6231	19452	12094	15715	22602	10000	10999	7274	6227	12627	9589	10651	9518	18047	10203	8380	3315	13743
904	ENSG00000064933	1543	1310	1162	2111	1754	1003	797	2175	807	972	922	1104	1550	609	1240	389	2015	1623	593	1660	1477	1147	831	698	1419	1224	1392	1593	1305	905	1138	1318	1422	753	887	1451	733	1164	1795	1180	1578	1196	755	964	1842	1449	698	847
905	ENSG00000064961	6841	5813	5311	4079	7059	3413	2488	2559	2436	4623	7884	8230	6898	4024	4165	2619	9679	3559	2788	2170	3172	3919	5141	2888	7103	4261	3172	6392	3627	2695	2200	3401	3744	2695	5035	3611	3340	3113	2862	9132	3449	6732	3840	4603	6610	2540	1748	7314
906	ENSG00000064989	2070	2219	2559	2834	1530	1391	1166	2061	1715	1656	1010	1794	863	360	639	929	233	2057	281	2046	1396	1720	6563	1413	1711	1334	121	2782	1757	4803	652	7944	2139	4859	877	1498	3926	887	3217	612	3787	5037	3991	2811	4400	2373	1176	1675
907	ENSG00000064995	1833	1681	1490	1398	1988	2170	902	2802	1035	1817	849	2513	1257	882	1596	664	1135	1679	834	2525	1962	1848	928	1232	2197	2302	1283	1593	2231	806	519	1456	2254	1383	2296	1300	906	1867	2085	1908	1767	2757	1050	1680	2217	2607	701	1812
908	ENSG00000064999	8089	4414	4494	5489	6648	8037	2821	6598	4520	5727	1830	5633	7956	3566	2785	3152	5380	4357	2110	8827	6578	4568	13659	4661	10397	10901	2960	9228	5578	2763	2279	29068	7320	2710	2277	5249	3111	6043	4590	7274	6486	8441	6420	3393	10297	4516	2740	6044
909	ENSG00000065000	16631	13163	19570	38586	28218	21125	9751	19819	15281	20250	13515	15707	24893	13936	11141	10374	21776	16780	12645	20291	19918	15657	14063	19512	22149	27574	14484	32819	17528	9643	6495	17788	17446	14727	18334	19060	13590	20580	15215	23186	13924	14950	14620	15225	17870	13688	9578	20141
910	ENSG00000065029	2445	1700	915	1498	1385	2539	1559	1484	1070	2389	897	2788	1839	733	1135	862	1270	1497	1140	1687	2791	1909	1512	1473	2987	1605	1440	2074	2476	1348	1204	2617	2935	1128	1217	2191	1591	1433	1984	1628	2190	2721	967	1577	2303	1613	1046	1800
911	ENSG00000065054	3946	2045	2114	1977	3435	3921	4497	4114	1879	3888	2760	2573	5933	1657	2090	1283	4011	2879	3140	1833	6861	5218	4804	2029	1754	2352	1175	6561	3435	5930	1069	3746	2461	4817	7160	4031	6582	2579	4337	6079	4215	5709	2243	3852	3392	2043	2979	2004
912	ENSG00000065057	684	492	493	674	961	740	347	1392	350	604	1193	1256	918	275	598	235	774	503	1001	529	800	614	470	379	591	456	687	1063	1240	547	701	303	409	581	1068	851	440	610	663	892	664	1133	301	422	620	911	178	470
913	ENSG00000065060	4397	4219	5213	4950	3543	6747	2170	5507	1957	3609	1129	7757	5048	2573	2016	1807	3252	4390	1496	4188	3595	3011	2233	4421	7946	7018	2803	6379	3970	2071	1208	3210	3065	1473	1460	3585	1796	3983	2711	7239	6062	2605	1341	2638	4770	2426	2644	3012
914	ENSG00000065135	9389	10791	6458	8293	9304	9350	2652	14000	14842	10193	5507	16432	4874	8666	13389	9935	7522	11555	3933	11385	7473	12727	6978	14975	11197	14294	7823	6496	12982	4854	9585	8360	11377	7392	16322	12279	4205	8632	9808	13241	6187	9625	4991	6412	12550	7659	3429	8237
915	ENSG00000065150	16507	9773	15954	38112	24061	10307	8464	30586	7524	13892	7916	13613	21912	9984	18732	5978	12019	17626	13206	26410	16273	13599	17724	9714	16116	20811	11083	24249	10346	6173	10669	20706	18719	8219	15718	19649	5894	19626	11604	13192	14371	21922	7710	7094	11875	17356	7974	11777
916	ENSG00000065154	5401	10225	5633	9468	6984	4993	4096	28046	6359	4504	8623	6549	8262	5179	4889	5521	5878	7137	4953	6357	12002	6427	6586	4574	8543	5497	6999	4108	15297	2127	8165	8488	5068	5091	4915	7005	3034	7029	14882	5839	6812	8836	3086	2770	11487	5021	5727	5681
917	ENSG00000065183	2986	6139	2019	3899	4995	3778	1550	7289	1938	2352	1464	2532	2445	2944	2272	1530	3031	4977	1839	8276	3387	2884	2584	3432	5362	3059	2388	2779	3082	998	5415	2713	6283	1449	5930	3569	1389	3990	6466	4381	2919	4649	812	1775	4399	3073	2885	1528
918	ENSG00000065243	10181	5817	2757	11147	6865	5449	3419	7164	8891	7561	2245	7945	5358	3130	5302	4362	4187	11270	3237	3322	7438	7449	5338	7969	12186	8250	5349	7057	9576	2607	5863	5641	12588	5385	6827	4937	3621	5320	4691	5506	7879	6123	2631	5524	9315	5540	3273	3116
919	ENSG00000065268	1647	2142	4460	4813	6031	2163	876	2212	2484	3645	5139	3759	3162	1925	2269	1779	6275	3633	2245	4885	1704	1358	1527	4816	1729	4088	2162	3709	3994	2346	1874	1330	974	2062	4110	4629	1981	3015	4059	3815	1369	1563	2572	1426	2452	2905	629	4247
920	ENSG00000065308	4494	3865	5135	5084	7992	6485	1499	11807	941	4969	2426	6679	4412	3110	9283	596	3596	3737	1876	6169	4130	3547	4984	3752	7949	15541	4831	5017	2397	3936	1871	9523	5660	2964	3416	6136	6007	7321	6482	5318	7788	4301	4425	2511	10441	4768	2271	5371
921	ENSG00000065320	2463	2417	1099	1641	2645	5544	2732	1187	3853	2153	745	1236	255	4153	966	3843	9822	1663	1630	127	1647	3818	36291	813	4495	7923	209	996	2172	926	424	51964	460	1302	741	8179	4876	3198	1402	6404	1912	4051	11731	1327	21263	1027	1910	821
922	ENSG00000065325	216	21	6	14	10	35	104	21	1	169	6	18	30	5	3	2	1	8	1	22	60	13	319	1	1	28	1	20	2	93	139	1082	5	6	45	8	32	8	72	7	42	24	40	50	207	6	66	3
923	ENSG00000065328	566	790	1675	966	1277	1045	114	2606	310	816	1023	1068	572	229	691	127	1205	1932	1393	1502	968	967	569	1503	2198	568	1170	1221	1139	274	823	64	563	269	722	5756	181	1191	1886	1235	1066	1294	264	834	1506	514	393	606
924	ENSG00000065357	2811	6826	7319	4827	10784	2773	863	554	18179	7939	13200	14711	1180	10893	7011	11874	8270	4187	6075	1265	2367	3447	5450	10269	11027	9126	2731	2196	10145	4698	2073	2615	3756	1662	10678	1469	3111	6800	2083	21970	2357	16678	2977	2393	8823	1834	611	8714
925	ENSG00000065361	27615	7646	6709	38564	5307	33068	9612	29373	20664	20070	4625	11966	40649	10443	1550	15417	12970	44483	32075	58704	49929	31101	5402	5477	11216	3386	39914	35446	15367	6299	7544	1714	16057	20385	15580	20498	15716	10795	38773	18490	30240	13915	1936	9480	7272	22538	15581	11103
926	ENSG00000065371	1	1	0	11	2	1	5	2	1	0	0	114	0	1	1	0	85	0	7	1	2	0	0	3	66	34	1	0	3	0	18	4	3	0	8	1	4	1	5	4	2	1	2	1	0	0	0	0
927	ENSG00000065413	2461	1513	919	1325	1314	624	654	582	534	1873	190	613	423	104	439	737	387	1066	270	446	695	599	2181	323	1961	747	390	1122	922	3098	837	1988	1209	684	563	554	2256	536	868	790	1356	781	747	1372	4192	575	639	232
928	ENSG00000065427	8775	12542	12164	20298	16662	9555	3776	9270	5936	7134	9858	9580	10905	6688	5691	4370	11619	13931	8079	10053	10857	7122	6389	12522	6707	11931	6252	14432	17176	6687	10051	7122	11327	5744	18100	16795	4354	10808	9180	10232	7308	19329	6166	10269	10560	14105	3406	12654
929	ENSG00000065457	2344	1335	2596	3143	3067	3525	1280	1137	864	1939	1714	1813	3058	999	1681	697	2337	1755	3509	3558	3671	1323	950	1403	2151	2966	1135	3065	2242	1484	1618	1481	2772	1185	1445	1936	1258	3004	2307	1786	2462	4026	1125	2089	2350	2083	1292	2545
930	ENSG00000065485	2886	1246	2678	3217	2713	1314	2237	2817	203	1571	1477	2185	3387	642	2992	195	953	1995	1131	2361	2823	3691	1402	808	1707	1980	1264	2510	1027	1073	1124	2169	1991	1738	1140	2752	2174	3880	2472	2123	1954	1387	1435	1121	3004	2378	2334	2560
931	ENSG00000065491	1337	1441	1605	1566	1484	2213	867	2215	2414	1946	546	2849	2108	798	1465	1643	830	1443	506	1848	1663	1238	1020	1875	2541	2512	1065	4803	2594	704	1256	1380	2478	1618	1552	1470	838	1929	1245	1816	1529	1854	756	1354	1836	1441	681	2139
932	ENSG00000065518	4074	8802	15184	6377	6327	4707	3139	6177	5150	6238	11271	5141	3789	5384	9400	3820	5408	5369	8370	4508	6038	7168	3928	5782	7531	6137	6480	5145	14165	4175	4062	4520	7159	3766	9933	7661	4286	12764	5254	7812	3484	10784	5431	4395	7265	6316	2779	15627
933	ENSG00000065526	20400	14534	8310	17182	18884	15051	6492	27533	13079	16241	16891	22328	20805	8584	13401	8548	16059	14580	8421	9331	18219	8966	15242	19703	32643	23346	11367	22444	13541	7640	21202	21153	27784	10035	13826	18513	7194	23953	9208	10964	13874	9986	8275	11232	25422	6918	7205	8545
934	ENSG00000065534	30006	31178	5016	4155	13208	5832	4999	8836	4213	6389	4139	21520	1556	13422	9690	8187	27239	2438	2602	3136	7589	4753	301879	1913	10790	22656	923	5112	6372	16500	1823	401362	3728	5425	2129	2723	20321	37832	10807	11839	10473	22538	60846	5330	130751	1974	3100	4873
935	ENSG00000065548	4338	7076	6738	9717	5247	5229	2338	9246	2894	2966	4579	4862	5556	2789	6319	1862	5302	5627	2515	6356	6130	5521	3835	3080	4897	6039	3157	6614	6201	2155	3721	4180	7122	3644	15704	6308	2606	4567	6380	4961	4051	4985	3013	4004	5941	8682	2520	5091
936	ENSG00000065559	2221	2686	1922	3796	3960	2414	1749	2951	6102	3237	3891	3604	1908	3779	2370	3744	3392	2728	1397	2873	2634	2923	2734	5595	4646	5157	3120	2047	4659	1826	2129	4058	2812	1695	3538	3530	1457	4513	2660	6149	2837	2349	2067	1085	3720	3258	2191	6196
937	ENSG00000065600	653	712	876	1196	439	766	205	700	367	634	1931	459	409	301	705	269	723	618	259	644	263	483	406	515	920	1209	676	624	1101	396	835	316	357	245	846	790	206	1434	351	736	537	867	314	573	705	701	159	1746
938	ENSG00000065609	25	27	3	1	48	0	43	0	1	48	13	5	1	2	0	11	1	1	0	3	5	0	33	16	7	26	1	1	6	27	170	819	1	2	21	0	14	19	2	28	40	30	38	28	94	1	15	103
939	ENSG00000065613	8853	12931	9803	31150	14778	10068	5114	19223	33082	13578	4951	17294	20866	12067	5009	19440	7025	19401	13042	6645	12649	12784	16254	17985	18431	12104	10468	16265	29536	3971	11052	15886	14664	11380	16657	11721	5535	7064	6556	49134	11836	15731	5916	12290	17023	13746	7032	9450
940	ENSG00000065615	2204	2457	1691	2133	1318	1564	728	1872	1229	2156	1692	2095	1833	1367	1614	837	983	2076	1026	1477	1892	2052	1308	2353	2824	1198	1542	2398	1814	1300	1124	1683	1287	1414	1379	1794	1043	821	1106	2850	1751	1348	1425	2891	2302	1979	1175	3643
941	ENSG00000065618	714	2889	1660	13964	251842	263	1057	403	32585	19827	36115	81998	4522	108207	43558	11069	76664	14935	11362	35	903	1302	12198	160813	85766	74652	6469	5321	40321	1224	35812	218	32396	2286	43917	540	1248	11735	482	114375	3492	1880	106483	9397	13700	3526	1623	23285
942	ENSG00000065621	977	1826	99	2787	3014	1825	1913	3992	1882	2656	922	3960	9425	1337	64	839	65	4156	4042	3584	3616	2551	241	1135	2733	174	3166	4050	3408	350	1892	194	344	2165	814	2980	1101	175	3597	4745	2900	3963	550	1247	1006	1725	1453	1728
943	ENSG00000065665	836	700	492	969	303	358	358	1153	271	602	620	435	235	300	420	158	621	561	507	971	780	411	584	384	1074	288	603	409	788	375	413	649	1193	697	298	1385	409	681	851	778	1034	702	321	625	684	433	248	580
944	ENSG00000065675	522	363	106	325	115	1320	102	114	113	252	109	306	49	10	552	100	1221	125	23	534	43	53	424	910	62	225	17	312	493	1050	349	341	150	59	429	201	372	54	307	628	169	49	94	194	566	77	22	222
945	ENSG00000065717	1664	758	599	740	733	1026	1294	2308	771	2125	220	1060	216	293	397	694	601	565	116	253	921	974	3267	204	1930	650	3088	547	750	877	222	5553	314	523	307	715	1815	667	1452	114	3293	796	1509	323	2109	2209	1124	708
946	ENSG00000065802	1840	1712	855	3905	1395	672	1482	3638	973	1603	814	1579	3599	1584	1082	952	1481	1304	737	1560	1516	1625	2643	760	2982	2955	1929	3194	1002	719	1122	4112	3193	1091	1475	2270	1448	2674	2216	1755	2046	1331	1415	1655	3056	1378	1457	1940
947	ENSG00000065809	20257	3215	1371	7392	2891	1188	14444	11191	2613	8387	2027	1826	10072	671	1345	1900	858	5270	5945	13396	22862	13491	2832	820	2366	1757	5892	10478	3133	7227	1834	2952	1940	4867	1461	12185	4934	598	6539	4373	5572	5031	1216	8665	5718	1742	22419	484
948	ENSG00000065833	725	10186	12031	9880	553	4033	748	2328	12066	3584	11887	2240	2286	5586	2490	8949	896	1544	304	2272	3331	4744	2916	4125	3763	5639	2472	4280	4241	447	1121	3739	2683	1633	1663	2696	556	5224	1334	1727	1566	2500	1257	1162	4606	2272	1880	36635
949	ENSG00000065882	6473	5016	2045	6207	3228	1618	1850	6077	1003	7694	931	2129	9282	2333	1745	1055	2228	6013	6750	4028	3343	4549	18421	3029	4631	4605	2740	10898	2933	4954	2126	19575	8735	3057	4000	6737	4573	2354	3105	6355	4384	5043	7186	4389	10111	2247	1854	1451
950	ENSG00000065883	6860	5347	4359	10127	6640	10905	3746	7719	6436	6530	5338	5893	10152	3547	4810	4743	7461	4612	4874	6024	6458	4890	4355	8228	6760	8334	4060	8519	7716	3733	4590	6173	10056	4099	9575	5357	3203	8949	7093	6482	6171	5170	2895	4546	7806	4020	3163	6723
951	ENSG00000065911	6023	6883	12827	22829	7083	5039	2012	14348	1470	5918	5510	5535	4718	2659	4522	964	7672	11136	3372	5251	6545	5182	3956	3828	8709	6864	5645	6417	5752	3699	5671	6080	5681	5681	6806	13902	2831	11724	5688	9624	4470	6713	2210	5910	7284	6443	2371	4371
952	ENSG00000065923	6863	3575	1500	3434	618	4897	2733	2362	2743	2514	961	9857	1567	544	2185	1565	826	2855	2071	1074	3588	1989	1400	488	3172	4537	3153	5373	2724	1944	2371	1823	1592	1292	2589	7504	2525	3067	2986	3181	4914	2576	386	3019	1855	659	2682	2303
953	ENSG00000065970	3416	3474	4382	4369	5842	2520	2052	2511	2184	2295	2041	5584	5641	1542	3849	1465	2091	2407	2313	1801	3894	3615	5172	5727	5957	4615	2595	5024	4686	2208	4905	6803	3301	1747	5570	2381	2124	4265	1682	3157	3198	2260	2998	1999	6114	1942	1877	2863
954	ENSG00000065978	27419	41749	17796	40500	51824	37123	17479	60661	16204	38281	46035	35673	43422	20583	35310	13754	36336	39668	22545	23392	34265	31981	36661	46083	36308	42422	21819	39877	120988	14755	39571	37350	27983	19959	52902	38337	17604	66354	28418	34432	22433	33660	23384	19982	59718	33849	17019	17651
955	ENSG00000065989	1611	2104	1115	4193	4843	1971	3522	1158	273	1042	1428	1090	5779	188	2532	263	1084	1595	1232	2026	2729	2282	2645	2498	1180	3212	807	2617	840	1851	2038	1966	4991	1667	3716	1204	2838	612	2104	512	1696	3581	1351	1617	3130	2397	2149	1729
956	ENSG00000066027	10984	7707	4008	7626	3401	5420	6465	9356	11428	6064	6254	6985	10167	4262	6038	6921	1711	8517	3681	6801	6123	7292	7848	5597	8774	8771	4572	10379	13056	2594	3029	6457	3886	4453	4681	3593	3769	8653	3091	3729	5464	7747	2492	3898	9138	6277	6341	11778
957	ENSG00000066032	21	6	2	0	8	2	18	7	2	7	10	6	6	2	1	48	2	2	0	770	3	2	42	0	1	4	7378	0	0	1	165	170	18	26	2	0	2	6	2	0	6	1	19	0	31	7	9	2
958	ENSG00000066044	6245	6806	7164	8911	8292	5680	2275	7727	3719	7462	6447	7301	6832	4031	6954	2936	10840	7374	5399	6497	5446	4839	5765	5125	7224	7554	5785	9364	7193	3812	4524	5898	5227	3755	7177	9049	3824	9097	6823	6782	5231	6887	3632	4630	9413	4906	2482	6981
959	ENSG00000066056	1757	1497	989	1691	1312	1541	1013	1084	573	1384	338	441	462	233	212	334	365	776	255	1344	903	822	6023	284	377	1444	77	2476	487	1925	529	8055	1233	2316	585	946	3920	921	1937	630	1863	2894	3927	1831	2421	823	701	894
960	ENSG00000066084	7130	7994	13362	21144	10595	16823	2707	7898	16727	8159	13792	22100	7063	5709	5152	11442	10886	8033	7487	12136	5738	6768	10377	12864	19682	23526	10085	9911	12211	3311	5899	4856	6962	3625	7230	8470	4347	25384	5800	14229	8318	13366	4078	5757	16903	6623	3349	16997
961	ENSG00000066117	4732	5275	7009	10527	8854	6929	2497	6507	3516	5809	6577	6176	2950	4068	3524	2795	7154	5913	5767	12133	4078	3670	4309	7595	9243	9403	5199	4972	6170	4170	5746	4544	4178	3229	10738	5592	4454	9465	7995	11219	5046	7717	3110	3972	7925	6125	2045	6983
962	ENSG00000066135	5334	4081	2420	3492	3885	6419	2103	3958	3024	4641	2251	6147	6779	2232	2614	2135	4149	3251	2178	3847	4686	3640	3097	3422	6582	5035	3034	5672	5714	2030	3800	3335	5496	1868	3389	2702	2265	16569	2051	4411	3794	1875	2169	1708	6905	1797	1799	2869
963	ENSG00000066136	3798	4230	2037	3216	5073	5165	3153	3853	3614	5093	3562	4524	4624	1487	5626	2193	4614	3248	2520	6169	5602	3240	3414	4605	5603	2897	4511	4988	7812	2610	3151	2762	5416	2182	5998	5737	2559	10168	3242	3186	3256	5732	2200	1788	5713	3123	1996	2830
964	ENSG00000066185	118	85	14	70	217	144	188	53	37	134	16	37	358	5	26	18	12	96	63	58	206	93	76	12	13	19	47	255	145	44	82	95	178	167	88	111	117	40	111	9	154	178	36	68	53	192	62	26
965	ENSG00000066230	2158	142	689	37835	274	343	19849	1122	538	3433	2825	463	1080	1732	1587	376	99	4074	5631	143	2461	953	187	456	225	1501	5452	5843	351	78	34	106	29523	5858	697	11	3490	199	480	1041	9991	24	321	25	186	12262	17329	367
966	ENSG00000066248	688	1567	314	1448	1184	1382	246	863	2000	1883	965	3538	2320	642	1736	957	38	1223	1868	247	1588	889	263	1755	801	2231	700	2229	494	169	170	990	908	736	1184	2892	799	576	729	352	1478	387	55	629	189	1219	569	143
967	ENSG00000066279	3523	5959	2834	5787	6811	3498	952	12813	1286	3719	2865	6254	4295	666	4586	650	4729	6370	3620	5437	3692	4178	2568	5364	17301	6534	4886	7441	4379	1257	5067	299	2148	1053	4258	5081	883	6015	4060	3100	4090	3612	1374	3092	10058	1818	927	4679
968	ENSG00000066294	3364	4075	852	1056	587	852	295	569	221	1297	202	608	155	46	597	241	824	1615	70	1224	370	946	939	286	426	1658	10	1375	573	4097	913	989	944	1098	877	976	1567	156	848	560	1249	551	404	1720	4232	364	182	412
969	ENSG00000066322	6872	6494	4077	8734	9297	6138	2619	7677	13084	12036	15405	7980	10073	10840	5080	13928	6202	7600	7147	5388	7278	7058	4783	9908	6205	7685	8829	11722	9977	4850	4373	4655	17419	7399	9041	10470	4710	9637	4252	14369	4998	13119	6137	5094	8196	5348	3878	8446
970	ENSG00000066336	2700	3893	1240	1849	1155	1088	170	838	511	1725	771	1065	182	139	2308	583	2004	1300	203	1410	369	1015	1337	698	473	2336	48	1266	1070	7133	961	1872	679	1925	3151	1735	3671	508	1127	991	1212	1176	1475	2434	5090	426	122	845
971	ENSG00000066379	1180	1268	708	1239	1148	1243	463	1082	523	975	911	1483	900	591	1075	554	725	1207	784	1671	715	787	641	697	710	858	803	1453	951	892	927	617	734	1156	1291	1076	734	797	1034	990	706	2352	604	1050	1025	1613	404	588
972	ENSG00000066382	58	436	2840	90	39	38	76	34	215	162	857	2467	10	38	80	110	44	14	7	17	13	35	457	13	848	46	58	53	638	66	192	606	50	114	21	26	148	209	182	25	92	60	145	59	207	30	18	184
973	ENSG00000066405	59268	545	14	209499	30	562	60039	14218	13	63885	1886	59	51832	28	886	95	750	2432	432	16375	329959	122443	397	166	557	112	12094	63446	1407	18506	111	1094	23	54201	15	413	82883	336	7901	876	37592	508	23	10621	490	444	171559	21
974	ENSG00000066422	3583	1997	5776	4371	4746	2796	1836	8361	2516	2191	1904	3426	2847	1777	4800	1657	1919	2977	2173	2768	4079	2890	3492	3541	7545	5728	2250	3154	5013	1494	5981	3802	5926	1796	4244	3754	1478	9057	3349	3274	2944	4580	1943	2829	4911	2436	1640	4782
975	ENSG00000066427	3648	3048	1017	2172	3949	2360	1829	1553	2407	2092	1423	5391	3540	975	2292	1200	2557	2230	796	1765	2221	1791	2976	1854	2795	2393	1479	3661	3667	1423	2456	4893	4129	2832	2196	3471	1715	2954	2648	2620	3381	2646	1391	1815	4910	2266	1414	2796
976	ENSG00000066455	3462	5650	2563	5521	5532	8110	2293	2103	3408	4076	3049	5803	5743	2361	3622	2043	2189	3566	1974	3397	6389	5326	3610	3892	3261	5757	1387	5787	5683	2194	2250	3433	6906	4778	4475	5620	2347	4236	3111	4233	4798	5435	2006	3298	6047	5239	2026	5458
977	ENSG00000066468	3396	5194	3528	10839	2254	3369	1354	1767	2818	4421	5444	6690	13084	7029	3738	2129	5542	1836	7642	11168	2656	3286	9718	679	8012	3260	5184	6877	5743	1256	560	3681	1010	1946	1207	1462	3213	12369	2839	7014	4082	533	2240	1611	15990	282	909	14624
978	ENSG00000066557	1329	1616	630	1869	2339	1212	763	1889	868	1466	532	2161	1011	684	2060	490	1294	2166	651	1583	1365	1706	1148	1789	2053	2098	1063	1261	1720	718	1959	1892	1944	1423	1947	1470	714	1055	1271	1583	1275	2192	701	1091	2764	1173	723	644
979	ENSG00000066583	1600	1982	1029	1499	1754	2279	1357	2295	1934	1688	747	1664	1018	1097	1140	1607	964	3294	1510	4067	2559	2825	3384	1250	868	1029	1765	1329	2806	1087	1107	2869	1349	1024	1940	1820	1435	1043	3903	1415	932	1832	1658	1723	3743	1528	1411	1342
980	ENSG00000066629	1381	2024	3115	579	3140	896	907	2917	1503	858	1103	1228	241	598	1022	898	170	421	434	803	624	666	11930	1710	285	2239	655	840	1249	1314	489	19461	484	519	1101	319	2017	2249	1751	319	1228	2696	3883	903	4246	272	681	1675
981	ENSG00000066651	940	571	716	2653	796	601	570	1721	463	1103	1044	1015	917	536	1044	330	677	1941	696	1018	1228	1699	781	1002	882	938	639	1329	1088	781	1344	1354	1206	469	1771	1287	554	462	906	1003	1102	1635	440	1089	1151	1518	469	963
982	ENSG00000066654	3435	3542	1937	3342	5430	4912	3554	2641	2190	2424	1651	3255	6351	1774	3713	1332	2932	4956	3130	3382	4715	4698	3556	2625	3902	3017	2246	6037	6074	2249	3663	7980	5450	3016	3134	2689	2145	1847	4885	3622	4193	4379	1674	3636	6409	5707	2633	1348
983	ENSG00000066697	956	2284	2063	2860	2271	975	460	1408	553	1077	3720	2902	1003	723	4420	335	1121	556	1142	1836	1611	796	1630	2100	2113	3672	1232	1407	996	644	850	1359	1147	1321	3086	2638	686	1994	1120	1310	1095	3569	864	1527	2001	1309	587	1645
984	ENSG00000066735	385	947	495	1533	1261	703	789	2738	620	651	736	2130	395	190	536	320	346	943	200	227	638	191	1385	618	527	527	620	736	648	633	106	2024	226	323	558	158	1234	1691	559	332	4270	446	1018	257	990	189	693	466
985	ENSG00000066739	5080	2944	2277	5588	7969	8705	4268	3489	4653	4865	2051	5843	7939	2376	1756	2585	2435	7025	2345	3915	4252	4133	4779	4745	7760	6579	1891	8182	4943	2426	3194	8029	6844	5246	2251	2835	2973	5074	3178	4510	7563	4186	2770	2682	7597	3223	2829	4658
986	ENSG00000066777	8430	17038	12396	10712	12170	6945	4564	10807	9462	7235	3359	8718	14070	3894	4449	4622	5041	11848	5254	7131	7298	10395	6540	8613	11902	10685	4886	16008	10756	3612	7362	8062	15495	8080	3962	5828	3900	7625	6613	8072	13014	8503	3365	3272	11836	7735	5648	7877
987	ENSG00000066813	0	3	0	2	5	1	2	4	3	4	9	7	0	1	2	1	0	1	0	144	1	0	3	0	2	1	0	3	2	1	139	12	3	2	2	1	3	6	35	1	4	3	1	0	9	3	1	2
988	ENSG00000066827	1081	1309	1156	1020	1506	1162	412	746	1031	1425	680	2038	1130	571	592	685	568	782	635	1228	717	710	951	1427	1173	1323	716	1378	1139	721	873	1173	784	463	988	1199	769	1389	928	857	929	615	359	579	1312	426	375	1104
989	ENSG00000066855	1791	7328	2121	4772	5279	2209	2538	3479	1372	1954	2054	1522	2872	1202	1960	946	3706	4424	1845	3474	1964	3053	1899	3683	2206	2977	2016	3315	3455	879	4591	1519	2766	3027	3419	3488	1056	1498	2409	3109	2993	3575	1093	1278	3079	2621	1882	2011
990	ENSG00000066923	1705	664	233	477	329	1355	275	141	162	1679	262	183	373	346	339	130	191	149	71	1885	1747	576	314	122	1761	357	290	419	260	444	449	370	1996	344	100	249	253	995	322	333	1036	232	251	1334	611	155	159	299
991	ENSG00000066926	852	1014	1713	1170	1356	1300	1036	987	1355	1240	965	940	2263	1541	388	908	768	1240	307	2516	794	839	1434	794	2578	1263	1059	2030	1489	1162	1279	2124	980	495	2090	1042	864	2763	1763	1717	1225	1619	873	535	2683	711	762	7765
992	ENSG00000066933	6100	5135	3505	2603	5202	3520	3033	2803	3866	2751	2202	5514	5745	3628	2127	2822	4258	3637	2339	1929	2915	2762	10489	3219	6184	3390	2630	5241	4087	2037	3321	16035	8014	1988	1875	3616	2618	3611	2254	5767	5407	2783	4925	1744	8139	1810	2734	3495
993	ENSG00000067048	2348	3850	646	18	1476	590	13	13963	2368	6	441	741	249	8	3994	1806	4273	3	102	480	550	644	9	14	28	1855	331	725	6794	7	732	11974	3	1484	549	449	3360	381	1185	1	3215	2147	1827	1326	8010	3212	2562	8
994	ENSG00000067057	8824	12615	12823	15573	10637	13174	1212	9101	10528	15698	13635	30933	4128	6764	9874	9836	10831	21480	14483	2020	8459	7423	12119	7358	6983	8684	4365	12215	5561	4588	3295	7474	11058	6092	5719	35064	3750	11581	4483	14027	6531	12976	7755	10898	13300	5473	2496	13226
995	ENSG00000067064	2247	6897	5636	4349	2186	1719	2003	7189	4357	5420	4271	5173	7928	4319	3792	1880	2225	5247	7250	3900	6511	11169	5035	4784	4643	1925	5691	7041	4454	1421	1668	2448	11971	8261	3397	6620	1245	3612	4697	5350	4244	7719	1649	4231	5663	3486	2373	4177
996	ENSG00000067066	8405	9709	2334	9733	8015	2478	3051	3425	3620	5733	4343	7134	6520	1924	7199	1363	9457	8497	3152	4769	5292	5835	4766	6776	3707	6315	2590	10786	5366	10627	6440	6244	8439	3673	5818	5842	5532	4576	4601	15170	8472	5422	2610	7377	7628	7476	3040	3303
997	ENSG00000067082	15058	17501	22371	20421	37310	7538	4872	14121	16813	26553	14148	22022	8169	7961	8912	15537	5053	17530	10865	9953	19736	21015	27162	26670	8359	6498	23348	11991	14450	9527	7837	30147	20455	22835	13128	34373	10503	7682	3563	27007	15227	19873	9978	16542	21971	6681	10981	20835
998	ENSG00000067113	1924	1903	634	836	1761	1056	1758	1392	870	2086	621	2990	1156	629	505	832	1199	471	675	2858	1403	2062	4397	924	920	1731	903	1963	1123	3791	1123	5090	1599	3029	1947	681	4002	797	2575	1108	1717	1202	2150	1674	3553	858	1220	1348
999	ENSG00000067141	12831	10164	5905	5158	7041	1447	6970	9858	3120	2814	4175	13215	5579	1345	3207	2949	1489	417	8738	5443	13145	11707	7743	5146	13526	6034	7175	7970	6213	3667	5345	8179	49221	4398	4641	613	5625	16837	7685	4701	6988	3171	4216	4354	13404	9266	5338	10190
1000	ENSG00000067167	15935	25078	14543	29285	14395	9536	10233	15811	8569	10399	7458	10861	17344	5008	14292	3881	9536	19719	9161	24584	15177	25610	9996	13492	12829	17574	10611	20659	11498	17668	8772	16708	20168	18296	12428	18671	11055	7667	19883	10653	27691	37097	8429	27946	19009	20293	7961	11033
1001	ENSG00000067177	1798	4065	1303	1851	1037	1955	1874	2403	1385	897	1280	1143	1649	1693	1143	1120	2596	497	1053	706	951	963	1524	526	2499	2086	1432	1965	2311	396	2582	4081	1046	1226	2560	3493	810	2443	1753	3354	2842	4215	637	1014	1872	814	1425	897
1002	ENSG00000067182	9465	8409	9126	13762	16036	5427	3015	7023	7144	10355	12767	13775	7834	7029	13151	5820	8451	8903	6745	7322	14542	2852	13396	23801	9463	17286	6136	13446	11846	6044	11162	21183	8785	10573	23780	14832	6589	11019	5247	11120	7566	10992	9804	9953	15705	8658	4575	16819
1003	ENSG00000067191	1258	425	890	917	602	1283	183	983	156	810	638	1025	136	318	311	150	735	557	2126	797	416	1226	478	410	735	573	486	281	142	646	817	730	2587	2716	658	671	497	1278	1037	657	786	1005	301	1363	629	351	193	444
1004	ENSG00000067208	4111	2461	1165	4148	2240	2760	2033	4176	1843	3025	858	2810	2551	1316	1456	962	646	2212	869	1735	2873	2448	3402	2332	2945	3543	3258	2458	2339	1576	1310	4341	2736	1883	1783	1671	2157	2635	2264	2004	3520	3637	1468	1476	3484	1539	2364	1639
1005	ENSG00000067221	664	943	533	413	726	798	423	385	564	774	1246	1292	819	351	1995	295	2225	474	1081	603	587	706	564	792	1267	907	561	1068	993	623	629	829	3312	379	1381	1160	718	835	863	1005	634	427	594	474	1233	701	483	391
1006	ENSG00000067225	59554	76252	66858	126229	286209	90727	20861	75164	114122	95345	146037	218632	58954	113411	101945	74114	97280	183550	234643	52057	39199	74397	55559	205253	108556	177163	69270	92021	99380	44174	75311	77543	133505	38889	130551	126799	51860	131752	57868	126936	71195	93001	128013	59251	129697	85315	24554	116041
1007	ENSG00000067248	2699	4554	3616	3872	4605	2443	2372	3249	4092	2941	1625	4180	2226	2718	2977	2401	2493	4024	2321	3291	3366	3236	3845	3231	3047	6877	2152	2288	3870	1993	3658	4716	2510	1699	4207	2808	2144	3868	2011	4026	2421	3427	2148	2110	5653	1495	2267	4462
1008	ENSG00000067334	3708	7800	2611	4861	5432	1555	1997	6420	2766	4214	2833	5617	1775	3421	5495	1843	3390	4292	2304	2989	4862	4462	4336	4759	5065	6015	3224	2756	5217	2026	5704	4127	6853	3003	10740	4350	2159	4298	3385	6166	4100	6066	2263	3878	6901	6794	2052	6927
1009	ENSG00000067365	872	1112	783	1006	1801	1007	716	875	630	685	1247	1295	936	539	1389	576	1483	690	578	1376	1519	743	877	957	1306	873	515	1154	1365	624	992	1402	1128	636	1613	579	746	1092	1839	1377	1128	1098	985	867	1084	807	461	612
1010	ENSG00000067369	3673	4205	4420	3154	5349	4609	2364	6424	2103	3284	1611	3480	4008	901	2596	1344	2475	3086	3309	3046	4162	3012	4168	2813	4507	5703	4116	4206	2722	1935	4529	5835	5773	1433	3800	3720	1792	5484	3301	2509	4689	2804	2257	2130	5517	2864	1571	4450
1011	ENSG00000067445	239	401	515	118	633	186	473	342	172	141	184	222	49	45	219	87	388	105	25	783	100	127	463	85	962	1472	67	139	320	225	220	1094	149	205	130	67	317	1690	1991	89	285	675	420	193	1942	65	100	161
1012	ENSG00000067533	1486	1272	1391	3715	1713	1298	1077	3186	721	1567	1343	1769	1241	1540	2368	587	1213	1784	1370	4179	2226	2074	1680	1321	2916	2641	3199	1331	1751	1057	2067	2583	3442	923	3749	1393	957	3079	2367	2246	2319	4495	917	1437	2178	3075	1186	2013
1013	ENSG00000067560	36010	28430	21008	33251	31582	31282	10850	28752	40231	47252	18185	26171	39019	23257	23788	29002	25446	35215	26965	26756	25944	42141	30619	23054	16866	33093	34345	46010	30114	26398	20322	40605	25235	24807	27101	39653	20048	18784	28159	37709	23360	27407	20882	19659	39058	23678	14814	22013
1014	ENSG00000067596	6681	5522	11055	8686	7256	7151	2331	4549	4431	5639	3410	7788	3713	3723	2797	3415	6268	5826	4315	8984	5100	5002	5130	6622	7929	13395	3711	7771	7431	3508	2632	6132	8596	2836	4952	5359	3441	9313	7626	6048	5716	3946	3429	4530	6968	4685	2579	9855
1015	ENSG00000067601	183	337	147	89	188	119	68	79	98	149	177	66	48	64	195	87	211	59	156	331	177	107	126	100	204	148	154	127	118	70	84	132	120	38	149	174	62	169	91	126	173	186	82	65	112	87	40	190
1016	ENSG00000067606	2312	1980	1474	2116	2679	4717	987	2552	2692	3385	1412	3669	3227	1884	1082	1748	1825	2453	1463	991	1861	2142	534	2780	1709	2454	1674	3378	2164	772	1236	500	8059	7677	2385	2857	622	2037	1254	1812	1822	1944	709	704	1944	2208	902	1362
1017	ENSG00000067646	555	1159	134	5	2335	145	2	2390	1730	0	1557	167	125	7	2145	853	1586	2	443	119	2244	189	3	1	6	423	227	205	2510	1	189	2561	0	341	115	141	1079	113	378	1	1154	459	431	327	2161	1301	951	2
1018	ENSG00000067704	9095	8943	7330	15069	11801	11632	5348	14782	8891	8829	8362	10489	17135	6995	8261	5592	6277	18792	8088	17484	9374	13762	10414	9498	14643	18095	7852	15238	19060	4694	9564	7992	18647	4393	11648	11558	4405	14017	13567	9665	9488	17937	5140	3962	10733	10440	5167	18811
1019	ENSG00000067715	730	1005	647	783	364	607	73	604	24	35	568	1778	17	195	250	26	118	10	1010	1206	1495	511	1139	396	1489	1985	1970	19	679	29	366	1108	107	33	484	621	239	689	1160	20	974	1536	130	632	1241	434	82	925
1020	ENSG00000067798	254	177	137	70	484	99	141	64	102	130	408	133	15	111	360	54	30	28	16	80	87	31	972	1492	4083	1058	163	31	62	568	276	1167	116	49	107	70	361	410	169	65	255	361	226	816	583	25	80	58
1021	ENSG00000067829	4197	7956	3867	3803	7736	4721	2265	3433	3497	6348	5996	4713	3758	2818	3407	2900	3698	4078	6934	2493	5148	4225	2948	4294	5670	4660	6698	6319	4700	3609	5546	3880	6018	4855	7054	6392	3417	3135	2332	4721	3976	6053	3678	3242	7379	6400	2381	4482
1022	ENSG00000067836	1623	2281	1691	1023	1717	1823	2152	930	2918	1654	2655	4301	1753	974	2340	1932	2931	1010	1675	1563	2516	1223	2707	1695	1661	1651	1073	1638	2818	757	1218	3003	4130	1558	4098	1050	1430	1758	1511	2284	1601	1383	1250	1160	2499	975	1292	1176
1023	ENSG00000067840	318	1403	488	23	196	40	206	107	224	167	294	168	27	1299	463	124	36	22	22	24	52	27	2401	64	158	207	147	66	300	243	61	2035	66	49	42	21	434	1122	159	104	133	147	675	110	861	21	152	535
1024	ENSG00000067842	4	5	32	2	13	4	9	9	4	6	6	7	0	3	7	0	2	1	2	18	4	2	5	0	90	8	1	1	5	2	52	67	2	6	6	0	0	75	1	2	0	3	6	8	5	1	1	5
1025	ENSG00000067900	12204	6869	3071	22218	7036	11084	5906	8131	4026	6876	4079	10078	10595	4161	7488	2488	5089	9923	3025	10189	7355	8508	15995	7352	9340	11944	4336	13177	6413	5412	5245	24757	8121	8149	8853	9603	6615	6173	10791	7217	9990	8415	4569	5745	18165	7893	6888	5746
1026	ENSG00000067955	4501	5574	4286	11072	5364	6900	1123	3587	2022	3517	5957	4953	2757	2432	3329	1407	5883	5856	3945	3302	6358	4233	3205	5172	6867	5696	3833	4374	9171	3202	6267	2713	6199	4004	3867	9509	2071	5654	2798	5978	3795	14431	2068	5063	6927	6744	1669	4842
1027	ENSG00000067992	1288	1065	541	789	1016	3369	316	1134	534	671	610	1467	868	389	584	858	108	1605	781	711	680	721	1629	698	1557	1031	1118	1142	1186	604	839	1382	817	1288	980	1717	543	1132	864	196	1267	653	695	1077	1635	541	394	328
1028	ENSG00000068001	2753	1757	1735	2284	2767	4062	1886	1768	1432	3020	1490	1642	2527	2231	1578	1350	2506	2576	1491	2763	2049	2338	5600	1341	1601	3108	1653	3989	1599	3752	1341	6886	3612	2846	2527	4018	4018	2076	3287	5671	2536	4212	2347	2811	3594	2270	1788	2581
1029	ENSG00000068024	2790	5278	1100	5288	2441	2842	1653	6067	3125	2626	1624	2890	6444	3405	1415	2552	2596	3521	1460	1130	1463	1771	7019	1517	4311	4179	3292	6093	2791	1218	1170	9940	9895	1511	1674	2679	2157	15681	2932	3313	3351	1269	2606	1537	8245	1882	1465	3909
1030	ENSG00000068028	2223	879	544	1592	2011	1264	748	2684	711	2019	807	1480	2421	874	776	633	2057	2520	992	1409	1600	1409	1644	970	842	904	1998	3150	726	1371	802	1992	1328	1377	824	1971	1188	816	1258	1991	1372	2092	903	1603	1955	1061	983	598
1031	ENSG00000068078	441	5733	7138	7087	8270	18980	1220	4894	26515	12025	7911	5867	8885	35432	12358	13762	16682	3417	2945	18704	5276	3217	2148	22545	14088	10809	2626	6372	30544	260	24505	132	10757	3673	30867	408	1678	23157	15559	20090	3598	3698	8313	497	4514	2625	1470	9862
1032	ENSG00000068079	2384	3604	2199	1880	3664	1378	370	582	639	2782	3431	2445	1370	273	3212	177	1938	3932	2289	3131	1005	1477	972	7142	494	1321	683	3609	1558	5888	1969	1487	3008	792	3806	1996	2202	2104	2053	4848	1596	1837	1399	3079	2093	2723	538	1111
1033	ENSG00000068097	2511	1255	2139	2113	2566	1257	909	1008	878	1329	1078	2845	2858	997	938	727	1542	1349	1229	3272	1847	2140	1360	1733	2864	4340	983	2317	3246	975	1179	1974	1393	682	1192	2487	1403	4059	2065	2754	1582	1175	879	1439	2833	1121	595	2147
1034	ENSG00000068120	6316	4766	6665	8714	6329	7900	3398	4753	4339	4916	5818	5146	6305	3724	2527	3796	6046	5366	5279	11235	5417	5352	3060	6929	6052	5311	3300	8163	9936	2627	4268	2172	8010	2548	6166	9465	3449	7670	8646	5109	4207	5912	3328	4375	4100	4758	3068	7910
1035	ENSG00000068137	2638	2242	4019	2338	2479	2246	3076	761	4878	2727	3534	3567	1775	3562	1496	3524	4387	2319	1710	1365	2870	1262	2643	3179	5326	1792	1585	2463	6519	1334	2990	2438	1818	1880	1988	2069	1495	3485	1586	4369	1374	1775	2324	1470	3387	663	2339	4745
1036	ENSG00000068305	5083	13486	9530	5295	8426	3742	4166	4066	4352	4573	3984	7769	3729	2979	2554	2054	3163	3396	3150	2735	4165	4989	10261	6544	10306	6753	2620	4639	6449	4433	2573	14674	13054	3418	3912	3365	4743	7183	3932	7999	4913	4666	4960	4599	9027	2751	4141	12966
1037	ENSG00000068308	7939	5639	4738	4117	4223	6211	2321	2498	5294	4777	3716	7004	5557	2373	4086	3717	3326	3947	4578	5509	6332	3729	4684	4973	7557	4508	7110	6138	7076	3900	4096	5873	6144	4172	8655	6347	4600	5842	5351	6658	5888	6308	3656	3966	5799	2674	2189	5997
1038	ENSG00000068323	6264	5560	6484	5895	6153	6131	1855	4543	4040	5255	6454	8057	4047	5455	6778	3546	4019	4117	4488	6634	4589	3942	8252	7483	7240	4640	7809	6137	6738	4039	5342	12306	9819	6087	10469	5387	4376	8034	5211	7538	4973	7288	5969	4527	6516	1936	1869	7860
1039	ENSG00000068354	2442	1820	2457	1522	1958	1675	830	801	1715	1618	1484	2728	1135	1490	1648	1484	1578	1171	1402	2256	1065	1336	2079	2325	2993	1817	2521	1635	2053	1152	2699	2764	2339	1205	3193	1885	1367	4621	1226	2985	2256	1734	1948	792	2218	603	902	3869
1040	ENSG00000068366	6665	8628	3741	12379	7878	7079	4320	11166	2223	4493	3173	4860	6708	18130	6148	1429	1651	10331	5663	1261	9027	15578	13150	5603	14422	10222	5876	10140	4937	5313	25398	12289	9074	9111	6030	4586	7261	3419	5031	5694	10888	12699	6566	11200	16267	14835	3668	10035
1041	ENSG00000068383	2424	1426	2801	2788	2149	1626	1360	2345	2167	2307	1570	1750	2968	1793	751	1498	387	2220	1528	1615	3539	2310	5776	1018	2099	1578	1241	3037	1707	829	820	8690	3281	1790	1656	2298	1699	1965	1849	2707	1927	2734	1922	1485	3950	1335	1301	1773
1042	ENSG00000068394	1958	1444	1279	1104	1054	2114	548	724	900	1384	846	1420	1552	662	1502	796	707	1378	1474	1690	1495	1616	1037	1309	1229	954	2156	1830	1683	978	1135	1389	1884	1284	2652	1633	777	996	1605	1181	1396	1316	845	948	1112	743	490	1419
1043	ENSG00000068400	6411	3768	2658	2828	2492	4627	1644	1397	2345	3363	1536	5399	2700	1408	3383	1854	2242	3312	3544	4696	4463	3690	2343	2360	4269	2553	4169	3653	4686	2369	2743	3643	5411	3566	4911	3343	2416	3977	4247	3301	5117	2694	1406	3379	3196	1995	1698	2914
1044	ENSG00000068438	4227	2292	2293	4756	3566	4011	942	1974	2348	2973	3184	4129	2314	2181	6058	1837	2812	3212	3474	3973	2965	3930	1952	6074	2710	3806	3663	3146	3924	1769	2308	1930	4277	2054	6856	4933	1855	4418	3264	4173	3174	4675	2655	2978	2312	1945	1208	2871
1045	ENSG00000068489	2855	1889	2459	4206	7239	3697	374	5064	840	2433	1511	2114	2718	412	2383	415	4673	2959	2651	3786	3097	5205	1194	7265	5889	6332	3247	3540	5269	672	3714	292	1355	669	4065	7782	1036	1336	2356	1764	1609	4739	1759	3110	4125	1398	673	2078
1046	ENSG00000068615	570	813	769	74	197	57	437	251	224	833	337	266	447	1191	1083	142	24	115	177	362	463	644	4497	152	346	377	1127	263	272	117	120	6353	642	3410	51	34	345	330	372	148	765	222	945	127	2383	1245	410	489
1047	ENSG00000068650	23347	3785	5123	35328	6434	23837	1613	32306	3436	8192	3367	4964	17491	3864	7462	2320	4479	16986	12820	18617	24920	16304	4584	3668	6011	4650	11406	26241	3543	7869	3003	8644	84353	8823	6583	28361	6020	16315	12787	10016	14903	14671	2915	5346	4804	16229	2931	10226
1048	ENSG00000068654	5871	5872	6439	11324	12131	13725	2953	20700	4279	5530	4464	5978	13960	5948	4374	3466	11898	10263	5614	5889	5935	6087	4169	8657	13049	8791	6652	13438	8057	3398	5295	7267	11689	3629	6350	10593	3564	15101	11391	15676	7133	4676	3619	3687	9818	6489	3527	8270
1049	ENSG00000068697	19013	22330	17831	17767	20160	18855	13541	15621	14216	18037	20023	27594	21429	10331	29719	12517	18910	25165	9397	15356	14710	14197	27086	27994	15689	25537	15937	21548	39740	14827	10108	33613	27651	23508	51367	24848	12613	15157	18609	23197	18310	24107	18976	14922	28402	18080	10365	20783
1050	ENSG00000068724	6863	6048	6208	6307	5433	4379	2108	5312	7787	10089	3033	4797	6369	3544	7608	6209	5807	4890	4365	3858	3980	4587	2855	3626	5000	8013	3256	8223	4205	4177	1728	3780	10508	7067	5441	8780	3771	5845	4110	7338	5453	5423	2997	3313	5896	3276	3783	4937
1051	ENSG00000068745	4245	3403	2204	3360	3140	4636	2780	3046	3471	4824	4499	3330	4606	3484	3120	1945	4892	3095	3611	4273	2878	3605	1702	2604	3547	2712	4644	4604	4407	2413	3531	2956	4038	2455	3745	3516	2190	3963	4677	7874	3476	3217	1519	3231	4131	2418	2628	3803
1052	ENSG00000068781	7	34	11	2	9	4	3	5	8	23	20	12	2	15	6	10	15	2	0	3	1	4	81	2	4	31	3	3	14	20	50	202	2	13	3	5	1	9	12	6	9	9	46	5	37	1	8	8
1053	ENSG00000068784	1229	1426	778	1906	2250	1440	1030	1531	522	1194	455	1168	2756	432	924	332	849	1765	989	1493	1481	1818	1104	1518	1667	1591	570	2245	1372	779	932	1616	1552	743	1646	1484	730	1197	2059	903	1219	898	387	1325	2109	1832	918	789
1054	ENSG00000068796	3154	2899	2694	4524	3433	2543	902	4330	1591	2589	712	3480	1361	1206	3362	1356	1795	3313	2159	2629	2388	3308	2629	4371	3106	2981	1537	2100	2155	2357	3852	2570	3737	1574	1837	4466	1778	3817	2945	2350	2273	2087	1669	2190	4155	1706	1009	2122
1055	ENSG00000068831	1410	324	78	319	1056	450	246	111	129	1075	71	156	29	102	198	487	77	136	30	161	74	142	1515	71	80	153	18	224	125	1928	354	1837	365	205	347	209	1086	112	228	507	474	278	489	397	1423	160	114	100
1056	ENSG00000068878	9993	10959	11684	20418	14701	11547	5153	21457	4959	8786	7672	15054	7847	7820	7103	3204	19836	7162	5442	8558	9029	13270	9478	16748	23317	16923	4842	12484	15396	4638	7337	7676	13377	6093	11933	11370	4559	20505	11957	32452	9425	8021	4694	8711	16079	8825	6265	8639
1057	ENSG00000068885	1594	1882	1071	1297	1263	669	1011	944	816	820	1048	2925	995	274	2288	351	620	1034	903	1351	2096	1602	641	626	2694	1645	669	1185	1816	706	1180	1481	2779	983	1111	1453	722	3184	1799	756	1820	2370	462	1710	1977	825	765	1062
1058	ENSG00000068903	3068	6332	3717	4743	3279	2919	2778	4228	4433	4198	4606	4511	2508	2386	3183	3533	4028	2561	1964	3975	3000	2197	3306	4296	4069	2637	2377	2598	5799	2336	4048	4609	3674	3210	3351	1618	2879	4407	2334	4810	2995	2220	3058	2356	5172	1805	1724	3326
1059	ENSG00000068912	5030	5481	3384	9549	4347	4997	3718	3935	1863	3686	2764	2902	6249	1323	4195	1520	2396	4787	2886	5522	4811	6774	3488	2935	4419	5307	3516	4724	5308	4172	2374	5126	5931	4543	5368	6185	6321	3978	8626	4255	5040	5816	2340	4095	5669	6906	2952	3361
1060	ENSG00000068971	2113	926	845	1680	1628	556	802	1471	690	1443	2038	1709	581	564	1235	607	403	683	1288	1143	613	1388	1979	1677	1991	1545	733	1322	1273	629	798	3183	2724	1211	2765	1605	1083	2018	742	609	1375	2710	1319	1631	2043	748	633	1142
1061	ENSG00000068976	431	386	24	39	54	47	113	90	119	244	41	88	16	127	27	336	22	35	30	55	112	54	4994	22	83	53	28	65	134	285	70	4178	86	64	61	19	313	42	98	68	143	151	842	151	2765	31	33	55
1062	ENSG00000068985	0	0	1	0	0	0	1	2	3	6	11	4	0	0	2	1	2	1	0	202	0	1	6	0	0	1	52	0	7	1	47	1	3	1	1	0	1	2	4	1	0	7	0	0	2	0	2	2
1063	ENSG00000069011	2956	34107	21016	17205	10116	4864	1557	4071	124279	30499	12129	10397	1606	39064	5831	102149	7076	7452	8212	576	2324	5241	2673	29925	18903	4854	12724	4523	70592	1083	11000	4491	3497	7377	15034	8938	4757	28972	2593	15304	2697	2183	3220	3169	46809	2747	1111	12481
1064	ENSG00000069018	4	1	3	0	2	74	2	16	3	28	0	0	66	0	1	3	2	26	7	17	44	8	0	5	0	1	1	46	0	1	17	8	5	2	2	1	2	5	21	6	12	0	0	1	0	15	0	18
1065	ENSG00000069020	4249	13064	12249	9653	9571	1907	4916	3077	31460	8106	5740	10129	3284	18035	5153	24809	12928	2077	3330	5008	1577	3173	17374	27981	17927	4738	5337	3916	25586	3815	11808	14361	2203	3164	21043	2182	4895	12745	2560	37416	4167	2869	8388	5663	19329	1575	4959	13292
1066	ENSG00000069122	2723	1639	1171	5425	1617	2536	2031	4426	535	1519	416	936	648	289	861	290	551	1444	316	2274	2191	1729	9855	635	927	1930	241	3650	676	3585	872	8832	4326	4414	750	1885	3752	1899	2716	1136	3249	5754	3599	1961	3857	2572	1545	1276
1067	ENSG00000069188	234	1004	9687	828	4236	242	297	599	1736	826	743	7631	85	1534	1870	436	8647	63	94	710	321	115	5253	448	3868	18133	1369	388	710	109	895	779	2880	267	1508	22	728	2651	1659	12587	209	247	372	133	2245	62	263	1434
1068	ENSG00000069206	0	2	0	0	1	0	0	2	0	0	4	3	0	0	0	0	1	0	0	0	0	3	0	0	1	4	0	1	6	0	100	1	0	0	1	0	0	8	0	0	1	0	1	0	1	0	0	2
1069	ENSG00000069248	4083	3293	3402	5755	4990	5334	2159	7901	2808	3354	2883	4240	5001	1990	3707	1973	2645	4869	2764	4659	4229	4801	3819	3988	8745	6354	3846	5404	4477	2037	4685	4441	2115	1661	4393	4295	2000	5018	7201	3098	4608	4457	2162	2239	5651	3182	1770	5827
1070	ENSG00000069275	19781	29098	20533	31764	25911	24473	18111	27457	13753	25888	32910	39210	29878	11420	65249	6935	21708	18925	17471	33779	20184	17577	42529	20412	59560	40072	19616	30772	28115	14179	33001	47433	12905	14021	22460	12210	15351	40281	13213	18689	25245	38654	15535	19494	54647	19346	12267	45305
1071	ENSG00000069329	12272	14373	11889	25646	18541	13795	6323	11750	13864	14793	10863	16602	18033	6435	8418	7714	13388	13606	11421	11722	22128	13997	10557	14424	15173	15574	9824	17663	17533	6428	11590	12272	13223	9130	11995	24248	6032	12574	8673	11630	13597	21267	7546	9722	17361	15290	7395	12395
1072	ENSG00000069345	3832	5755	3821	9083	6068	4757	2910	4699	5158	3839	4362	5068	3842	3672	3496	3527	4402	4829	2941	4063	4788	3452	4439	5326	3985	4852	3271	4486	6119	2549	5256	5059	5801	4566	6528	6279	2378	5053	3403	6481	3861	8850	2213	4980	6073	6101	2698	7176
1073	ENSG00000069399	8376	11972	7146	21438	9186	3434	1400	33838	7055	12578	15196	12211	4730	6483	8977	6081	14731	17112	5347	13410	8823	4274	10504	11745	9336	7866	8161	13963	8961	6049	6727	10674	11430	12270	16164	9001	9228	9552	8881	8872	9908	12062	5073	6495	11198	9004	3524	16785
1074	ENSG00000069424	4260	3253	942	7393	1138	5354	524	6041	456	2414	3414	4071	2537	1310	904	582	1861	4105	405	1693	2636	787	1773	775	1296	1921	1528	3143	925	6025	1043	3065	2441	4641	1255	928	3330	1098	2599	1857	2844	1633	1163	2054	4241	2324	175	785
1075	ENSG00000069431	2060	1455	361	254	677	292	532	844	153	460	302	703	97	432	346	164	185	278	44	362	475	223	8287	438	238	972	51	615	317	1855	391	37350	271	945	210	360	1353	237	539	458	1423	3679	4815	1173	4405	177	388	268
1076	ENSG00000069482	16	176	122	1935	951	28	37	1852	5	11	461	950	134	7	69	1	14	1	445	3	112	2	1316	1318	39	565	26	931	104	27	18032	288	82	60	1500	4152	1	145	142	3	90	15	133	1	137	13	91	233
1077	ENSG00000069493	1402	1452	278	867	940	179	446	170	265	1143	418	560	156	145	259	267	367	846	170	478	338	303	550	362	1403	382	143	711	994	3289	1359	433	889	298	747	423	1239	475	1043	673	1021	240	215	1389	1760	361	154	375
1078	ENSG00000069509	848	748	603	1420	433	1015	1025	331	567	1178	712	1563	942	416	1442	335	488	512	977	1292	1616	1557	452	760	618	377	1100	837	1661	663	700	424	1383	597	1667	871	613	897	1048	499	684	1167	228	781	730	404	1043	989
1079	ENSG00000069535	1255	1240	21	455	269	166	1154	127	1201	1306	1479	723	3030	1745	220	1335	32	84	5327	681	853	180	8347	1724	2405	1958	26223	2271	1275	976	204	12456	560	465	2852	1661	2454	87	1175	264	2208	10593	1631	1520	3404	153	1693	3678
1080	ENSG00000069667	2155	6884	2458	2301	1965	243	1505	2097	6403	1563	931	5946	609	702	2532	4775	362	1127	726	1958	750	583	4945	1697	4159	1518	1311	1258	5695	2531	1137	10617	2218	1188	1432	407	2371	8320	1736	491	2530	1851	1413	1354	4349	818	936	2793
1081	ENSG00000069696	107	117	45	60	169	122	73	288	72	154	260	270	139	94	59	73	128	35	111	215	319	39	200	37	350	535	71	144	223	61	39	163	122	135	95	114	102	249	659	308	230	97	59	84	158	116	37	104
1082	ENSG00000069702	3326	4027	601	425	989	3206	2822	2745	1721	3132	183	443	2776	4358	1048	1926	68	6664	1486	1476	778	787	23536	3090	2648	370	8902	2172	3163	3033	587	45500	5831	3303	868	1447	4085	999	834	1852	4194	2922	5501	3712	8759	2047	2494	600
1083	ENSG00000069712	876	264	146	461	312	505	184	240	292	328	61	519	628	58	240	75	101	398	173	282	557	400	383	309	470	459	508	570	427	190	283	504	628	323	275	420	150	213	551	51	852	598	86	204	250	219	197	58
1084	ENSG00000069764	130	11	15	168	20	154	144	33	6	1548	21	36	517	15	31	4	10	424	755	39	1452	807	14	16	17	40	147	410	37	58	46	13	1165	597	49	8	188	15	145	22	434	170	5	193	61	114	304	22
1085	ENSG00000069812	36	1012	859	2058	7975	62	40	344	4850	1194	4941	34634	465	4350	10735	3001	7444	1256	66	31	221	400	2262	6793	1654	8000	957	343	9380	175	1468	6	1833	488	6157	341	38	2993	79	8574	436	285	881	162	633	195	49	3963
1086	ENSG00000069849	8452	15256	15879	20217	32601	9262	1661	11303	10671	9032	29750	23735	11891	22180	47504	7942	27519	16552	8736	5965	8154	9819	21916	12157	46742	27593	7086	13035	48046	3690	24080	9735	14190	15104	22425	11698	6900	68717	6200	44945	7364	6613	11590	10825	38061	10265	2328	64472
1087	ENSG00000069869	2078	2182	3166	2162	3557	2488	1001	5526	1085	1098	1063	2995	2483	535	3070	517	3415	551	2009	3136	2447	2226	3715	2704	3449	3337	3777	1667	2184	918	1272	5483	5423	2203	3129	5824	1278	3523	2120	2383	3152	2966	3246	1555	3586	3316	1004	1075
1088	ENSG00000069943	902	987	468	967	1029	822	599	803	701	917	356	1047	1078	485	616	371	842	1264	1127	775	1133	1300	558	848	835	582	691	1249	1340	722	617	810	1008	564	663	1100	486	955	864	880	1084	685	402	571	953	888	423	1004
1089	ENSG00000069956	5143	7949	9928	15062	17215	8844	2049	24038	14767	12705	12940	16287	7779	14333	10696	7289	8216	7902	6916	6823	8434	10193	4891	20974	19866	13157	12195	9515	19058	2102	10023	4073	12951	6996	10124	8807	2533	10134	4330	27530	5484	7529	8902	6801	10319	9353	3017	28342
1090	ENSG00000069966	2421	2462	1168	1823	2469	1005	784	4535	791	1270	1800	3161	1031	1411	1760	575	777	887	1430	3328	1356	1291	2537	1364	2268	2574	2872	1283	1094	1008	1559	5141	2869	1036	2253	1632	1055	1606	1757	4174	2035	1711	1564	1056	2032	1259	910	4671
1091	ENSG00000069974	3444	3137	1719	2998	1629	1529	5125	3938	1678	6259	1355	2930	2630	965	2546	1055	1998	3833	1872	4828	7079	4142	4223	1300	1556	2279	1732	2907	2281	2509	1873	7280	3159	1812	3142	1447	2496	1396	1884	1181	2539	2910	2030	2625	4215	2549	6901	994
1092	ENSG00000069998	1938	2638	1845	2250	2601	1151	1089	2060	975	1851	2161	2783	3122	1618	1317	962	1842	3517	1567	1921	1033	1050	1304	1467	2785	2154	1715	3351	2009	892	2826	1446	1846	1188	900	2219	1028	3957	2076	2602	2041	983	1073	939	3518	1597	1038	2268
1093	ENSG00000070010	3192	7619	4339	3835	6836	1412	1693	3148	2460	3307	6655	3596	3662	3137	5860	1652	3045	3188	2616	3962	2210	2640	2473	4720	4822	4408	3885	4685	4673	2588	2859	2649	2652	3278	4936	4404	2429	3542	3676	4776	3425	4256	2874	1876	5422	3905	1679	7740
1094	ENSG00000070018	5641	1985	2200	6282	3550	6144	4189	6567	1157	2792	1431	2845	10894	1338	1374	1010	2610	4452	7021	4177	9243	3964	5634	1888	10412	3784	10648	7317	2667	2158	5044	6874	3362	2163	3748	6474	3387	5495	5412	2711	6237	1853	1375	1954	10898	3383	3020	3651
1095	ENSG00000070019	208	82	23	399	114	207	94	7202	438	2531	85	81	10769	72	49	331	141	3457	141	869	1898	2443	133	248	226	86	254	6820	428	54	518	64	7312	5598	161	52	274	78	5259	30	3182	111	172	271	189	7255	62	124
1096	ENSG00000070031	21	45	12	5	13	27	10	46	9	37	97	51	7	2	4	5	14	7	4	12	21	7	23	2	27	90	2	14	21	42	9	7	11	9	20	3	15	23	48	21	11	132	11	3	57	6	4	12
1097	ENSG00000070047	5324	3094	3089	6356	8184	8075	3444	10365	4917	6797	10210	6367	3500	5810	6761	4325	8989	5387	3804	8022	8394	3319	5063	8345	9296	8645	2222	6348	5742	3817	3301	7156	5092	3904	8687	6293	3891	9488	5297	9553	5430	7084	2750	5699	8465	5341	3032	7456
1098	ENSG00000070061	3800	5476	7111	6547	3271	2298	2532	4859	2452	3261	3835	4500	4231	2848	3080	1357	2669	4600	3100	9348	6372	3118	3357	3740	6549	7394	2846	4867	3659	1921	2205	4415	7158	2523	3324	2925	1946	5369	3850	4406	3605	2961	1534	3280	4834	3357	2283	4433
1099	ENSG00000070081	2615	3078	2238	4213	2690	2353	7461	2188	11931	4245	2728	2833	2726	2773	4697	7469	700	3601	901	6006	7463	3365	4233	3261	3561	3457	3357	3352	9586	2372	1627	5702	2031	4378	5084	7147	3535	2868	3318	1350	4747	7697	2323	3994	6745	3815	2869	1761
1100	ENSG00000070087	1809	13921	22513	8758	23485	8313	1979	3245	2744	2884	20731	14163	6884	5324	12731	891	5044	240	2228	3255	1707	1890	6976	7250	10983	18362	3086	6412	6148	1315	9148	6885	10223	4021	4100	3760	1607	45226	8847	12879	4895	11464	3869	1523	25473	2707	1079	19443
1101	ENSG00000070159	2169	4592	6250	7217	1487	5637	2788	5628	6242	5140	3796	8014	8235	3481	3753	3319	2014	4879	4194	3571	6110	5568	3632	3212	3698	4060	3826	7051	2631	798	1188	1123	10628	5594	1884	3680	976	4109	2573	6062	2945	3767	676	2356	2102	5216	4191	4823
1102	ENSG00000070182	127	286	208	391	192	208	107	345	52	667	175	372	79	82	62	26	98	47	116	427	73	475	611	70	219	524	573	152	138	209	224	720	300	226	86	7194	291	464	415	92	299	344	119	156	243	170	91	124
1103	ENSG00000070190	1865	1823	4254	2973	2009	849	159	192	5720	2385	2084	2350	788	1630	4945	3809	2674	1672	463	159	513	1024	1029	2990	3414	1491	1002	1963	3729	1385	526	100	1033	390	2124	1585	1478	2532	408	4005	1135	304	89	1572	6168	597	80	543
1104	ENSG00000070193	54	16	6	48	10	29	62	70	2	134	16	5	25	14	0	14	0	8	8	3	94	20	614	10	17	22	27	73	8	79	22	931	41	29	1	3	343	5	53	30	169	50	103	136	106	29	61	13
1105	ENSG00000070214	11797	15473	20314	17490	10130	8563	4856	12213	9928	18865	27147	27970	31187	22844	28118	4706	13985	16999	11323	15619	27592	19431	12644	19138	24623	28415	11044	30762	10009	8628	6827	9065	19518	13299	19807	20268	6614	20469	19663	26880	15470	10631	5437	10457	21212	14144	7805	28182
1106	ENSG00000070269	1462	1518	704	2488	2131	1517	1194	1953	802	1351	901	3465	2370	428	993	459	1848	1528	759	2725	1921	1578	1744	1233	2118	2861	762	2488	1320	987	1296	1429	1529	1649	1738	2600	1009	1861	1792	807	2242	1599	413	952	1824	2783	1074	2228
1107	ENSG00000070366	2913	2958	1803	2821	3052	1343	1499	1561	3203	2729	2037	3602	2064	1891	1312	1968	1416	2619	1208	2101	3170	1925	4222	3552	4339	4300	1599	2957	2822	1931	2001	4797	2232	1245	1805	3240	1491	4874	1918	3909	2733	2013	1762	1497	4167	1575	1423	3797
1108	ENSG00000070367	4404	6113	3206	6406	13602	6017	2929	5242	5949	5596	3809	11494	5196	3916	4657	3460	4198	5307	2176	7702	4366	6240	10346	8989	9990	11008	3071	7018	7446	3057	5334	10997	8554	4272	5146	8562	2815	7600	3698	5803	4956	4516	3366	3467	15378	4807	3448	7307
1109	ENSG00000070371	697	412	827	226	2537	657	379	159	1073	1153	860	1321	99	842	713	529	202	86	648	2033	234	141	977	1585	913	1678	760	239	446	315	509	1038	795	238	513	735	253	1445	1215	1057	680	659	407	160	970	69	247	786
1110	ENSG00000070388	13	9	3	4	16	10	2	6	20	10	13	24	9	11	5	18	14	8	4	14	6	12	1	22	16	4	8	9	12	16	16	6	39	11	12	2	7	9	9	60	11	24	4	9	7	6	4	4
1111	ENSG00000070404	6431	932	746	1771	7973	1356	466	2851	236	640	2351	4464	740	1992	4440	162	1017	1813	315	2581	913	1941	3487	15700	622	5771	514	3817	167	1616	3325	7829	902	680	3059	1151	1362	518	856	2812	1972	6856	6514	1340	2998	2018	735	937
1112	ENSG00000070413	11568	11193	12591	9600	18346	4416	5599	7988	11785	12752	11393	14338	26528	10523	15670	9605	11054	11303	6560	8719	6649	7729	7460	11769	14902	15114	7001	24214	11117	6363	7814	11625	13482	4880	10636	8270	6346	18105	6162	13149	8313	5973	9328	4498	18316	5366	4920	12401
1113	ENSG00000070423	2270	3953	5722	7941	8856	3211	1568	4255	3695	6094	10985	6414	3876	5101	4572	3414	7080	4791	4607	3662	3921	5387	2821	7431	4634	5076	3015	5471	5290	3112	3603	2346	3814	3959	8297	4283	3005	3929	2748	10776	2484	3773	4062	3541	5267	4541	1656	7048
1114	ENSG00000070444	3041	4756	2632	5240	4669	2626	1346	3096	2298	3830	4924	5109	3075	3067	1781	3003	2178	4128	2119	2849	3094	2235	4632	6252	7071	3640	2311	3602	3563	2109	2507	5403	5095	3350	5083	2803	2526	7141	2523	8083	3206	4823	3517	2975	3799	1938	1406	9502
1115	ENSG00000070476	3668	3227	8832	4301	3108	3821	2215	3570	2349	3789	2037	3904	4799	2066	4011	2283	2531	2306	3693	2744	5548	3839	2363	2633	7075	3649	2069	4266	4811	1629	2587	3588	5646	2061	3262	2445	1511	12651	2802	3221	3926	1722	1610	1748	3287	1624	1775	5888
1116	ENSG00000070495	2084	2316	1484	2078	1557	1568	820	2792	800	1255	2126	2263	457	1034	940	696	1586	1920	1230	2459	2349	1303	2855	2266	1441	1896	1171	1020	1672	960	2155	3420	4235	1972	2681	2894	917	2195	2493	1797	1107	3298	1408	2598	1834	1636	904	1496
1117	ENSG00000070501	1128	2946	1302	1501	1135	337	424	1174	793	1171	1452	1199	687	657	1013	1011	2167	1846	765	1446	555	1201	509	1085	2021	1481	906	1224	2996	595	1970	551	1045	944	2362	1060	567	1135	1383	1156	1069	1149	575	1137	7214	996	357	1395
1118	ENSG00000070526	3662	489	933	5329	103	6199	5061	124	2364	4556	1135	372	6865	3641	35	2125	203	17916	2402	714	5160	8355	167	237	532	239	218	4501	2614	1096	237	367	66	2150	581	99	2430	410	2026	7086	1620	33	335	1737	2643	652	11364	304
1119	ENSG00000070540	1818	2753	4767	8807	1520	2053	2042	2079	1002	955	1351	2228	3391	974	1308	841	3315	562	587	2652	2161	1994	1635	598	1047	5507	1546	2080	1758	966	410	1862	2249	1563	821	643	1593	2569	2024	1883	2096	2584	1166	1587	2407	1721	1339	3735
1120	ENSG00000070601	19	21	4	580	120	131	145	19	46	54	29	14	17	4	14	53	7	8	27	141	11	4	14	3	59	15	69	15	13	16	105	50	66	264	21	6	10	16	107	18	236	68	21	10	48	214	14	11
1121	ENSG00000070610	3741	5150	1398	8258	1797	4841	3679	5027	2117	5950	4018	1482	6468	2558	1000	1871	2654	4550	3694	4694	3955	4560	3032	3243	2823	2156	2157	5954	1966	2118	1036	5933	6727	6376	2155	3100	2646	2112	6078	5196	7253	2966	1701	3534	3107	6632	4392	4412
1122	ENSG00000070614	4426	11784	12157	14715	13931	10045	7320	10189	46910	16452	3977	12844	3982	20629	12666	32584	11063	5432	4182	11484	3405	5814	10363	22692	12206	17806	6457	9463	15056	4242	5234	27377	5439	4740	7923	7957	8844	28466	9333	25259	8868	7925	10276	3947	17613	4427	5276	19669
1123	ENSG00000070669	3522	7687	8535	17945	1294	3162	2574	3054	1028	2684	2499	1178	933	1520	2366	536	4332	3418	1812	3463	7104	4185	1947	2449	8797	2057	1672	2901	2113	1169	1900	1627	2541	1854	1971	4371	1793	4548	1508	1782	2160	1091	533	4836	2550	2219	1199	1605
1124	ENSG00000070718	1118	5684	2377	2198	1321	772	815	2520	666	796	991	2263	685	355	1526	267	2288	1660	1937	2306	753	1166	870	1354	2506	2797	1192	1549	1521	966	2092	1380	1230	947	884	1994	964	1727	1757	1117	1467	1816	690	805	7573	1738	502	1087
1125	ENSG00000070729	24	30	25	233	4385	39	2	12	37	6	250	2405	9	4	5373	3	3903	13	2	33	19	9	10	59	780	361	304	5	453	35	443	25	16	11	497	6	28	390	100	48	92	45	1362	144	220	25	13	63
1126	ENSG00000070731	509	3572	3022	1105	1717	509	630	107	2192	919	5360	11557	209	2011	4601	1556	11700	1453	551	83	585	274	4433	1325	5277	6345	634	473	4038	181	540	442	738	1622	9552	1795	354	3936	132	12424	762	1860	709	1831	5096	500	585	4757
1127	ENSG00000070748	23	2	1	2	64	2	1	3	0	0	0	0	0	6	0	0	0	1	0	9	1	1	0	0	0	0	11	1	9	0	12	16	1	1	91	1	0	33	8	0	0	2	1	0	9	0	3	2
1128	ENSG00000070756	129327	323380	232085	1166606	324742	174162	59659	303965	381621	118457	102248	212063	202251	92830	75446	194156	177808	208594	105699	76865	91865	99499	92136	170985	181660	185163	111321	183540	284207	54061	128116	91071	122514	160938	311586	299423	87641	107478	138231	165570	144104	195286	45330	74338	274063	149084	53045	214893
1129	ENSG00000070759	962	1293	492	760	960	389	440	696	1750	912	1189	1458	895	320	337	1235	829	518	227	695	614	315	1019	1498	1184	556	700	1093	1542	497	801	580	426	322	870	573	446	433	877	270	552	362	237	351	2612	158	266	314
1130	ENSG00000070761	1227	2475	2146	2332	2501	1880	830	1266	902	1328	2565	2096	1047	717	1631	675	3069	1514	1575	1579	2263	1051	966	1206	1830	1791	1253	1370	1660	990	2024	946	1794	952	1948	2898	761	2281	1274	1557	1176	3498	1198	1436	2337	1705	675	1932
1131	ENSG00000070770	6931	6173	8413	16817	10701	6386	4741	7795	4306	4294	6244	7352	6377	3529	3452	2955	7492	6318	4896	6677	5764	3469	5256	7322	7757	11422	3235	7050	5990	3258	7215	6722	7709	3397	7776	11417	2951	10896	5858	7578	4829	8802	3585	5136	7515	5728	3952	8970
1132	ENSG00000070778	3429	1222	495	1796	3714	491	2594	2589	2627	2697	1062	1066	3932	1562	1416	2080	1579	2107	1011	2699	2275	2273	3863	1751	2106	2301	1381	4244	1486	1056	711	6975	4804	1508	908	1814	1475	2107	2357	1977	2488	2917	1987	927	2502	1171	2413	2262
1133	ENSG00000070785	909	1205	905	1070	1458	1508	542	1114	793	1520	1286	1404	841	632	1291	617	909	729	608	1307	982	1158	1225	1589	1111	1136	1119	979	1684	728	1432	1179	934	578	2686	1078	735	1869	829	1065	761	1702	815	545	2283	817	458	568
1134	ENSG00000070808	52	78	26	18	57	27	8	201	17	39	84	789	1	6	415	7	19	56	1	0	22	32	243	44	35	325	5	15	53	30	80	197	62	32	58	23	20	18	46	14	222	155	43	25	202	47	6	79
1135	ENSG00000070814	4835	12474	6511	8668	12481	9798	2204	18537	2232	4599	5619	10471	3155	2681	12786	1758	11273	9507	6867	9883	7348	7453	5697	10938	6267	11531	4919	5376	7719	3464	10450	5214	2396	2295	10808	12463	3627	9094	10719	5217	5822	13498	3723	4591	9920	8544	2338	5279
1136	ENSG00000070831	15686	19082	9738	18029	19878	15489	6337	12505	15868	21999	14726	21063	18723	8985	17633	10118	12419	17095	9761	15330	17613	19085	11700	20379	16598	18088	15160	18925	20732	9876	12513	14096	21237	13158	11196	10931	9954	10749	11580	18068	11541	20895	9831	11864	29290	13143	7894	9910
1137	ENSG00000070882	9167	3417	1399	8726	3091	6891	1634	8137	2793	3775	2483	7968	7462	2387	4943	1633	4380	5135	6217	4749	3705	4564	1632	3230	3718	8873	4258	6978	5312	2825	2138	1520	9926	4892	9320	7311	3783	3536	4457	6646	8420	11873	1369	2793	4022	2792	3344	2452
1138	ENSG00000070886	9	17	13	12	197	69	5	17	24	80	18	4	1	7	8	0	0	4	5	7	6	7	2	7	18	1	10	0	16	1	52	5	35	16	1	0	1	20	87	41	6	2	2	0	8	5	2	1
1139	ENSG00000070915	65	25	6	14	39	6	32	4	4	75	11	4	1	1	0	21	23	6	3	11	4	21	11	9	8	7	5	9	15	109	253	7	8	8	45	3	73	13	32	53	29	22	2	39	107	4	16	5
1140	ENSG00000070950	1746	1962	4384	1979	1477	1392	505	3436	640	1729	610	932	1416	566	1271	361	1236	2714	1306	1515	1160	1455	856	1183	1839	1440	2317	1965	1396	654	1515	848	1183	794	2354	2320	693	1180	2307	1526	1885	1403	587	1531	1460	1302	719	645
1141	ENSG00000070961	5134	5370	10631	6130	10428	2815	2945	8737	1930	8841	6115	7770	5988	12033	2728	1256	1454	7258	6012	13133	5383	3739	10020	5390	13736	8030	5908	6554	2589	2689	6789	6077	7502	3486	5474	14283	3903	4916	6952	4376	5226	10366	2488	6072	14880	5209	3851	12660
1142	ENSG00000070985	62	4	0	4	46	22	33	709	7	42	17	11	708	11	8	1	1	213	132	14	72	59	0	1	2	0	75	208	15	9	40	2	1654	68	17	2	123	3	33	6	865	9	0	3	5	357	31	636
1143	ENSG00000071051	4791	6232	4683	10649	10949	9223	3134	18447	12843	7057	5297	6442	7747	4117	8225	9768	12912	3817	4820	5415	6131	7982	6257	7414	11264	14683	8185	10501	10641	4827	5168	7925	10430	8237	14138	9005	4070	11651	8376	10226	4968	3575	3778	3224	10856	5575	2464	3743
1144	ENSG00000071054	16749	9786	14175	28222	29237	13784	4099	13915	13850	10722	17475	11098	7711	13947	17744	8551	16411	6548	7008	17355	7331	9368	10973	23869	24652	34478	10817	14623	9771	8062	9732	10076	8159	8488	31175	26016	9638	26752	13777	33436	11151	23730	10624	17712	22188	8868	5246	21177
1145	ENSG00000071073	6389	2353	1052	3708	540	4244	2600	13265	1123	4519	165	484	6043	342	926	854	520	10952	579	3678	3659	5723	1919	349	2327	941	1958	8171	2206	4428	1392	3663	3936	5162	1371	4313	2367	579	7164	661	6207	2112	1201	2460	3188	3976	2804	316
1146	ENSG00000071082	26316	38566	23941	35190	36806	26338	13860	56021	18679	19907	58150	34563	32394	23217	22760	23476	40206	25725	27788	24053	19657	21481	24102	10023	19076	35492	20029	25875	36516	27061	26140	22133	20181	13819	59442	33137	18256	28679	24815	57644	14941	38127	13984	15315	34655	43674	8842	30814
1147	ENSG00000071127	16754	26818	14940	28915	26961	15782	10134	20819	20272	31400	13383	20441	24288	23393	22760	18962	19561	23630	14570	17006	23082	30769	32490	26998	17537	26554	10438	34808	21366	14288	8809	41949	42987	35004	34173	22158	17792	20555	15658	28959	13430	33493	21879	18010	23890	19495	12884	23206
1148	ENSG00000071189	5041	3457	2983	7712	4171	6866	3423	5108	3265	3829	2792	4636	9624	2187	6187	1791	6619	3816	2916	3900	4410	3774	4214	6014	3500	7449	2285	8040	6228	1811	4597	8098	7805	2569	5721	4108	2227	4353	6415	3416	5468	5546	2124	3448	6027	3144	3351	3287
1149	ENSG00000071203	0	0	0	0	3	0	1	1	0	8	0	1	0	0	0	0	0	4	0	0	1	0	0	0	0	0	1	2	0	0	60	0	3	1	0	0	0	2	3	0	0	8	0	0	0	1	0	0
1150	ENSG00000071205	1895	1817	953	972	2128	2676	788	1127	7417	2189	876	2270	100	2294	1656	4634	1100	186	654	1028	1021	670	5642	2027	1517	1497	575	324	1986	1129	1467	13578	730	508	1191	1309	1522	1674	1032	744	634	808	1987	1101	3429	357	876	1004
1151	ENSG00000071242	3992	4529	1203	5775	1670	2899	3102	2680	1574	3881	498	968	2175	1781	807	1167	952	1174	1753	1007	3108	5056	6712	1119	2725	3271	526	3133	1534	1706	433	12307	4766	2754	1407	5055	4921	2261	3517	1318	5919	3430	2970	2362	4549	3081	2517	2449
1152	ENSG00000071243	741	991	566	1081	446	336	887	685	426	1068	426	558	580	412	1022	260	759	916	612	762	412	341	531	174	612	302	722	821	424	566	747	1191	712	511	611	1361	650	630	847	714	691	670	296	796	989	775	692	613
1153	ENSG00000071246	2293	1415	1222	1291	1306	1268	514	978	537	1616	548	873	361	245	349	344	2319	751	284	1181	687	960	1705	228	843	2755	359	2408	605	2125	346	3477	995	1251	518	910	3080	1262	2710	696	1883	1433	1722	1239	2969	582	564	596
1154	ENSG00000071282	2399	3126	2395	1822	1545	1655	1316	2512	936	1627	1459	1892	898	1278	489	654	1835	1333	563	2919	1992	1212	3169	317	1356	4040	3113	1432	905	1567	445	4080	1309	2715	1060	1281	3564	1134	2066	886	2837	9279	1704	2419	2834	915	1907	1867
1155	ENSG00000071462	4987	7794	3898	8170	5269	2994	2218	9992	1637	4401	4775	2603	2405	2492	5026	1457	4977	6145	6791	5246	4709	4435	2533	3018	4079	3480	3853	5229	3622	3138	4366	2809	10703	4746	7634	11935	3703	5716	4836	3780	4908	9261	2890	8966	4430	5319	2036	4908
1156	ENSG00000071537	12067	7272	6574	19276	11209	13366	9876	9149	4404	8413	3869	13411	28232	3980	6262	2471	5810	13794	4852	14835	11054	8964	15258	6384	11559	18088	4204	25242	7155	10913	4072	16432	17977	10716	5663	14388	16243	11550	11655	7033	15522	15971	5673	6798	18591	12093	9238	7126
1157	ENSG00000071539	1288	1550	2299	1888	4131	1134	391	2438	458	1180	3060	1853	452	507	4772	227	1818	2129	2360	1735	1033	2800	359	4632	4246	4114	1181	1183	1844	356	2009	147	2210	598	10786	2282	496	2052	3351	1881	1636	3100	2125	1852	1832	2044	458	1614
1158	ENSG00000071553	11108	21577	9368	8349	9090	17657	6942	8149	12324	10073	8185	12773	11092	4837	9173	10256	7926	10723	8200	9124	9948	9882	6981	10885	12089	13872	12502	14181	11094	7669	12238	7755	16257	11819	14064	9958	6856	10230	6593	12271	9601	10408	5814	7107	18208	11290	4683	10063
1159	ENSG00000071564	7447	4049	7563	25728	13363	12351	2223	12294	2821	9714	9958	9012	17081	4776	5637	2467	23794	9873	7847	5383	5091	6112	5583	11150	12605	14262	7552	19176	4857	4412	4013	3270	4785	3435	7649	9628	5334	10875	6615	13569	6479	5476	4188	4933	14335	6986	2405	10132
1160	ENSG00000071575	12585	2857	695	2631	3095	522	4570	2515	761	3499	4060	2753	4471	1284	1320	583	665	4880	2137	1355	1440	1961	3825	4004	9762	4919	166	6989	2962	2411	4920	3007	5564	1714	2093	1482	3906	1395	3186	5510	2867	6356	1019	2236	4775	3466	4249	3056
1161	ENSG00000071626	6017	8721	7655	14322	12781	7300	3607	11302	6781	10453	8438	9948	9295	6407	8504	4420	12957	10442	7014	8737	9572	6240	5555	9495	13341	9087	8108	11992	11691	4795	6724	5864	7579	7181	10555	8667	5723	8756	8052	10685	7496	7299	4395	7856	10991	7705	4455	10268
1162	ENSG00000071655	2193	2861	3473	4030	5528	2180	2744	3087	3095	5571	8442	4577	2803	3392	3882	2604	7273	3036	1728	5474	1676	2009	2818	4530	5560	4460	4689	3996	3977	2472	1920	4415	2623	2244	6727	5102	3196	3941	4755	3830	3194	3227	2755	2447	7663	2356	2715	5168
1163	ENSG00000071677	0	0	0	0	0	1	1	0	0	0	0	0	3	1	0	0	0	0	0	0	1	1	0	0	0	0	3	0	0	0	3	1	4	2	0	0	1	0	0	0	1	0	1	4	0	0	0	0
1164	ENSG00000071794	4181	4421	6049	7266	4172	2856	2808	4179	902	1248	2107	9619	4018	342	7326	449	2481	338	2157	2863	6765	3851	3886	1871	10171	5760	2592	3836	5438	1216	3742	3990	3789	1189	2944	6090	1581	20284	2045	1878	3661	4639	1481	3469	7166	1299	1979	1099
1165	ENSG00000071859	4903	4890	1593	3637	2879	5115	1589	4603	1508	4000	3438	5695	2837	1652	2309	972	493	3049	3456	4120	3023	3525	2610	3060	3620	4280	4183	4410	2304	2302	1343	3773	4797	5223	6318	3679	2722	3224	2189	3301	3299	5426	2225	3192	4631	4223	1442	3405
1166	ENSG00000071889	2638	5964	1939	2291	3388	2798	1640	2802	2251	3243	3479	2785	2695	1544	3512	1977	2425	1450	3419	1522	3850	2460	1744	2432	3703	2834	2863	3792	3155	1102	4042	3095	4621	3041	4364	2794	1939	3158	1117	2488	2380	2971	1918	1189	4862	2709	1035	2776
1167	ENSG00000071894	11999	11656	9317	10544	23714	14501	7039	23206	5455	9704	7738	18686	14846	4491	3552	4828	7873	18500	7945	12413	6879	7908	6092	9941	13840	14549	4846	15824	10972	6296	8391	7357	11095	8829	8932	10972	8693	9865	8485	12644	11440	14548	3733	5128	10951	7155	5050	7778
1168	ENSG00000071909	17	55	8	97	210	25	38	23	216	57	219	78	20	26	237	60	29	6	3	37	11	34	360	541	447	1490	66	37	116	21	446	122	34	19	544	2	54	10	75	29	128	92	17	17	122	65	19	30
1169	ENSG00000071967	12726	9253	5269	4919	4491	5158	9258	2279	1783	2840	3016	3615	784	2943	9613	1839	25808	1209	359	839	13354	3824	26804	3799	3518	23746	474	1980	3390	10323	5349	61714	1728	3731	2372	3410	9699	3581	7204	2049	11208	8329	12921	7489	12038	2308	7197	4422
1170	ENSG00000071991	459	161	18	2	152	26	251	4	109	147	91	32	4	223	1	103	848	0	1	624	934	16	5141	68	73	209	3	2	82	402	72	4052	6	22	669	6	192	5	52	82	113	117	850	167	1452	1	369	21
1171	ENSG00000071994	2371	3007	2362	5242	2228	1708	1895	4969	2289	3298	3658	2096	3528	2610	1872	1718	2604	3234	2710	4845	3502	5055	1824	3058	2803	2872	3101	3550	8108	1959	1875	2408	4605	1755	5921	2483	1751	1918	5425	3678	2689	3670	1875	2435	2972	6676	1699	2467
1172	ENSG00000072041	7	499	42	224	4284	8	218	17	366	73	1748	690	0	2356	173	223	17	1	18	980	1	6	415	1889	2960	5375	135	0	870	3	4676	165	0	8	3	0	0	72	1917	745	8	6	65	4	237	0	15	340
1173	ENSG00000072042	3159	6756	1794	5647	5618	3366	2291	3402	3275	4405	3737	10393	8773	3565	4044	2373	4424	4477	3191	4536	3593	9420	5664	5561	5478	7496	2803	9053	6300	2179	3663	4433	5590	6818	7843	9481	2783	3638	6240	4749	5461	7893	1816	5458	11154	5566	2252	4799
1174	ENSG00000072062	6097	6594	4446	6027	5215	3769	2728	3049	4350	4786	4528	5874	4537	2490	3434	2806	8796	4203	2536	3984	2847	2969	6288	4509	4448	5255	2649	4944	14484	3553	4514	8905	4402	4557	6466	4780	4083	7272	5233	6689	3608	5909	3814	3841	8427	3874	2224	4228
1175	ENSG00000072071	3026	3616	5237	6693	5623	10886	5182	5095	2423	4180	3630	3834	5025	9699	3122	2281	10853	7913	1379	4150	2795	4046	6465	13125	7172	2522	8521	5376	2934	3810	7405	9862	5218	2104	6173	4052	2860	26618	9267	16611	4749	2650	4525	1819	12207	3618	4351	3412
1176	ENSG00000072080	1	0	0	0	0	0	0	0	0	0	0	0	0	0	1	1	0	0	1	21	1	1	0	0	0	12	15	0	0	0	22	1	0	0	0	0	2	2	0	0	3	0	0	0	0	1	0	1
1177	ENSG00000072110	31618	31585	16147	42087	107568	41110	6640	29638	12172	14088	27664	114982	28348	19763	34502	8778	16711	27715	13469	9567	14654	21295	113006	60142	24772	91953	10846	40554	14679	16948	16473	141306	38695	21885	23174	50016	19564	37643	14082	33196	28471	43126	46294	14870	71994	20684	7248	18097
1178	ENSG00000072121	4616	3258	2407	4253	7258	5398	2292	2573	4368	4149	2218	6675	5010	1708	2054	3011	3222	5324	1782	3958	2486	2850	3876	6862	8417	5967	1691	6726	4917	3771	3355	6072	5702	3044	3384	4296	2659	4857	2675	6792	4834	2168	2551	3182	6125	2547	2156	4318
1179	ENSG00000072133	86	1369	47	16	27	6	695	806	355	52	202	32	2	65	26	210	4	10	0	90	15	17	429	15	735	45	3	5	81	52	389	905	9	44	4	3	66	937	39	19	70	65	130	52	282	13	532	7
1180	ENSG00000072134	2442	5093	3231	3030	4189	2313	1078	2103	7574	3286	3997	5449	1239	4572	2118	6190	3046	2924	1478	1808	1548	2536	4192	5028	5130	7154	2356	1906	5766	1107	2211	4576	2677	1331	3066	4132	1503	9353	2125	6929	2207	2582	2071	978	4224	1127	1029	7438
1181	ENSG00000072135	11479	5226	2110	7951	4069	5528	3373	9971	2420	7723	3021	4638	12055	1560	5049	2272	5711	8595	14411	3409	7224	10121	3062	1589	5190	3174	5227	9545	3469	4613	2018	4963	16704	10317	3789	4762	6497	3406	6212	6163	6256	3831	2727	4876	3824	8726	4549	3449
1182	ENSG00000072163	3114	2504	2384	433	1390	1140	1234	467	1212	1660	1162	2095	651	1488	353	1137	264	494	604	641	731	867	14742	233	831	2129	119	1317	612	2962	264	22354	1967	1233	425	3418	4261	2701	1494	1211	1647	2231	5643	1310	6551	9769	613	780
1183	ENSG00000072182	13	12	10	5	4	17	9	10	3	12	34	52	11	5	7	0	4	0	24	3	7	0	5	2	54	17	16	7	5	14	49	7	33	3	9	1	12	17	11	4	32	6	3	3	5	16	4	7
1184	ENSG00000072195	2545	2744	965	814	2271	1059	771	319	711	694	1814	7650	271	2244	2448	993	5607	347	496	491	404	133	15751	893	4608	5461	544	283	640	1167	779	30364	1171	641	1117	769	1890	3903	1914	1611	1881	1849	7429	1342	7901	286	298	3252
1185	ENSG00000072201	656	1711	1932	950	453	1135	1968	967	6129	1479	570	2158	1561	798	411	3530	216	1018	533	1366	1743	876	1012	667	2476	361	1173	1374	2486	207	397	397	1197	1457	2056	686	426	2679	730	537	794	659	120	316	3284	703	1253	349
1186	ENSG00000072210	4425	12579	5523	5339	4594	4606	4275	7438	22956	8816	8935	10275	9404	8221	2488	16293	1476	8057	807	7997	9748	7980	9786	5027	10634	21245	7092	11906	15931	1851	4004	5377	4570	5684	3568	5887	1883	21218	3050	5460	6656	3289	4142	2190	11362	7083	5876	29191
1187	ENSG00000072274	13115	16718	70420	36567	13413	21277	3239	30619	4208	15586	54173	15931	22235	3842	52482	2533	15151	48819	21871	46256	45683	56878	35550	25925	86046	74298	14359	32836	15282	4451	22763	8104	41251	6071	29401	31479	6462	154697	33103	9862	16922	12789	7354	9730	72719	19314	3179	35948
1188	ENSG00000072310	6814	21960	13216	11908	7911	5920	3097	7986	13084	11410	32663	30961	23716	9295	7081	5970	27840	29190	11005	10438	15078	19436	25418	30425	18880	12163	7332	20716	18062	7752	21984	5614	13609	12044	8403	14266	4657	27736	8505	34247	8964	5432	6113	5533	14121	14549	3785	30862
1189	ENSG00000072315	3	1	0	3	1	3	4	3	2	1	1	0	3	0	3	0	8	1	3	0	3	0	2	0	2	2	0	8	4	5	96	331	5	5	0	0	4	2	6	1	7	5	4	1	5	0	3	1
1190	ENSG00000072364	12791	17332	10252	22706	12318	17922	9012	17002	19003	12991	4363	17378	9367	6858	6007	11433	6509	13400	7426	9725	23746	10999	17682	19291	13850	11950	6431	8681	18693	6106	11156	28233	12346	7384	5721	7365	7207	13724	6565	12375	10034	15382	8088	11084	21643	5480	11407	11287
1191	ENSG00000072401	4136	2710	1432	3275	4155	2659	692	3429	2107	1663	2562	2531	1709	1050	1971	1093	1922	2308	1936	2433	1991	2054	1967	2155	2211	2391	2466	3007	3342	1795	2588	2476	2537	2399	3963	4079	1147	1589	2936	4977	2223	9604	1435	3233	3149	1068	845	2557
1192	ENSG00000072415	3765	2239	1193	3984	4848	4422	2386	2662	5981	3707	1295	3524	6916	1539	2147	3043	3125	4007	1731	2830	4750	3704	3096	5230	3784	2918	2072	7246	4819	1314	2981	6351	5489	2628	2116	6150	1438	2770	2807	1433	3737	2038	1356	2159	4066	3100	2397	2392
1193	ENSG00000072422	2997	604	835	965	1914	3675	1731	1202	179	2299	344	460	6756	62	242	66	280	273	1213	1139	1508	2114	1365	338	836	2359	1011	3635	234	611	198	1442	614	771	643	336	1108	1080	2554	221	899	2226	1164	947	1370	205	2018	1041
1194	ENSG00000072501	11808	8279	9783	22012	9870	16351	5381	10016	5408	16701	5703	10269	12553	6050	12616	4707	9348	15899	15242	19488	15848	13459	11892	17245	26430	12911	19745	14421	12403	8035	10923	11844	25937	7167	13262	16442	4979	15258	16914	13154	15937	10499	6562	7991	17454	6519	5974	8438
1195	ENSG00000072506	2278	3401	3436	2245	2886	4131	1137	2165	4171	3436	3910	3343	2618	2752	4050	3875	2317	3240	5667	4699	2650	3519	1983	2976	2264	2586	5101	3787	5826	1795	3400	2236	4341	3222	6424	4235	1956	4482	4208	4127	2931	4963	2370	2192	3942	2469	988	4610
1196	ENSG00000072518	7959	7746	4511	10141	8022	9769	2305	9444	10307	9364	6949	10201	8915	6281	8529	8819	6903	7027	6145	6876	4429	5806	3439	8657	9285	8533	5047	12327	11759	2422	4205	3221	6806	4253	11768	6695	3568	10240	3347	11394	5943	7934	2283	4512	7899	5087	2761	7216
1197	ENSG00000072571	992	3842	667	2273	4776	3239	390	3258	492	1698	834	2998	813	248	2898	261	2018	3760	2114	1711	3705	5072	488	2738	2180	1722	1598	1616	2871	598	1599	165	2196	632	2160	7363	524	3223	6633	1408	1447	2672	832	2353	2630	1511	925	909
1198	ENSG00000072609	1264	2418	2552	1722	3384	615	1227	2153	2327	2360	1172	2387	1009	1383	1193	2210	568	542	67	372	2246	2475	2040	1218	2083	4522	332	2336	2456	1582	1903	2490	2512	1619	4425	327	1790	3734	526	2552	780	888	1550	874	2077	1607	1555	1892
1199	ENSG00000072657	100	8	3	26	17	5	94	191	6	326	6	2	238	9	0	6	25	58	10	390	1371	22	46	37	23	3	10	55	14	11	142	701	106	545	17	2	246	6	425	34	268	11	400	37	13	99	95	1
1200	ENSG00000072682	2591	2981	2550	3554	13106	3755	1525	5352	1816	2402	3106	14350	2783	2467	7031	1285	4157	4341	2589	2598	3261	4513	2893	5610	2814	9109	2630	2927	2267	985	1561	6392	5327	2282	5973	5092	1562	2456	2704	5641	1685	3258	4607	2429	4420	1526	1732	2006
1201	ENSG00000072694	687	553	254	451	463	37	119	81	161	248	122	385	24	68	786	217	173	486	55	104	41	178	916	99	152	163	9	68	453	1028	181	2294	207	113	363	334	1482	42	212	313	254	323	939	455	1326	129	39	149
1202	ENSG00000072736	3539	2829	3321	2641	5516	2996	1207	3610	1702	2664	1732	2676	3306	1578	1425	1698	3430	3172	2151	2458	3435	1768	2745	2554	5075	3639	2539	3987	4066	2556	3869	3216	3869	1505	1097	2060	1366	5147	1870	2272	3436	1978	1470	1830	4950	2375	913	3647
1203	ENSG00000072756	1722	989	939	1322	886	1611	1059	1267	646	834	555	470	1255	506	1203	453	968	1538	656	885	988	1316	1044	373	819	680	676	1425	760	664	722	1725	1205	783	1299	1605	868	652	2018	1127	1248	1946	428	1389	1055	1177	772	663
1204	ENSG00000072778	9207	12001	6001	18741	12152	12662	13921	8466	21234	17617	20282	13354	10666	12011	5892	21005	2383	17182	7466	9411	12707	10542	10881	12814	14566	8214	7360	10950	11826	7861	5692	14283	14181	10769	10538	18550	8646	14847	11774	15496	9663	20736	7764	8690	8882	15043	15570	20367
1205	ENSG00000072786	5140	5358	1942	4586	7117	6127	1413	3589	1201	3886	1647	4566	1538	979	2233	1363	1453	4167	2983	2493	3165	2522	2963	4636	1697	6161	1243	4171	2561	7245	1958	2881	5734	2471	2395	3962	4332	2942	3791	3069	3516	4055	2162	3173	4360	3047	1901	965
1206	ENSG00000072803	4327	5019	3743	5221	3195	5234	3665	6830	5787	3458	1484	4263	2581	2225	3365	3135	2542	3632	2460	3277	5856	3506	3689	4264	3443	4607	2207	3220	5826	2297	2395	6195	5866	2019	2342	2879	2364	8396	4189	4803	2681	4076	1778	2949	5827	2692	5947	4269
1207	ENSG00000072818	1523	1179	317	939	1705	511	561	249	476	1286	1774	1220	197	254	565	680	735	1241	148	594	238	206	540	481	542	553	101	569	767	3641	665	507	866	406	801	304	2325	733	705	1523	1087	547	214	1404	1434	710	194	658
1208	ENSG00000072832	610	2734	8284	229	750	580	721	1178	1141	461	2551	2057	81	6025	2456	252	4006	162	78	1620	353	406	1284	530	1225	2229	713	445	277	700	367	2354	434	918	1096	165	704	2656	1624	4521	586	615	723	281	1666	93	257	1240
1209	ENSG00000072840	1723	3217	1701	750	3875	761	1618	2542	1480	858	1443	3598	133	1873	4330	905	5573	513	126	3006	643	631	5972	3052	3666	6265	210	555	982	2398	1765	8239	334	402	2125	251	1956	3529	2115	6524	1099	1463	2537	767	5050	152	796	1964
1210	ENSG00000072849	2323	2683	1031	2708	2502	1679	2244	1908	1731	2093	2538	3007	1419	1650	2267	869	1058	2642	1503	3536	3774	2399	1708	2156	3142	3861	3035	1972	2690	1916	2454	2217	2818	1963	4036	4149	1674	3891	2933	2813	2414	6211	1705	2355	2650	3961	1667	3366
1211	ENSG00000072858	589	676	156	1861	583	673	252	241	509	1531	55	291	849	216	104	363	196	167	536	340	439	1041	280	286	153	106	303	675	1111	1001	618	203	161	219	506	1687	1066	196	1168	2251	1954	134	79	975	903	158	201	78
1212	ENSG00000072864	3158	3870	4344	3919	11669	4479	869	2998	1489	2814	4405	6359	3329	3380	6757	1809	6940	3096	3502	1501	3515	4143	10150	8408	8072	5326	5057	5184	6428	1875	6131	5410	3391	2068	7928	2494	1385	5140	3699	9526	2154	4607	4586	4319	10380	1893	871	3926
1213	ENSG00000072952	7604	6891	815	1141	2890	2536	1861	2379	1519	1996	1022	2010	766	4346	752	2122	583	587	328	766	1907	2212	34525	653	880	3289	149	2128	1505	4197	717	66189	1207	1895	1024	928	6660	1159	4201	1845	4488	5562	14360	2643	16877	585	1231	896
1214	ENSG00000072954	1463	206	268	709	92	260	643	275	725	1301	137	184	2708	110	131	248	138	999	236	130	2506	1079	340	97	332	217	248	1315	347	181	391	623	486	1093	272	463	1492	193	1243	365	606	265	180	307	200	266	976	339
1215	ENSG00000072958	2773	3759	4488	5342	8351	3858	1400	2776	2758	3385	3259	4643	1450	1362	3035	2178	3730	1958	2208	7711	1758	2262	3327	3809	3216	6994	2079	2839	3871	3444	3176	5835	1925	1917	4723	3226	3128	3961	5228	3672	1997	3140	4096	2825	4963	1441	1858	3483
1216	ENSG00000073008	6778	5736	3866	10692	3470	8747	1510	21165	1417	2685	2990	5359	4094	2161	5344	1311	2799	5304	5194	21725	3123	3824	4064	7208	2662	5756	5479	6144	1979	1352	4194	6987	5724	4257	4105	9511	2296	7310	10202	4198	5772	6665	3000	5711	3616	6397	2363	3825
1217	ENSG00000073050	2113	1734	3187	2259	2714	2849	1430	2195	1575	2835	2401	2907	1839	1076	3768	1303	4867	2109	3238	3282	1622	2029	1414	1932	2516	2066	2445	2326	1789	1909	2878	2158	1449	1484	3371	2840	1880	2886	3957	4130	1791	1818	1428	1726	2658	1441	1196	2383
1218	ENSG00000073060	2346	3778	2133	6374	3370	7409	1415	14671	1020	2625	2979	4438	2948	349	1456	802	8898	6438	4982	24440	1595	4161	2533	2840	6087	6195	5580	4302	3428	1612	4816	2797	2800	3695	4690	7633	1652	2332	12282	1165	4894	5443	1792	1313	2923	5357	819	3351
1219	ENSG00000073067	543	12	14	474	211	3704	33	14705	81	1964	30	11	1700	234	57	101	258	1329	1102	3016	2085	298	13	172	438	91	208	2923	45	28	258	8	170	305	2006	28	42	350	9280	251	7228	226	62	26	26	2349	11	31
1220	ENSG00000073111	4778	3763	16143	5182	11351	8549	601	10536	1867	7112	3102	8179	6660	1657	11451	976	6564	8306	8821	11918	7472	4438	2333	9112	20934	9140	6520	9151	6004	2688	9355	772	2602	1529	9177	13013	2127	22643	7889	6024	4139	4271	2616	4096	9701	1930	1318	5497
1221	ENSG00000073146	60	26	53	33	238	17	15	21	16	23	416	144	2	6	134	2	38	12	6	19	13	30	119	38	59	93	67	25	110	64	355	23	453	22	35	8	107	197	77	11	73	73	32	23	29	21	3	43
1222	ENSG00000073150	35	3536	3991	266	386	11	86	48	864	84	8542	2921	12	840	4073	363	46	33	25	166	92	81	576	916	2289	8517	427	69	794	54	577	33	3343	77	294	487	94	11940	285	44	39	90	574	18	1484	183	59	4309
1223	ENSG00000073169	2185	2637	2745	1628	4364	799	1934	1723	2144	2428	3994	5440	2243	1648	2066	2185	2203	2078	821	2086	1268	889	1827	2083	3057	2147	2015	2743	2130	1617	2567	1881	4823	1984	2153	1771	1534	4623	2172	2980	1889	1485	1423	1267	3129	1012	1546	3340
1224	ENSG00000073282	50	29088	88725	5665	58692	11	2298	36	17962	3636	72552	31768	238	18925	34072	8295	17682	71	182	37	19	107	22288	47279	98332	53918	1860	253	66827	158	16636	26	71	1261	13923	22	329	99127	116	15413	351	16	11490	1864	85901	19	781	74199
1225	ENSG00000073331	3655	2243	1370	3226	1985	949	1297	1146	1496	1705	1239	3862	5053	1019	1419	815	1906	3971	1123	642	2588	1735	2147	2443	3219	1250	144	5117	2451	1922	1150	4707	6216	602	2595	575	1392	1691	1846	2076	1896	1976	1118	3267	2693	639	1211	1577
1226	ENSG00000073350	25873	3654	6614	15761	3225	15417	6759	21988	11766	18490	3998	7372	18750	4755	937	8304	5055	30569	20710	16070	24839	16996	1747	4534	4638	3009	12402	20956	8951	5317	2058	450	40620	22573	4126	10376	7747	3370	11362	11977	15199	16928	1115	15885	2683	23050	8362	4030
1227	ENSG00000073417	3676	2647	1388	3474	3789	4240	2866	8201	1331	3682	806	1958	4904	1566	2242	1141	523	3635	3392	3941	4298	5970	2754	2709	6608	1266	4394	5749	2038	1851	1943	6703	13862	2917	1970	5264	3322	2415	3548	1245	4537	5952	2329	2890	2875	5472	2843	3007
1228	ENSG00000073464	5260	230	89	17229	480	3888	420	631	39	3109	59	348	428	31	32	61	37	4667	825	1578	1895	1106	174	199	283	348	55	1215	1206	695	170	670	531	938	1408	2195	2124	609	1539	74	2116	2206	139	1257	429	290	399	60
1229	ENSG00000073536	1431	1370	3092	2691	1413	1977	690	2638	808	1216	1223	1416	2193	1346	628	833	2288	2389	1209	2209	1403	1008	847	1150	1858	1945	1311	2090	1752	704	1506	1320	2060	476	1284	3149	1005	3426	3051	1958	1380	1884	696	996	1998	1811	636	2220
1230	ENSG00000073578	13945	7501	5479	10746	13258	9582	8708	6426	7505	12524	8758	9436	9081	5889	13235	5442	4765	19807	13123	3256	4696	10319	8593	16632	8670	17599	3542	11741	8532	6035	4120	8011	14907	7700	27798	7431	5697	7449	7317	9259	10642	10130	5616	5491	7778	9531	8997	13049
1231	ENSG00000073584	3950	4394	3355	4303	3678	12429	2521	4797	2424	3643	3929	3818	4141	2467	2591	1479	5703	3920	1617	5544	3726	3898	4977	2759	5186	3276	3457	4448	7952	2894	2789	5298	4647	1961	4069	3272	2785	5173	6006	4128	17433	3742	2438	3097	7981	40097	1816	4572
1232	ENSG00000073598	3	8	4	4	0	3	3	21	5	12	6	3	7	8	0	4	4	15	1	9	8	2	3	3	19	5	7	12	11	6	11	4	8	4	4	1	6	19	18	11	9	4	4	7	9	5	1	17
1233	ENSG00000073605	5333	1846	521	2798	725	9511	906	1658	460	6208	498	1250	2218	742	722	198	437	12294	51542	1247	6553	5452	375	1469	1152	368	477	5736	2523	2628	811	346	6912	2470	3186	288	2668	984	2534	324	26851	1317	448	3846	740	11447	1731	641
1234	ENSG00000073614	6898	4534	6690	10355	9671	4867	4118	8240	6287	6093	6316	8165	9159	2882	5639	3560	5008	7062	5339	6348	9782	3821	6549	5816	12338	9215	5752	12229	8590	4771	10634	7413	5505	4285	12229	7433	4599	8352	5206	6714	8477	3774	3550	4236	13087	3849	3279	6712
1235	ENSG00000073670	158	52	498	31	200	14	47	68	88	70	61	90	4	32	14	85	39	60	18	240	25	38	202	21	533	148	46	10	159	47	247	152	89	22	75	219	47	124	235	46	166	30	24	71	94	51	15	105
1236	ENSG00000073711	1770	2950	6462	1216	4455	697	6003	902	3167	1324	1554	3351	146	2242	4133	1740	3052	178	779	1038	979	455	5396	2343	10154	1849	849	379	7685	453	1845	4285	972	550	1557	3101	1030	12389	1687	5797	1057	1484	1611	1063	5665	234	4755	1478
1237	ENSG00000073712	3699	5156	2889	1848	6797	1763	2481	2892	569	1866	1253	2932	375	2296	562	825	1809	998	374	9188	1990	1356	28145	1376	1693	5588	294	1532	924	3040	1238	39746	2662	2289	1080	929	4348	1941	3561	1594	2327	6367	6865	1993	13232	1105	2211	2304
1238	ENSG00000073734	10	0	1	312	15	8	11	2	28	19	21	18	0	6	6	14	2	4	5	4	3	17	1	23	16	17	5	8	44	0	249	4	1	16	8	0	3	12	8	6	9	1	1	81	21	0	7	6
1239	ENSG00000073737	121	177	810	5987	162	184	191	93	3875	2467	2090	903	66	1468	603	1892	124	278	81	72	23	847	55	946	1967	152	2773	307	1776	59	58	44	20	1078	424	15	75	91	51	2261	128	96	97	6336	1695	14	28	514
1240	ENSG00000073754	1	2	3	0	3	1	0	0	1	1	2	0	0	0	10	0	0	0	1	2	0	1	1	28	1	1	0	1	0	0	40	0	0	3	3	0	0	0	0	0	1	0	0	27	0	0	0	0
1241	ENSG00000073756	1678	672	568	1632	10804	430	142	4322	176	612	8320	380	116	1475	2647	150	388	3160	357	632	827	259	5843	4168	3069	658	843	3698	217	259	469	6462	546	543	775	255	743	1137	1656	849	10555	65786	472	8111	2421	508	221	3614
1242	ENSG00000073792	7764	4882	14247	18849	17040	6601	1453	16102	1250	3710	5739	6669	4129	4293	3823	203	2716	6255	4487	10231	14839	11007	4800	22552	9205	14248	5871	6728	496	2284	3096	1134	1052	2330	14599	13865	2697	27563	9487	19084	5073	8805	1339	12742	1319	1908	2516	4945
1243	ENSG00000073803	10912	4067	8396	4126	2848	2293	2112	4508	1988	3771	5928	3418	6742	1346	8151	871	1302	4771	3286	4426	7534	5475	3327	4449	6750	3843	2549	6982	5219	1629	3127	2362	4159	2905	4989	2409	2620	6358	4507	2541	5983	4442	1137	7424	11157	2140	1790	4962
1244	ENSG00000073849	7067	2242	2542	6610	4856	7863	3685	12406	797	5847	310	2269	44317	464	1171	1635	1881	2687	2842	24809	6191	6296	3566	1134	8005	2693	2263	32329	2340	12443	1595	4616	3612	8305	1334	1552	14041	3220	11104	2906	15397	916	1361	4471	17729	6095	1774	758
1245	ENSG00000073861	183	216	19	162	73	10	30	15	31	80	21	34	10	8	17	23	46	82	9	42	11	30	50	94	16	20	1	147	63	522	296	24	120	18	92	34	135	16	49	69	55	34	7	252	140	26	17	22
1246	ENSG00000073905	59	87	50	60	48	91	34	94	29	69	21	118	30	76	56	58	62	93	108	36	80	113	52	40	13	63	58	122	91	25	46	30	40	59	70	53	21	46	28	44	27	58	41	24	71	50	33	26
1247	ENSG00000073910	2637	1545	1394	691	793	7307	2421	1142	938	3336	726	1961	3229	308	199	535	119	1589	328	1445	3436	3455	9264	236	2163	765	341	2195	552	2602	715	9139	848	978	218	244	2879	835	2341	1377	2262	1676	2140	1618	4389	321	2301	793
1248	ENSG00000073921	13389	16099	12881	29943	19995	18355	7035	17065	15330	14858	15046	14501	16483	9008	30470	9772	9742	15149	9488	27741	8388	17914	19415	16287	10589	35256	15218	23103	20881	10920	6979	25754	13908	15470	16939	73111	11675	9761	10862	16815	16192	47123	10214	11677	21747	14142	8178	15786
1249	ENSG00000073969	6942	3099	5738	6490	2791	5392	2081	2660	5411	4000	2093	4341	3657	1767	1498	2653	2568	5708	4718	7548	5032	6383	2737	2429	2822	5407	3738	5932	6571	2086	1524	3363	9874	2673	4344	4681	2082	4417	4627	2702	5108	3637	1981	3951	4006	6345	2190	3469
1250	ENSG00000074047	779	9494	4839	6638	1231	630	284	474	464	193	7656	799	57	5153	4244	108	128	346	2263	92	538	809	2999	902	2977	11616	177	339	337	1827	135	2498	1065	302	390	102	1103	14832	1019	239	2233	778	1049	854	8766	112	227	11569
1251	ENSG00000074054	7651	7919	6803	8611	10696	7398	3897	7708	6958	4772	5525	14180	5567	3301	8983	4440	10877	5445	3356	5915	5654	4441	11441	7743	14932	15058	4631	6845	6327	4043	5142	12215	6901	3207	8971	5544	4114	19201	6290	11826	6411	4990	4129	4156	13889	3228	2672	6197
1252	ENSG00000074071	2420	3779	2901	3552	6681	4109	1887	4688	2800	3354	7852	4031	4278	2944	5911	2301	6606	4480	5510	3008	5482	3212	2401	4358	2845	2814	2487	5456	7156	2165	3640	1251	4900	2244	10907	3048	1944	4610	2755	3833	2512	4644	2959	2774	4088	4510	1500	3037
1253	ENSG00000074181	15978	37327	80875	29420	53006	28950	3468	29082	43471	19156	45897	82002	2140	40417	28473	45870	71079	7489	6112	17687	7108	8597	49030	28776	85537	97294	10717	19382	75254	34080	25529	32745	10148	22550	22305	30208	34579	64453	19779	88221	21151	38817	23651	13971	50985	6374	4648	151075
1254	ENSG00000074201	5577	6513	5813	8550	8151	4908	2468	8654	3784	3557	7703	7554	5677	5030	6855	2876	4961	5275	4819	10861	2284	4330	2859	5245	3157	8004	4524	6542	7499	3478	3683	3255	2560	2366	15262	8665	3074	3379	5750	7821	3676	14006	1592	2224	6504	6403	2314	6799
1255	ENSG00000074211	25	6773	3574	3027	2912	711	276	44	13569	1956	5058	1943	46	14078	8096	6376	144	24	90	16	248	105	61	5058	3477	8465	2449	52	6571	5	501	792	208	252	9408	9	32	5213	139	19017	10	14	5288	7	427	501	38	11717
1256	ENSG00000074219	1301	1101	1736	1284	2134	1718	1626	1348	336	2915	1890	2422	857	492	3217	247	7243	1291	397	3947	483	771	3141	1539	2754	2250	1688	1329	423	874	2279	4156	486	465	1205	542	1542	3244	2265	1235	1156	2151	1582	732	4892	729	1631	1533
1257	ENSG00000074266	1389	1190	583	2210	1593	1219	722	1848	975	1584	1446	902	1466	648	2237	561	1466	1556	1311	2836	857	1582	700	1576	1071	1804	573	2053	1795	1038	1240	1210	1022	742	2407	10032	948	806	1481	1287	1241	3471	489	1141	1499	1739	794	1077
1258	ENSG00000074276	304	49	15	2201	96	988	567	758	25	20458	53	77	9987	104	122	16	250	10105	4893	946	2694	4197	27	74	50	106	391	6806	58	219	140	58	32751	17475	172	38	638	161	3671	156	1331	18794	21	5396	39	6619	1287	62
1259	ENSG00000074317	3	60	74	4	170	3	2	3	5	6	58	98	3	9	132	1	4	1	39	1	2	0	23	236	9	29	4	1	1	2	36	12	30	7	89	0	1	86	0	8	3	16	10	5	5	0	1	21
1260	ENSG00000074319	3826	2885	2051	4661	4043	11433	2168	5077	6002	4719	5557	5089	4915	2923	6575	3499	2344	4672	2406	15375	5408	3528	2831	4933	4264	8859	4682	5729	5213	2487	1806	3199	3275	3571	6220	6237	2566	3526	4493	5283	4184	8212	1498	3644	4239	3626	2175	5254
1261	ENSG00000074356	4525	4928	2257	5337	5638	3640	3696	6282	3381	4355	3102	5732	2804	2062	2524	2180	2901	6105	2441	4215	5290	3939	4793	3821	7479	7869	3994	3768	4134	2611	3065	6626	6609	4310	3247	6125	2454	7490	4031	4541	5950	6148	2540	3308	4800	5091	3193	6885
1262	ENSG00000074370	8723	2640	1121	10675	7478	12313	5362	11653	1100	38804	761	1630	19367	565	936	2867	1456	8890	9189	1485	16463	21681	4982	2860	1873	2256	16405	12444	3458	10733	1414	4050	4711	7926	1403	1364	16146	961	5805	5305	12666	9889	1418	6741	7749	6420	13596	1713
1263	ENSG00000074410	500	14280	20553	5898	12922	7441	866	9938	19468	5015	45026	33905	9378	30190	30195	20551	932	1828	2607	362	689	4275	8866	19131	28851	30447	7388	5773	33406	247	5486	16810	6678	3955	12874	2050	1179	24281	458	30979	3883	6358	19518	5384	25351	960	2908	17937
1264	ENSG00000074416	15516	5233	11890	18810	2753	1949	3768	10106	63662	18497	2798	2124	26882	4243	7037	21366	415	9431	8071	3221	11729	18389	12527	4720	7868	5668	3887	27525	9653	3606	641	16742	36774	6949	9379	4013	4291	2878	3639	1082	11821	6950	4851	5358	11558	4320	4102	5012
1265	ENSG00000074527	4102	1319	493	2418	479	1801	7186	1744	573	1937	1224	1345	2980	228	308	528	115	1264	456	1476	1090	1936	4570	790	1121	3354	502	3046	1289	1711	696	6253	792	1408	837	774	3919	556	2671	303	4016	2807	1455	2108	2262	610	8035	669
1266	ENSG00000074582	1486	1779	680	1854	1724	922	889	2700	1002	994	1042	1397	1497	737	669	795	1934	1812	1014	2249	1252	1040	643	907	1544	1405	1211	1815	1564	691	1116	1192	1402	826	1537	1331	1024	1207	1994	1063	1061	1322	680	842	1159	1568	763	1188
1267	ENSG00000074590	1498	1140	1809	1544	3202	964	1033	2392	406	3919	1474	3260	833	1422	1099	396	8276	1171	248	2753	798	859	3477	531	2896	18750	538	1480	646	1114	1535	4867	779	876	1615	2009	2259	4430	2128	1051	2149	2075	1918	1067	4503	514	612	1192
1268	ENSG00000074603	4676	5015	3326	4606	4100	3932	2891	3489	2834	4114	2361	5056	5004	2366	3073	1830	2767	4476	4461	3605	5612	5935	4819	3732	4619	4795	3810	5316	4911	3061	3045	7153	6366	2644	2879	3484	3438	4598	3279	3954	4982	3617	2743	2901	7197	5647	2600	4741
1269	ENSG00000074621	1142	1129	877	1057	1900	3132	711	1207	662	791	588	1249	2548	408	757	375	1523	955	1932	1138	2099	1120	783	638	1536	673	1109	1946	1169	705	717	1249	1405	454	747	834	808	1106	1421	1233	1460	875	699	599	941	1349	651	1574
1270	ENSG00000074657	5442	3592	5333	3901	8885	5608	2446	3350	3520	3969	3486	5719	3609	3093	3987	1879	8700	2780	1354	6347	1511	2181	8937	5344	12408	14125	3873	5979	4865	3884	5758	10632	4367	1969	4199	5220	4247	15629	5764	4802	6365	7393	5488	2369	12339	1751	1308	7873
1271	ENSG00000074660	897	571	335	1169	525	512	382	564	319	744	163	345	209	138	408	195	347	608	112	650	678	428	1408	216	316	663	133	1120	292	1108	266	1809	723	953	306	477	1271	580	669	520	741	790	717	638	1104	541	347	491
1272	ENSG00000074695	15573	8635	8641	19227	9880	8959	13492	16285	10370	8788	5170	10935	27222	4533	7592	4373	8877	14871	1688	17376	12093	7271	9241	8694	20800	17969	6121	18882	16200	7539	13081	13595	10055	5805	11597	13166	8262	13185	16881	8530	15430	18077	11903	6372	22670	10717	10954	9897
1273	ENSG00000074696	5740	10350	13114	10606	8939	13799	4864	12145	2343	7569	5093	7557	13050	3835	6942	1813	5853	14922	8080	13742	11954	10591	5006	6104	8100	10382	11225	16297	6877	3557	6548	4898	10494	6278	8124	17207	4106	15001	9631	8388	7950	7509	2430	3763	9188	10613	10118	10688
1274	ENSG00000074706	542	405	70	371	184	47	198	116	335	466	30	208	54	37	33	127	120	207	82	101	162	198	155	86	195	70	22	257	674	1075	349	98	279	91	391	62	648	54	159	127	195	77	35	354	834	116	144	110
1275	ENSG00000074755	7510	6392	3379	11665	6212	6657	6354	6243	7722	16265	4786	5444	7042	6663	2862	6374	903	9400	5432	7167	11629	9372	17238	7820	11862	10519	5809	12024	6585	5935	4797	13562	12682	7313	4699	8093	5952	12595	6094	12950	10652	6094	6949	5467	11177	6780	6228	9964
1276	ENSG00000074771	0	0	1	0	0	0	0	0	0	1	3	2	0	0	1	0	0	1	0	0	0	0	0	0	1	0	1	1	0	0	55	1	0	0	0	0	2	0	0	0	2	0	0	0	0	0	0	0
1277	ENSG00000074800	31731	71485	39681	67259	180931	63814	16941	86563	72722	79830	100594	164164	40241	60517	85036	59602	42173	86357	62403	51941	44668	35903	42128	120902	108322	116960	49191	67064	85553	33600	75023	42166	55897	43862	144253	189202	36729	88941	52925	43186	32382	73451	87721	41838	113443	36545	16956	34374
1278	ENSG00000074803	4	3	0	1	3	2	8	39	3	6	4	5	1	0	9	0	9	31	1	0	0	1	5	1	39	2	0	4	4	1	188	21	6	10	6	2	0	10	1	0	21	3	3	5	8	2	0	2
1279	ENSG00000074842	6558	4931	4388	10907	8925	4219	2346	5398	1677	6028	4739	5640	6836	2226	3006	1433	5820	6715	3782	5579	5514	5012	2073	5409	3025	5759	4286	8467	4279	4248	2248	3083	4180	4515	6110	6452	5114	3428	4382	5090	3651	5682	5029	6940	5287	5551	2828	3762
1280	ENSG00000074855	2406	430	1313	2066	1149	1053	849	378	3042	2337	1060	1889	1366	2173	1255	2856	4487	1793	952	687	1080	1549	1322	724	1451	912	1573	1214	1250	622	489	1418	608	1280	1220	1516	792	871	690	2700	1701	916	611	811	1635	652	839	2057
1281	ENSG00000074935	1141	1216	674	3645	654	695	2374	864	582	1004	684	891	850	547	564	375	865	1505	449	796	1455	1043	835	624	2169	1042	681	953	961	533	895	2405	2487	826	1292	861	637	461	1195	593	1018	932	429	1434	1201	1281	961	445
1282	ENSG00000074964	6138	3583	1490	4083	1653	7115	2402	18628	10709	8876	1422	2737	13529	3315	2891	9718	807	7380	3131	5344	6008	4603	5601	2224	3171	2074	3583	11179	5042	2261	899	7502	21270	7696	5606	2493	3180	2637	5602	2341	7936	3119	2399	2840	5493	7631	2123	1648
1283	ENSG00000074966	270	171	57	183	51	67	54	47	289	250	26	35	58	21	23	138	256	151	73	75	48	233	51	46	70	11	33	193	165	424	190	61	226	57	126	29	219	22	144	95	135	60	33	350	180	62	20	148
1284	ENSG00000075035	279	1078	433	17	11	5	52	6	34	380	116	37	21	84	80	76	1671	4	6	63	11	14	7231	24	962	68	0	21	78	127	50	5639	2	11	1	13	86	627	1162	8	72	204	1296	7	4870	0	43	24
1285	ENSG00000075043	3	13	2	12	9	25	6	6	6	2273	51	4	14	2	3	5	78	859	6	3	5	3	0	9	11	4	120	18	2	23	70	70	3	3	2	3	2	2	51	1	56	2	8	3	5	18	3	9
1286	ENSG00000075073	729	308	74	66	289	156	99	86	351	348	63	54	124	314	30	516	55	37	126	84	76	68	7215	11	104	140	320	93	187	142	46	10208	139	84	135	19	472	126	57	154	145	480	3572	158	3525	83	54	562
1287	ENSG00000075089	988	2167	1311	1519	1407	1482	691	941	942	1039	2199	1478	713	603	1165	596	1399	1839	753	1840	733	903	2116	1514	1901	957	1872	1005	2183	801	1735	1423	998	776	2127	1523	692	1099	1834	1013	1265	2227	710	961	2186	1067	577	1493
1288	ENSG00000075131	394	501	584	577	647	531	211	1045	296	630	717	487	633	295	767	157	442	1067	1014	1214	521	517	228	738	669	433	837	899	878	294	771	389	405	239	620	1362	280	519	502	535	526	516	267	494	1491	799	276	501
1289	ENSG00000075142	11251	5100	1966	7751	4054	2379	1877	7225	2435	5592	3807	3878	2687	2003	4400	1721	5713	6237	4025	4136	25066	9404	3414	2284	5473	4370	4779	5716	4128	4026	3009	4658	13400	3420	5899	7707	3744	2822	4650	3880	5970	7373	3833	15768	3817	3847	1910	1934
1290	ENSG00000075151	9013	9237	4900	10367	9269	10415	3165	9563	6734	9891	6304	7803	12425	5039	7259	4330	5362	6812	3015	6604	10231	7074	11270	10286	10705	14417	4180	11248	7216	4312	7256	15168	14476	5751	3232	4208	3777	9826	5508	6484	8986	8290	4354	4731	14641	7157	4249	6095
1291	ENSG00000075188	977	1780	1544	2151	2046	1837	439	2404	860	1194	2347	2303	785	928	1687	601	1284	1806	1714	2748	1206	1417	629	2208	1776	1898	1949	1054	1849	728	1490	604	760	553	3625	2411	729	1100	1472	1595	1205	2781	789	945	1789	1115	471	1518
1292	ENSG00000075213	749	1289	1031	726	2859	304	389	2279	176	363	617	1144	92	239	206	192	860	719	950	206	1560	1101	4557	4505	641	874	758	358	271	748	378	8247	214	240	4711	81	619	362	1757	145	568	1000	904	1718	3281	238	381	226
1293	ENSG00000075218	1299	2335	1350	1927	2748	3293	230	1909	386	1903	1130	4129	1178	239	2802	243	1746	1815	1701	2000	1096	2397	393	1637	3186	2417	1991	2574	1389	415	2075	154	2436	984	1279	2897	552	2905	1737	1342	1277	1260	686	812	2992	848	752	905
1294	ENSG00000075223	11710	4261	807	907	34349	3953	7744	1643	931	4165	3563	5906	1781	1580	9846	584	5812	6178	2621	1988	10149	4741	19561	14982	13433	27490	1547	8142	5820	3859	10069	18964	20672	2648	16535	15614	2688	3184	12026	3312	4862	12064	13882	12841	10268	3800	6193	1196
1295	ENSG00000075234	2421	1438	909	2341	1368	2760	2037	2943	890	4273	828	2692	9121	373	849	749	1705	6746	2437	2459	3132	2057	1183	1226	1652	965	1688	7396	1476	1116	1571	2155	12274	4024	937	1244	1909	1545	3224	1571	3075	2052	1177	1101	2131	2336	1926	847
1296	ENSG00000075239	2422	2830	1331	6501	1968	1650	6520	4965	1620	1579	2082	1143	4491	1320	1844	1549	2279	4180	1585	9508	1181	1854	3304	1298	1030	1271	2488	3008	2611	1482	1351	5016	843	1537	2484	1232	1889	1382	2135	1931	2099	8728	1198	881	2525	1909	4630	2913
1297	ENSG00000075240	2581	3789	1928	7498	3278	1540	2389	4783	3958	9686	4654	8410	14383	5559	6849	2879	4589	7611	2475	1837	3528	4867	2433	3409	5367	3791	2357	11149	3489	1402	3798	2377	13594	5978	2888	3197	2419	4965	1591	9820	3836	2396	1392	1740	6364	3076	2848	2079
1298	ENSG00000075275	1447	21035	19101	13761	33350	5965	6670	7563	16220	6381	22216	67588	12318	17864	41313	11885	15881	6538	3867	1834	4615	6085	6276	30752	39838	53813	2693	12332	13222	2586	10281	1362	10594	2155	10173	14162	3668	57902	2700	35017	7083	5562	9466	3426	32484	1529	5564	17985
1299	ENSG00000075290	36	21	20	11	11	13	19	23	1	6	6	5	5	3	0	8	9	9	11	118	24	39	4	2	179	7	2	45	28	8	41	3	53	11	16	26	12	21	109	6	68	23	0	15	3	20	7	15
1300	ENSG00000075292	9381	6553	5313	7598	10896	6971	5700	9706	5796	5388	2981	8773	9398	2900	6925	3431	9013	7914	3691	7487	7666	6681	6494	3652	14126	7912	4657	9237	8204	3514	5505	9471	13236	6155	10250	9256	3564	12091	10633	7615	8328	6601	2548	4038	9843	6170	4845	5267
1301	ENSG00000075303	2523	3109	1019	3314	1605	1553	1761	1813	1385	2339	1269	1996	1517	726	4281	678	2097	2496	1728	2430	8482	2716	1384	1124	6539	1660	1663	2515	3568	1209	1814	1315	3884	1674	1537	3952	1152	1843	1413	1671	1973	2639	1209	2878	2839	1362	1615	852
1302	ENSG00000075336	882	727	633	704	1215	358	803	828	785	856	707	651	1329	873	539	477	1404	1560	581	1755	885	1010	896	509	1384	990	512	1258	1786	495	887	1125	1787	577	2188	866	477	2637	1609	1161	954	1064	569	519	1815	917	827	1609
1303	ENSG00000075340	203	490	4731	43	1862	31	224	46	91	262	1666	413	33	122	359	208	34	43	15	19	20	26	694	256	1448	2628	211	68	70	355	255	802	33	50	110	31	278	2491	78	99	171	43	380	139	495	37	75	3557
1304	ENSG00000075388	1	0	1	6	1	80	1	7	0	3	4	29	1	1	2	4	2	5	0	13	8	3	0	0	21	1	338	2	0	0	562	1	0	11	1	4	6	10	7	0	4	0	0	0	6	3	1	0
1305	ENSG00000075391	8723	5413	4513	5362	5190	4618	2264	8308	14132	5946	3169	7524	6432	3794	2348	9080	2558	6088	4523	5790	3163	2265	4700	6067	5589	11556	4067	8589	11690	3510	2552	5587	23347	4997	5775	4577	2730	2517	3981	5624	8636	18379	1994	4347	5063	5250	2581	5331
1306	ENSG00000075399	1594	1198	2558	3379	2239	1301	825	620	3159	1520	2421	2075	1285	1745	2065	1618	1398	809	1334	1493	1467	1155	887	1601	1792	1202	589	1220	4328	1029	819	1129	4167	1057	2566	1250	956	2401	1229	2113	1553	2155	935	1375	1565	854	650	4191
1307	ENSG00000075407	3353	3468	1380	2446	1135	1256	1830	3035	757	1631	808	1976	2277	941	722	520	2277	1772	1880	2612	2766	1546	1976	932	3826	1783	2182	2711	2706	1342	897	4552	4497	2388	954	2280	1268	2893	2237	2700	2827	2407	944	1470	3653	1867	1763	1603
1308	ENSG00000075413	5005	4892	6739	7005	11789	6455	5819	5455	5945	4252	7587	11721	4714	4116	4937	3624	4815	3781	2798	4735	5438	4291	4841	7404	9453	8989	2561	6620	6590	2678	4187	6511	8701	5109	6560	5908	3076	7218	4276	6615	5862	7429	2864	4161	7155	4391	3668	7930
1309	ENSG00000075415	16733	22271	26162	32035	26989	13751	17621	40617	22770	30420	24782	24114	15568	24398	11209	23185	19134	29530	22510	32041	19273	21841	22081	16892	21051	32141	30241	22118	26582	14060	17652	28784	14550	20000	19629	32632	16912	21215	18499	31617	15927	29716	17909	16670	27399	16830	19289	31197
1310	ENSG00000075420	14670	7717	9636	22826	15791	8493	7550	13145	1375	7824	7140	21962	16263	1354	18316	785	13108	11042	6102	15153	15101	18787	13963	10929	25156	27935	5195	12986	7654	8173	10311	15853	34315	5841	16865	12791	10629	12037	9965	5551	14237	19396	20668	15471	27564	19550	5897	3493
1311	ENSG00000075426	24224	28520	21322	29904	42878	11093	11033	30188	59607	35058	20972	35259	29624	24044	27306	48379	35208	56084	12318	9986	22318	9999	57999	36149	40489	38284	13237	36520	35631	7404	14042	75342	56196	22982	29709	13071	14485	56957	19520	32708	29038	15174	15061	16928	28632	10705	22068	43284
1312	ENSG00000075429	1	6	4	1	7	0	0	0	1	8	0	1	0	1	0	2	0	0	1	0	0	3	10	0	1	0	2	1	0	0	26	1	0	1	0	0	0	1	1	4	1	0	0	1	2	0	0	0
1313	ENSG00000075461	10	2647	206	45	84	673	152	109	19	58	267	472	4	12	410	25	4	5	952	6	262	2	286	49	58	11501	1279	11	69	3	162	62	1210	3058	521	5	61	79	203	7	286	1166	265	5	112	15	144	1493
1314	ENSG00000075539	10074	21298	2751	6573	6918	2363	4061	7447	7015	10246	5022	5529	16697	2520	5338	2654	5315	10259	3254	3137	11849	8869	8148	7542	12551	9329	3020	17188	6811	4203	3380	9682	17366	4338	6150	5067	4905	5865	4573	6081	7278	5328	4552	6005	7839	4991	4316	2647
1315	ENSG00000075568	9617	9333	6435	14293	13263	8407	8063	11990	10094	11522	6851	9121	20877	4443	9070	7185	11601	8410	6394	8840	14370	9239	8763	8672	18892	7833	6302	16251	10919	6809	6816	11544	20423	6331	11893	7652	7212	15907	10011	11951	10523	6740	5476	5926	14525	6238	8889	8635
1316	ENSG00000075618	3353	13321	22979	37374	119855	33767	2943	4844	11675	8110	69932	66416	3567	34826	131664	7447	69435	3340	12564	3509	1355	4006	19553	135797	57536	86239	4470	7215	23534	6056	48216	3596	1840	3725	160628	31232	5997	62308	4617	77065	4456	15012	32214	9836	40449	2819	1004	23115
1317	ENSG00000075624	336309	449748	386219	914681	794121	672323	97080	337188	450918	602681	480652	866006	376285	360305	658685	335155	471936	581424	440707	320230	290723	365040	661303	636128	331852	551956	303976	630870	367812	350936	322357	818024	468696	400618	1057763	649655	402805	551953	344325	465886	303541	1007890	498681	420568	789018	353764	155718	354378
1318	ENSG00000075643	1315	719	284	3134	757	2723	187	1846	1705	1711	827	1033	1925	5325	888	725	4188	3193	1083	1549	1303	759	322	1054	3461	1129	1028	3754	1907	431	1609	880	4884	995	1837	1061	387	718	1726	7497	2509	3625	1070	727	494	3169	858	492
1319	ENSG00000075651	2738	4222	14152	4977	3599	4432	1158	8785	20483	4490	3712	15026	3317	2901	5241	8941	4888	1070	1356	7207	3179	3774	3971	2919	10469	5054	2007	4921	10969	1037	1482	1987	5303	2014	8241	4043	1552	10081	3634	5972	3808	2692	8389	2162	5092	2563	1312	7447
1320	ENSG00000075673	0	1605	1447	70	26	2	37	11	1068	65	1554	2534	9	429	6	968	263	179	3	3	2	6	12	79	64	268	554	2	370	3	429	0	56	735	1308	0	6	1200	61	34	7	3	90	1	267	5	8	11889
1321	ENSG00000075702	1229	3462	2847	2298	11289	2073	331	5845	641	2146	1252	2662	1130	839	2018	479	2766	2052	1861	3820	1192	1305	811	1766	2580	3561	1761	2412	1270	696	1968	153	962	1457	1111	2870	668	2329	2038	1886	1814	1156	537	1177	2135	879	646	1280
1322	ENSG00000075711	12085	8854	13075	7715	5109	7124	5326	7213	20402	9272	12342	7435	10930	4544	14095	8069	3811	6600	5516	6133	12705	11191	10723	8599	23534	10757	5383	9340	12266	2980	3931	6111	10907	5266	5959	4617	3728	22421	6799	7430	9652	5316	2966	7541	33624	4794	4994	9732
1323	ENSG00000075785	17345	25531	50478	32619	29697	25454	8190	22076	26456	18799	24346	29972	22295	17422	59522	17165	11367	17973	23944	23435	24000	25779	18778	34717	33947	32659	16686	25594	38574	14279	20164	22921	28039	21161	42631	29518	12696	74542	25678	45044	17435	30745	13962	16270	23179	15591	8193	46007
1324	ENSG00000075790	4445	4343	1233	4640	5117	1568	1656	2779	3811	3737	3137	4745	1594	2306	5100	2089	3938	4330	1791	3974	2025	11695	5231	5418	7455	3622	3655	3559	6155	1952	1985	7141	2249	3035	3823	11717	2760	2092	3124	4549	3340	4743	2400	2447	5445	2984	1954	2770
1325	ENSG00000075826	996	426	215	308	354	342	613	121	320	769	154	485	280	247	262	207	694	337	489	228	1340	379	495	319	2276	182	115	260	422	453	269	1141	1854	396	214	59	582	417	647	564	883	577	145	449	669	435	305	215
1326	ENSG00000075856	3798	4626	4397	5593	4841	6893	2148	6339	2384	3459	3535	5826	2973	2203	2341	1959	3893	5000	3925	8003	4444	2541	3359	4561	6796	6388	4360	4531	4000	3054	4476	4533	5058	2371	8015	5103	2771	5536	4464	4441	4198	6027	2165	3600	5535	3251	1804	4437
1327	ENSG00000075884	897	852	132	394	448	125	138	171	112	479	74	101	43	41	140	164	168	372	48	234	100	277	1054	141	66	227	16	300	217	2170	420	557	237	246	253	129	1058	113	284	272	410	394	221	418	1014	222	77	103
1328	ENSG00000075886	111	135	8	99	29	89	61	186	74	50	69	124	107	62	106	48	436	49	62	89	157	40	39	21	272	48	74	149	54	83	80	55	203	234	26	54	42	288	129	181	174	41	43	92	101	47	23	72
1329	ENSG00000075891	3	20	17	2	2	1468	2	33	0	2	34	3	0	4	2	1	1	0	2	32	5	1	4	1	9	3	8	4	1	1	66	2	8	0	7	1	6	54	104	1	13	0	4	3	4	17	2	2
1330	ENSG00000075914	1549	826	1203	1565	1434	1414	823	1334	1275	1139	1513	1508	1713	2380	1182	840	1964	2140	963	1195	943	1102	1121	841	1007	1685	774	1991	1395	759	1449	1097	1017	744	2532	1998	596	1651	1704	4181	1099	2493	484	1217	1723	1340	681	1914
1331	ENSG00000075945	2343	2109	1620	2932	4477	1662	1116	1083	2366	1885	4267	3061	396	3215	3137	1107	1032	433	1953	2477	981	2056	2463	2517	3388	4976	1755	1818	2595	1344	2037	2921	4217	3770	4007	2431	1376	2439	2935	3775	2452	4176	1534	837	2781	1189	809	5104
1332	ENSG00000075975	2249	1608	1466	2618	1968	1647	1037	1582	2589	1924	744	1234	1949	1420	1119	1376	1577	2748	1441	1647	1958	1720	1764	1326	1263	1771	1699	2169	2094	1175	1710	2798	918	865	2404	2540	996	1495	2334	2563	1381	1803	1173	1483	2364	946	906	1018
1333	ENSG00000076003	3603	6140	3835	4874	6032	5635	1046	8646	1641	4458	3127	5740	3872	2135	9079	856	7518	8203	5959	9395	5481	4547	3177	4750	9141	6257	4746	6366	4035	2517	6102	2943	2225	1797	4445	8701	2501	5788	7058	6033	3723	4005	1428	3745	8808	4436	2107	1987
1334	ENSG00000076043	3453	3328	1651	3931	3323	2022	2543	3219	3651	2075	3205	1626	1992	1547	2148	2027	1682	2637	1169	2018	980	2285	2396	3279	1241	2584	2366	2320	4305	1178	1282	3323	1604	1533	4892	1248	1627	1492	1553	2930	2648	4449	2169	1117	3569	1826	2352	3086
1335	ENSG00000076053	3482	2385	892	3837	2045	1501	1373	2566	1284	1522	1337	1635	2369	1130	1674	783	1171	3094	863	2142	1368	2094	1935	2018	1282	1351	1986	2642	1910	1142	1173	3191	1695	1626	2571	985	1264	1667	1802	1696	1883	3148	1166	1352	3084	1887	1325	1814
1336	ENSG00000076067	8582	2145	1524	9871	5211	4020	2257	10761	3247	3522	1660	3943	9175	1392	1693	1832	3337	5978	3214	6640	4566	6161	8527	6839	4294	6244	2511	9495	2444	3957	2905	12046	3063	2570	5880	5998	4642	2980	7069	4264	9435	7333	5046	5164	8206	3740	2845	1487
1337	ENSG00000076108	13856	14353	14777	23548	15662	17153	6540	18780	15068	11686	8382	18818	9123	5911	5867	9214	6649	15216	8720	17035	15954	16587	10635	21001	23723	16511	9971	14610	11336	8141	17174	13447	13294	8885	15465	11763	8588	18997	13473	15276	14364	13556	5779	10172	14673	8295	5658	13884
1338	ENSG00000076201	11382	4969	6209	13962	10462	10371	4566	8972	9251	9260	5764	6969	12511	6271	4087	6396	7718	8506	5888	11769	8402	9528	7017	8890	9006	11425	7962	13933	6294	5787	5700	8867	8924	5213	11873	12739	5469	10007	13820	11271	7537	5826	4497	7821	9095	5811	5641	8624
1339	ENSG00000076242	2251	1843	942	2965	2869	3203	1388	1813	1235	2410	1173	1784	2577	1116	1682	1019	1956	299	1508	2632	2729	2471	1932	1217	2371	2245	1732	2658	1873	1628	1589	3166	1576	1086	1880	2947	1278	1314	3127	1868	1976	1920	1046	1755	2749	1166	1455	1332
1340	ENSG00000076248	1822	4057	5672	2122	5025	4657	2249	4418	2088	2413	3232	4500	1784	1386	3718	1582	3633	4903	3706	8664	1707	1430	1518	2490	4137	4735	3821	2540	4314	890	4998	1365	1540	992	4866	4348	1520	4219	3129	3058	2472	4204	859	1211	5760	1773	1732	3895
1341	ENSG00000076258	607	277	221	393	402	515	517	141	334	486	208	634	503	48	380	143	4228	181	411	182	700	371	255	150	1522	157	78	461	1481	244	212	334	1617	1250	351	125	235	262	294	29	319	328	213	254	607	393	463	299
1342	ENSG00000076321	1680	1862	1135	1675	1536	1341	878	1111	1298	1493	1323	1418	1322	863	1415	774	1242	1224	1009	1322	1054	969	1900	1075	1768	2342	955	1485	2671	1061	1363	3355	2482	2452	2091	750	1081	1308	1059	1335	1402	2235	980	1029	2411	1293	629	2237
1343	ENSG00000076344	270	187	46	375	140	66	954	44	532	125	144	149	170	70	114	239	11	118	328	56	53	125	641	97	60	74	35	117	88	128	165	1038	981	106	100	9	295	158	103	59	582	229	72	59	216	78	389	104
1344	ENSG00000076351	698	430	701	545	255	497	438	866	109	226	181	300	3101	202	362	84	86	102	116	1980	560	635	285	98	478	478	269	985	198	270	226	1125	465	225	979	549	392	985	903	169	720	323	391	281	412	244	320	657
1345	ENSG00000076356	5000	6435	4635	14521	5162	4186	3677	10952	16402	16996	4328	5069	15531	20404	1651	15382	1012	4558	9208	2617	7811	6000	10613	8541	16956	11580	2952	18928	12558	3126	3835	9896	6155	10655	4727	2078	4061	4540	2321	24270	8832	4001	3022	3477	10548	4516	7598	33684
1346	ENSG00000076382	3201	3812	4848	3961	3596	6093	609	4295	918	2941	2590	3767	2129	560	2189	538	4347	4365	3533	9732	3253	4602	1325	3879	5541	2402	3056	4031	2932	957	2966	268	1475	1245	4164	8401	1018	4339	6071	2061	2222	2796	1568	3601	3935	2138	1010	2521
1347	ENSG00000076513	7156	4696	4600	7436	6674	11561	2222	2451	9384	6078	2403	4789	3385	4396	1852	4928	3724	5029	2717	6456	2768	2591	5947	4829	5091	5421	3259	4753	6406	4055	3952	7959	2388	2074	5603	2700	5025	3054	2630	6568	6709	6297	3500	4590	6921	3405	2252	4960
1348	ENSG00000076554	5375	11867	9883	10900	9646	4206	4389	12970	7250	16968	6926	10856	19583	3885	5345	3810	12072	22396	7343	6395	11506	22254	4287	3451	7589	3894	7748	18106	7636	2662	5376	3476	9100	20975	6439	6587	4509	7108	6604	6080	14343	15556	1794	5776	12072	15151	4765	5696
1349	ENSG00000076555	3753	2317	612	2651	715	2997	7678	3699	570	2028	374	1310	2793	898	464	718	925	1556	1860	3188	4384	1471	10126	340	1759	1065	1706	2547	876	1608	1342	22190	3618	813	987	623	2418	913	2411	1229	3603	937	1798	1395	4417	1103	4088	1447
1350	ENSG00000076604	7656	3222	5024	9225	4065	9680	3145	4055	1909	7536	4696	4131	6451	2507	2579	1411	9016	6635	6722	6447	7323	5642	2340	4228	5551	3129	3285	8920	5391	1372	4759	697	4354	4014	4121	5618	2352	5313	5480	3595	4385	5814	2551	10585	4116	4244	3140	3871
1351	ENSG00000076641	4160	5418	590	4067	5460	1456	2829	5916	434	4816	534	2761	2014	134	2623	480	587	3530	349	5361	2409	2800	1918	1740	926	2744	245	5894	944	4112	1700	2803	4703	8933	10387	839	3807	1604	5807	1643	3671	2599	1422	1872	3849	1337	2556	1046
1352	ENSG00000076650	1050	2027	858	1238	1252	849	554	1355	579	1143	507	1095	1003	480	989	430	1524	796	800	1647	957	479	576	594	1154	1549	758	1089	1155	598	1409	949	1139	1103	1191	1602	577	1030	1396	732	1651	832	350	824	1351	905	485	756
1353	ENSG00000076662	159	101	45	122	113	892	13	26	35	211	12	20	17	14	27	80	101	109	25	42	21	31	48	37	22	25	2	89	50	410	122	21	59	26	23	23	419	17	53	103	127	14	15	42	171	66	6	23
1354	ENSG00000076685	6266	4853	4063	6023	2055	2379	1065	3949	12344	4357	2000	3941	4640	2904	1247	5685	3683	2862	3440	2676	5577	2551	2384	3665	5025	3384	3680	5640	7171	1972	3405	3291	5092	3010	2218	3169	1809	2723	2800	7941	4836	2122	1333	2994	3590	3145	1273	4911
1355	ENSG00000076706	7753	10231	4895	16057	8257	10346	3670	12412	1978	4769	3546	6509	1336	4672	5803	2169	3809	3703	981	6883	5272	4352	47636	5035	5230	14192	1127	10764	2537	9893	3135	72580	8814	11032	2699	7826	13260	9032	6223	15838	6642	13971	17225	7871	23253	6821	3206	2998
1356	ENSG00000076716	1267	3288	1088	1250	2107	6948	1543	6478	389	1611	453	4359	1309	1253	381	389	119	149	2713	771	2331	3428	6143	335	5318	11377	4247	5885	1856	1316	1979	9503	353	2456	1595	7917	2099	657	3149	296	2937	1666	2011	2384	13882	3089	1871	676
1357	ENSG00000076770	4964	5397	3069	2712	5120	6960	2411	9837	6018	6249	969	830	10978	2922	1796	3255	3460	9321	6213	55644	9006	5967	1577	2643	5336	2287	5649	11195	6230	2017	7371	1952	1674	3206	3208	1586	2815	4114	5745	3347	5343	2125	1080	2425	9400	2767	3369	3376
1358	ENSG00000076826	6135	3204	11380	8588	2077	5019	3406	5564	14334	6731	3359	3367	8582	4396	604	10441	2579	5130	4352	3164	5857	4277	2128	3462	6299	3666	4326	9904	4203	800	910	61	4748	5481	1423	5996	1556	6406	5793	4192	3878	1565	577	2623	2436	5374	4352	2912
1359	ENSG00000076864	1770	1746	2623	5750	1421	24975	26929	3281	2157	1489	2321	1702	6159	399	1951	1568	170	1008	2471	5130	17833	8205	308	875	1760	5727	2409	3498	1740	270	398	193	2125	3510	643	2012	1450	1576	1275	444	6158	535	229	727	236	988	16786	1847
1360	ENSG00000076924	4957	4609	4674	5702	8697	4683	2743	2597	3482	3985	4916	5731	5945	2468	2476	2672	8491	4484	2935	4475	2953	2428	3820	5544	5615	6947	2725	7337	4561	4224	2229	4664	3684	3075	8299	5178	3360	5285	8751	5102	3503	3503	3179	3570	5003	2884	2060	5321
1361	ENSG00000076928	12372	9368	6572	23567	11928	8475	3711	8611	4086	10379	9472	9077	5752	4838	7808	4034	14175	6892	10110	14911	6830	5805	5803	8874	6892	8603	5487	7041	5825	13990	5203	6191	10477	8092	8874	7973	9272	8460	11014	11241	8801	9682	4428	7943	8039	6542	3559	9526
1362	ENSG00000076944	5455	2832	3661	6466	5760	4785	2610	2278	4494	6363	4876	5306	5016	2640	2653	2985	4710	3455	3329	2794	4085	3506	1077	3379	3664	2467	2703	5471	3632	3173	1291	457	4687	5074	2868	5166	3749	2757	4665	4501	2823	3379	2716	5324	3152	3640	3265	4050
1363	ENSG00000076984	3936	2819	2736	4606	4858	2324	1709	2223	2063	3175	3530	3470	4482	1745	1587	1717	3579	2908	1716	2580	1983	1519	2429	4606	4985	3293	1977	4059	2852	1981	1677	3897	2256	2219	3257	3072	2487	3203	562	3787	2498	2561	1933	1742	4292	2035	1568	4265
1364	ENSG00000077009	10	5	1	2	3	5	2	2	1	2	2	3	1	1	1	3	2	0	0	4	4	2	14	0	0	2	4	3	0	2	41	143	1	9	4	1	3	6	9	1	8	4	6	5	7	1	0	1
1365	ENSG00000077044	5307	2365	1266	5370	2619	2984	18527	10147	461	6616	955	1476	17558	1181	1078	826	3551	8858	1705	3336	7563	2246	3094	859	3134	5383	2870	12154	1171	2065	1719	9710	8516	4877	1697	4621	3364	5275	3216	2595	5713	2021	1408	3297	3530	3786	26494	1720
1366	ENSG00000077063	260	502	517	186	153	96	282	568	7071	487	728	166	185	346	44	4762	1669	27	976	70	37	128	1256	256	698	606	743	151	1310	172	245	2619	586	206	17	9	281	296	748	79	387	136	342	119	2975	135	105	307
1367	ENSG00000077080	16	9	0	3	12	3	21	12	4	6	14	7	0	1	0	6	1	4	0	19	22	4	2	1	25	1	792	1	3	8	223	6	26	15	2	5	3	8	4	5	22	4	1	46	2	0	12	4
1368	ENSG00000077092	488	1432	181	425	490	145	310	331	587	887	837	598	126	246	128	582	1782	115	55	362	802	864	2193	99	1252	2100	78	333	975	719	257	690	178	317	175	109	551	1023	1333	94	247	759	706	573	4246	133	199	799
1369	ENSG00000077097	14437	6505	5772	12456	8711	9649	6929	13715	8284	10864	4061	6311	18607	6628	5761	5316	10075	12990	4104	9176	7787	6672	14095	4710	11769	9176	13658	17317	10382	6411	7730	16190	7118	6047	5552	12287	5514	12590	16299	12444	12026	9378	4018	5093	16407	7117	7054	7379
1370	ENSG00000077147	27748	17636	17747	34592	16107	20815	19598	38001	13801	37100	14102	19652	100052	12280	11274	8502	10521	25540	32625	18581	72699	38928	19827	15931	19325	18428	26322	52907	24021	11238	11268	26234	37140	24725	18418	29518	14245	18676	15104	25487	31731	26697	11221	16153	24786	24523	22762	20772
1371	ENSG00000077150	12881	5636	3200	8542	7142	2879	2259	14359	1658	6966	7283	8729	5661	1728	6051	2340	5481	11105	5054	6645	9439	2774	5245	7477	7779	3424	6454	9132	5591	9173	4855	5571	7372	5214	21354	6292	8136	3175	10106	5813	6986	12051	4681	11395	8271	3442	1378	3776
1372	ENSG00000077152	1002	1962	1652	1554	1345	1640	254	2997	345	1737	2372	828	790	225	3042	183	1147	2220	2066	1690	1338	1327	883	1368	1935	1627	2324	1617	1177	351	1261	146	580	409	1843	1847	342	1519	1196	853	1227	3676	740	1234	2138	1912	476	1076
1373	ENSG00000077157	21672	20906	1250	5521	2492	3220	6517	6298	4183	8785	1568	3785	4136	9795	1544	6943	2596	12811	2834	2771	5596	3190	159687	1702	5586	4673	1356	6268	5301	9785	1939	156986	3128	3355	1337	1181	13099	2669	4539	4196	12772	9295	34824	6356	75704	3227	5516	3378
1374	ENSG00000077232	11841	7697	9443	26732	9108	11158	7986	17678	2757	8492	5373	7486	17891	3935	13376	2057	9490	9812	4896	14175	21219	15921	8736	3043	13497	18284	11981	13558	8738	6917	7044	12762	11795	7507	6545	9206	8199	10393	16230	6892	10656	9309	13780	9784	12070	13809	7227	5704
1375	ENSG00000077235	9626	10781	10385	13040	14421	10912	6193	8428	32659	12764	7518	15222	11698	19382	8269	24717	11125	9147	7545	9553	11253	9372	11524	16143	18230	12960	7448	14753	21787	6083	9252	12910	13703	5111	7576	6414	5332	14384	10412	14890	10832	12892	7471	6584	18578	5865	5149	13585
1376	ENSG00000077238	6432	6122	3194	13061	14496	7002	1342	5348	7584	8186	5066	11257	7718	5401	10113	3595	7399	6032	5668	6899	8359	5742	12713	8287	8660	4748	4201	10851	12552	4484	3945	20277	11330	10546	12350	6629	4641	4012	4661	11381	6473	15629	8627	8087	9161	6685	2576	3405
1377	ENSG00000077254	6201	5806	2224	5770	4509	4898	2914	5234	3108	4958	1526	4620	2596	1662	4203	1556	3274	5339	2261	5014	6002	4982	4374	4960	7473	4883	3586	3686	5760	2493	5325	6121	7176	2801	5474	3319	2372	4275	4444	3646	4900	3783	2153	3317	5714	3883	2564	1926
1378	ENSG00000077264	1290	88	9	23	40	47	801	101	12	130	19	189	15	7	12	7	48	17	4	30	213	35	269	9	640	21	7	40	88	166	326	1861	66	67	60	3	320	14	297	25	283	98	47	100	200	10	1682	5
1379	ENSG00000077274	1926	65	17	2767	213	81	2848	142	597	869	11	19	1610	7	2	415	10566	139	218	5	2423	1279	1701	123	3701	13	2995	218	376	543	28	3601	216	35	21	12	1083	8	964	58	444	34	68	93	518	156	1404	20
1380	ENSG00000077279	84	2	0	5	4	1	30	2	6	48	3	6	21	5	0	2	15	1	6	5	32	5	109	6	47	1	74	9	16	21	188	99	3	6	0	1	75	1	12	6	38	1	4	6	45	2	52	0
1381	ENSG00000077312	4238	5694	4255	5414	6553	3499	1314	8347	2452	5363	6051	6379	4024	2714	5029	2175	7810	5724	5741	6323	3942	4020	3084	4404	4697	4082	5156	5600	5952	3478	6825	3252	3346	2882	6905	6420	3130	5166	6127	4959	2935	5765	2817	3532	7608	4555	1344	4226
1382	ENSG00000077327	4	8	1	4	1	4	14	2	0	7	4	1	3	0	1	0	2	6	1	2	7	1	4	8	3	3	5	0	5	49	52	8	3	11	30	1	9	6	7	4	4	4	1	8	7	1	0	2
1383	ENSG00000077348	1132	2148	2052	1754	1193	719	501	2057	766	1118	2386	1809	1624	740	2014	736	2703	1639	1997	2838	814	761	501	1001	1428	937	1699	1992	1932	891	1763	467	822	864	1905	1540	810	2500	3882	2100	1196	1426	520	670	1400	1219	321	1450
1384	ENSG00000077380	6994	10087	5557	9180	10939	7577	3271	8970	7137	6332	6922	10085	14548	5004	12500	4507	14559	5983	3053	4966	7586	9573	8193	8103	7478	12930	5489	10978	8547	3094	5752	8521	9706	6328	6463	5906	4464	6614	6129	9335	5942	8925	5485	4069	11054	18449	3699	7846
1385	ENSG00000077420	2844	1769	496	1437	841	1889	201	283	216	1619	157	323	186	67	439	475	429	929	143	6839	868	830	552	253	255	584	29	1031	2121	3924	699	1205	752	2685	1441	510	2179	201	611	671	752	688	546	1262	2081	1066	103	195
1386	ENSG00000077454	4248	1333	1052	1961	1080	1388	690	1201	1262	1619	633	890	451	801	475	1299	799	1052	1014	1007	4593	3548	544	1036	2204	731	420	1008	1463	1194	661	701	3299	978	804	801	825	825	539	1978	1320	1290	351	3798	1162	701	506	638
1387	ENSG00000077458	2875	1288	736	2411	1736	925	1073	1361	808	1538	1432	990	1396	638	2107	395	1356	1508	1040	2679	868	1407	1089	897	1556	2794	1507	1662	1931	976	859	1715	1047	1036	1419	1170	1089	1135	1582	1757	1798	2079	720	1100	2584	1677	841	1241
1388	ENSG00000077463	1856	1202	1009	1917	2320	1015	474	880	805	1759	1957	1964	1245	762	893	599	1828	1448	1062	1576	959	1069	692	1403	1175	1433	841	1904	1236	1054	599	851	2105	2960	2532	1264	1169	1133	1791	1468	1104	1577	875	1456	1575	1436	562	1688
1389	ENSG00000077498	0	4	0	1	1	0	0	0	0	0	3	0	0	0	0	0	2	0	0	0	0	0	0	0	1	5	1	1	2	0	20	1	1	0	0	0	4	0	2	0	0	5	1	1	2	1	1	0
1390	ENSG00000077514	3159	1809	1578	2619	1888	2140	657	3177	831	3901	1082	2318	2477	672	3231	464	1670	2018	1912	4253	12297	3119	1463	1928	1749	2903	2165	4464	2208	1984	1172	2616	1159	1581	2791	5209	1861	1046	1868	1499	3795	3633	733	1359	3267	2801	982	1289
1391	ENSG00000077522	269	107	9	5	31	11	13	15	31	15	15	34	0	12	14	5	11	2	8	691	7	8	989	32	6	13	1	7	28	168	317	2917	9	10	36	5	57	13	3039	10	30	149	166	97	246	5	9	3
1392	ENSG00000077549	19330	23202	11755	17845	26339	19822	6023	20267	21081	23945	23655	28456	18415	12192	22034	14546	14046	16320	9888	15317	18957	15856	16413	17923	20016	23862	12874	21872	20994	15467	12182	18552	23061	16086	52501	11319	15303	16685	12933	18976	12220	26370	17552	15376	31857	15895	6488	11825
1393	ENSG00000077585	2618	2823	1827	2280	1375	2416	420	2164	803	1120	1327	2493	1590	408	1175	465	884	651	1075	735	1071	1268	1090	1494	1985	3622	1280	1835	1915	1443	1153	1952	4148	2844	1738	967	1021	1151	1651	3347	2181	2792	954	2073	1975	1575	844	1141
1394	ENSG00000077616	188	125	30	112	109	26	135	263	70	59	83	57	60	13	132	22	51	97	41	1367	134	35	180	84	163	120	178	95	132	49	274	779	352	78	155	19	70	237	1056	35	121	482	97	98	128	47	81	67
1395	ENSG00000077684	9048	2133	1000	2437	1862	1820	4900	2551	1393	3400	356	1897	6158	1323	962	901	1421	4218	1483	4389	6507	1727	3959	975	2095	1314	1581	4130	1832	2709	1726	32295	4047	1422	1249	2360	2351	2571	4148	1155	2557	3904	2072	3741	4148	1148	3822	571
1396	ENSG00000077713	2468	7102	2033	3063	4454	1763	599	4698	4384	1933	2165	4301	1663	1295	3055	4301	1811	2413	2339	2737	2527	4447	1374	2600	6388	3977	4321	3459	3636	1049	3522	1666	1953	2906	5788	2440	1369	3640	1402	3533	2121	2260	1304	1751	3302	2502	716	3725
1397	ENSG00000077721	4997	13374	4958	4552	5749	4454	1767	5400	4990	4595	6845	6481	3456	2774	7643	3271	3725	4847	4450	8137	3721	6109	4372	5859	10456	6377	7161	7410	7692	3054	9141	4180	5916	6844	9156	6683	2457	4586	3011	4516	5385	4373	3323	4628	9213	7053	2109	7235
1398	ENSG00000077782	3682	4299	3178	1594	3965	2101	7926	9523	551	2166	1545	4801	555	1718	1575	1188	411	839	301	3921	1783	1480	16894	1928	24537	3701	939	1953	1089	5478	1787	34245	1392	2405	791	548	5446	1974	3785	1297	2395	4955	5529	2140	12799	808	1912	1137
1399	ENSG00000077800	4	26	2	2	8	4	2	0	3	8	35	2	0	14	21	1	0	1	0	3	0	1	3	5	1	4	1	2	1	0	116	3	2	4	1	1	0	7	1	3	3	0	8	3	17	0	1	4
1400	ENSG00000077935	23	698	14	40	257	13	57	36	6	45	59	45	27	5	1375	4	33	41	12	498	498	69	148	9	442	6	68	38	88	19	438	39	74	60	45	13	33	264	530	21	99	815	206	38	54	49	23	14
1401	ENSG00000077942	11518	21750	10880	3612	5546	6842	10361	4799	3253	8358	10536	7255	869	5432	7892	3854	61278	1097	747	9840	2350	4400	68500	2427	13340	19674	6515	1868	5823	27279	5375	193681	1487	4532	6049	490	25197	14593	20138	9627	13349	9140	22804	15358	26812	142	8541	6186
1402	ENSG00000077943	1891	811	101	677	504	518	1446	1015	129	1162	74	117	339	827	153	431	123	161	193	373	1208	393	3504	207	568	271	25	896	807	1516	350	110744	877	1251	74	387	4195	193	588	867	3536	4075	4164	1237	5118	720	1658	271
1403	ENSG00000077984	587	1194	201	861	371	104	96	144	92	684	156	139	69	76	389	229	227	512	67	300	76	161	382	357	121	199	209	724	377	2794	654	168	747	181	792	430	1023	133	155	332	352	417	129	727	736	436	56	120
1404	ENSG00000078018	486	10723	7298	490	168	438	570	336	2900	1336	2739	1468	474	781	1414	1389	399	105	192	723	721	3056	1034	1770	1094	19069	3495	1621	475	796	181	2570	1193	760	543	82	964	3139	538	3299	676	1464	561	782	2749	207	772	15553
1405	ENSG00000078043	1873	1346	1285	1750	1761	1639	1986	2587	1203	1704	1167	927	3233	1279	826	620	2262	1312	541	2685	1515	801	2109	1173	3422	1392	1530	2680	2333	996	2478	3360	2493	921	1382	1203	1380	5424	2678	2055	2551	2033	1098	904	3666	1118	1678	2739
1406	ENSG00000078053	155	321	104	72	311	103	174	146	24	92	112	90	38	80	43	74	54	51	14	22	106	55	311	60	64	367	9	110	46	236	897	989	126	86	114	42	321	84	223	49	173	297	894	88	4800	49	86	40
1407	ENSG00000078061	8900	4777	6414	6159	2321	8576	4576	2972	4153	7660	2723	7250	9390	3057	4149	3471	2265	4970	7576	7003	7467	6644	3760	6351	5583	5005	7391	8653	5473	4665	4167	5597	9629	6381	6017	7320	5029	9219	4842	4240	7953	4893	4358	4184	5087	2856	4718	7144
1408	ENSG00000078070	1533	3348	3302	2341	1450	4067	2785	1598	2809	2007	1399	1808	2150	1565	2024	1402	769	2194	1802	3116	3154	3402	3060	1365	3862	1697	1312	1941	4507	1124	2313	1496	2473	1245	2528	735	1030	7856	2761	3866	2013	1915	562	1597	5911	1235	1924	3818
1409	ENSG00000078081	1900	4202	4842	3532	1215	573	254	602	2516	1475	1836	8067	231	211	14353	383	5099	1535	887	3641	911	1218	2170	4935	4151	1654	1839	1173	3344	7735	2692	43	842	300	4832	681	2635	10389	1742	15160	1870	822	997	3719	8618	1952	138	1293
1410	ENSG00000078098	1270	1735	1947	553	4751	1122	52	935	66	172	998	3391	38	21	2160	25	371	807	77	159	216	738	1552	177	184	8129	92	309	179	1562	523	2746	241	436	1089	622	1166	747	950	111	1600	4392	3082	786	3635	198	36	611
1411	ENSG00000078114	259	13147	15954	9536	999	536	1749	8306	19314	4013	4355	11594	6397	8432	714	10610	838	64	5377	765	3034	3991	1843	2888	6480	1575	10096	8492	8379	784	1181	604	15253	1025	3737	2432	1205	2812	644	23286	7767	768	1334	2585	3519	3484	2752	3269
1412	ENSG00000078124	7016	5386	4761	10953	5619	2280	3699	5009	4599	4537	3939	4794	3906	2255	7647	1996	2482	5021	2426	4364	3733	6297	2491	3260	4111	8619	3014	5030	5313	1640	2071	3690	3133	3090	4957	6046	2155	3631	2657	5151	4491	11010	1382	3847	5270	3911	1988	3849
1413	ENSG00000078140	6383	9053	4364	10435	5960	2747	5331	9453	7098	6843	4989	5237	10034	5888	10520	3646	5098	10494	4007	9582	12921	9601	6380	10799	9799	6928	4380	9826	11995	3535	5047	8258	12323	6650	13068	11862	4038	8268	6267	10887	4709	9387	4632	5972	8715	5886	4631	9009
1414	ENSG00000078142	2303	1664	1505	2094	1958	1416	1646	1668	2214	2052	1163	1132	3584	1574	918	1298	1639	3177	562	3661	1895	941	2686	1560	4059	3762	1639	3153	2689	1850	1828	4069	2208	1444	2065	1793	1394	2641	4221	3586	3264	2002	1575	1089	3100	1064	1547	4201
1415	ENSG00000078177	1595	1690	1403	2150	2277	844	1259	2160	1632	2423	630	1475	1982	883	1828	764	1354	1493	971	3244	2482	1529	1838	2357	4079	1646	1390	1637	2891	1130	1707	1696	2816	914	2721	2445	1044	1316	1726	2130	1313	2462	1119	1100	3972	998	968	2224
1416	ENSG00000078237	960	743	800	1317	1383	1008	367	2185	670	1015	615	725	527	617	1288	501	1121	1089	768	613	1147	906	907	963	880	1233	827	1319	1073	808	898	969	1149	524	2068	1844	527	723	883	1558	958	1114	532	1002	1577	1924	507	2027
1417	ENSG00000078246	2173	2796	2074	2843	3716	1669	1238	2107	2405	1814	3362	2032	2432	1291	2981	1585	2327	2621	1633	2415	2762	1178	2613	2726	3153	2710	3111	3651	3236	944	2663	3914	1401	1262	3962	4950	1216	2449	1974	2003	2378	2409	1337	1740	3431	851	785	2489
1418	ENSG00000078269	5491	3303	3429	5471	2727	10802	2726	8145	3100	7200	2877	6132	12223	4831	1771	2678	2843	7116	3611	3795	3562	6140	5247	4085	5589	4560	2849	9745	2744	2232	1757	13395	7448	10442	3969	4537	2713	1952	3042	9000	7748	4588	2069	5363	5228	6261	3537	1227
1419	ENSG00000078295	261	259	33	12	66	61	216	103	24	57	107	233	13	70	15	38	15	16	11	18	56	50	2927	7	24	126	12	36	62	78	247	1807	5	70	5	21	250	66	142	23	160	242	1208	37	1135	12	129	36
1420	ENSG00000078304	9318	8912	14285	10916	13726	11832	4825	8317	9314	8568	6367	12563	14273	6004	8044	5208	5334	10559	4529	4538	5852	8077	12864	7382	13890	11447	5849	13612	11163	6955	4001	13850	16986	7530	11459	13160	6619	9548	7005	9369	10486	12113	5291	5919	16501	12031	4368	9608
1421	ENSG00000078319	1319	816	343	520	647	276	123	409	263	459	643	280	163	228	531	181	401	340	444	465	1316	987	380	425	800	415	397	409	695	196	262	221	498	159	477	698	214	520	332	489	435	480	218	1141	454	258	110	513
1422	ENSG00000078328	1	1	3	0	4	0	2	4	6	195	53	5	10	0	1	4	0	0	0	14	1	0	5	3	86	4	4	4	1	4	187	7	4	1	0	0	13	9	1	2	15	4	5	0	1011	8	3	1
1423	ENSG00000078369	29866	30982	17730	33180	36409	33620	13564	31389	16920	38439	28619	51076	29887	15496	30827	12129	18651	31767	15896	19002	27246	24397	30323	49221	34373	39234	35641	36431	20558	18685	19219	31400	37794	73915	36327	35438	18242	34532	15128	14794	23018	30060	21574	16459	52502	21616	13399	18703
1424	ENSG00000078399	624	12	1030	218	100	617	206	142	79	1396	1072	36	2631	43	124	189	357	1226	127	195	44	83	82	1691	384	85	28	2032	2887	26	48	14	222	233	383	356	61	1097	26	7	354	394	165	44	88	156	3	764
1425	ENSG00000078401	2970	516	571	1303	2410	432	825	1077	243	519	190	712	1719	596	870	135	174	916	454	523	1197	1163	4825	517	573	1273	2779	3333	347	613	288	4616	924	557	2995	1399	1448	741	923	755	2366	2064	525	3315	1786	764	2473	2452
1426	ENSG00000078403	3502	2784	2845	3519	3366	3390	1469	3319	2878	2583	1843	4146	2311	1866	1914	1582	3221	2760	1422	2874	2781	2151	5647	3309	5172	1498	2478	3296	3526	1879	2999	4237	3345	1655	1218	8646	1474	3351	2382	3958	3917	3189	1355	1819	4585	1161	1247	2705
1427	ENSG00000078487	536	618	48	136	300	53	301	131	143	137	190	216	132	68	328	84	146	64	156	109	1940	276	182	142	768	127	158	178	1019	142	220	288	510	290	159	66	136	172	213	49	373	165	160	1164	264	222	132	174
1428	ENSG00000078549	127	41	50	0	61	7	152	37	5	70	7	23	5	24	16	41	3	2	4	31	9	2	1250	8	30	63	3	6	11	38	87	4383	6	3	29	3	44	47	18	20	21	11	108	17	233	1	153	15
1429	ENSG00000078579	6	8	0	57	0	37	16	50	4	5	4	1	1	0	0	2	0	0	28	5	36	42	0	4	0	0	127	0	5	3	36	2	9	1	11	1	43	1	37	0	1	3	0	25	3	258	7	0
1430	ENSG00000078589	495	398	96	418	395	14	22	77	25	440	11	37	30	14	16	157	69	271	28	85	25	81	112	73	46	77	10	230	125	1006	245	22	169	22	62	44	608	18	161	208	264	43	15	191	607	123	13	22
1431	ENSG00000078596	1525	1399	221	1155	369	208	850	351	1396	1003	97	161	204	172	111	766	182	674	150	272	351	512	5126	381	609	358	117	860	1382	2698	804	7001	515	397	458	297	2575	161	1380	311	749	866	788	647	2581	460	607	187
1432	ENSG00000078618	10680	11271	7911	14711	13362	13224	4905	12268	8978	11100	12658	14246	11180	6087	8900	5136	8711	9353	5170	10825	11198	8258	10119	12469	14152	11535	9375	13228	16144	6558	9612	10916	14422	6287	20111	12750	6123	12930	8508	10252	9588	10611	7260	7189	17114	7216	3916	8830
1433	ENSG00000078668	2712	18805	6366	6067	5418	1824	2128	7202	4683	5700	7887	5280	3724	4258	3399	3477	6107	9727	5523	5027	2467	7005	3547	4754	4358	5129	4995	6136	6450	2492	4964	4299	4691	5336	6978	6092	2974	3073	4327	5314	3642	4433	3191	2304	21422	6684	2008	9896
1434	ENSG00000078674	11210	8851	4209	12576	5719	8940	7154	19503	8635	10328	3466	11158	12738	3896	4838	5090	8850	17336	5538	9800	8303	6235	14436	8944	13118	6805	8351	13966	8082	6567	8971	18841	8375	5340	2873	10910	6072	6094	11224	8845	13302	10319	4978	6680	19499	10216	5587	3573
1435	ENSG00000078687	3293	2890	2067	1072	1215	1903	2178	1459	803	2706	992	3075	1898	1557	592	695	2348	2311	2277	1688	1913	407	4504	1012	2108	1596	1544	2379	1156	2591	873	7593	3053	1340	1396	2476	2641	3011	2781	3346	2422	1494	1254	771	4662	1202	1337	1815
1436	ENSG00000078699	5865	5579	3254	5247	3083	5652	2896	6344	3233	12416	2844	6477	6438	1298	4499	2178	3480	2954	2128	5355	6485	4069	5093	2403	6769	4561	6838	7953	5766	2061	3630	3871	4390	4499	4307	2920	2054	7570	4812	2670	7883	2936	2176	2262	4595	4389	1647	2863
1437	ENSG00000078725	14	19	22	77	9	6	19	1	359	24	8	7	3	17	6	15	1	3	0	14	1	2	5	61	27	9	11	0	38	12	51	34	7	9	1	0	21	3	0	6	4	5	22	13	40	5	11	1
1438	ENSG00000078747	9285	7788	4656	14094	9628	7332	3473	7576	11516	5642	3324	9514	8674	3651	6041	7359	2948	5445	3167	6787	8144	6455	6101	7543	8467	12708	6435	10630	11333	3113	5537	7012	8238	4667	6670	9011	3197	5196	5003	5819	8181	8405	2720	4362	8222	5686	3532	5042
1439	ENSG00000078795	53	77	21	34	25	19	27	19	12	24	21	24	17	16	19	1	23	15	24	13	45	24	22	26	33	14	17	25	42	37	275	47	19	22	6	27	39	21	57	19	54	52	10	32	51	12	21	19
1440	ENSG00000078804	10952	14657	7484	6635	3353	7490	3569	10302	28698	14754	7112	9094	4955	7727	1074	16673	922	3563	1394	4891	6128	6218	21958	6180	11464	6222	10670	12977	19611	1605	1508	26259	10639	8999	3029	2106	4230	4344	7062	10345	6891	8008	11252	4451	13982	6665	4653	51371
1441	ENSG00000078808	11200	8624	5021	10834	8418	12801	7135	14054	4301	12836	11649	19990	16313	4953	10107	3599	8971	15140	7223	11474	10726	8583	7799	16505	12840	14997	8814	16345	11238	6911	6425	9388	27360	33844	20449	14971	7708	10142	10658	5470	7929	10707	8874	6821	14434	9191	5210	7569
1442	ENSG00000078814	794	175	211	299	410	323	221	419	156	231	305	343	106	53	157	81	210	260	135	552	549	291	157	81	830	69	825	169	468	192	260	247	319	216	224	52	171	881	691	157	994	128	147	139	199	496	89	292
1443	ENSG00000078898	83	2	1	11	1	84	19	50	0	0	21	82	5	153	0	0	0	0	1	6	15	471	980	0	2	245	35	1	112212	0	32	0	0	2	0	0	11892	1	1	0	1990	6	0	0	0	0	0	0
1444	ENSG00000078900	100	1330	814	641	3141	120	1070	393	1168	5165	889	4825	128	1687	4797	595	3063	216	932	530	814	21	601	2110	6404	3412	1031	498	1784	203	1016	25	453	395	5490	1037	390	8199	995	1618	344	1430	526	124	4144	60	134	820
1445	ENSG00000078902	3139	3792	3647	7296	4789	6642	3701	6441	14673	6771	9977	7849	4398	10291	7458	10855	6798	4177	2547	9469	4156	2330	4573	8897	5811	7988	5067	5579	9246	2337	2322	6716	5177	3440	8626	3840	3412	8475	3426	15865	3703	6896	3068	3382	6948	5873	2377	16289
1446	ENSG00000078967	881	927	806	1187	817	2554	860	1019	878	1523	1398	912	2118	1067	694	665	812	1001	1410	1024	1029	1023	1466	748	794	1010	1273	1540	1070	1038	719	2255	1358	951	1810	1044	1171	1020	1731	1257	1320	836	728	669	1696	794	644	931
1447	ENSG00000079101	26	11	1	12	26	15	346	12	22	190	14	25	18	5	52	6	27	5	9	46	28	21	21	2	1100	13	54	20	67	7	114	3	143	13	9	5	10	28	225	13	19	4	19	12	28	6	166	6
1448	ENSG00000079102	994	623	205	90	340	164	353	225	150	1046	165	326	119	97	209	95	74	103	45	106	75	306	1635	31	102	466	13	292	156	1057	458	2823	101	218	109	122	1024	207	938	161	555	571	514	312	1481	44	189	123
1449	ENSG00000079112	895	59	17	1884	118	3922	193	18804	195	31564	18	39	20169	302	35	155	74	26791	22781	4828	6080	18315	60	128	150	319	590	27855	91	352	216	166	94035	40364	74	112	266	37	16269	29	19958	3529	17	577	391	36283	7	64
1450	ENSG00000079134	2814	2584	1320	2372	3345	1012	1180	1540	1093	1804	1388	3096	1390	751	6097	624	1837	2118	1398	2580	2287	1868	1283	1226	4280	1617	1007	1829	4936	965	1530	2003	1876	1119	3770	1517	878	2411	2939	1712	2092	1865	585	1955	2953	1365	1048	1664
1451	ENSG00000079150	648	708	391	406	970	465	370	979	122	478	481	449	1181	163	482	83	1405	522	144	310	560	647	1437	451	641	2044	212	809	329	765	810	2175	433	625	571	267	735	848	1356	274	716	1289	1198	543	1342	362	246	284
1452	ENSG00000079156	180	2126	2253	102	797	44	440	263	545	467	937	1013	20	444	1552	488	765	31	22	91	55	54	815	1117	1651	709	46	51	582	270	1046	1875	225	179	2093	43	163	1122	747	3891	121	333	1211	91	601	66	136	440
1453	ENSG00000079215	2390	1516	847	894	1737	317	364	311	2913	954	309	1052	23	853	1339	1363	751	365	25	1069	109	538	717	841	3165	1964	405	242	6150	1599	1107	1583	509	557	3610	409	419	585	2940	1528	1011	1537	4429	1315	1963	88	117	202
1454	ENSG00000079246	17007	27965	11369	27678	27884	20860	8218	39075	16919	20405	11207	24306	22432	13434	12328	10831	26229	14296	12606	38136	20964	24674	16042	15152	26227	35697	21172	25204	25733	12208	14860	20120	26444	9091	18693	19689	12947	22533	28785	24677	20755	18093	8987	12030	32999	30388	9261	24972
1455	ENSG00000079257	691	1373	551	1191	469	1093	340	538	312	720	840	1473	734	67	492	227	66	1933	730	387	114	916	722	176	531	498	66	1134	608	1094	399	1127	1377	995	167	1418	937	857	711	600	979	806	548	1419	2029	694	292	292
1456	ENSG00000079263	938	861	122	621	765	63	91	102	68	687	65	107	52	39	179	278	218	409	180	203	94	117	147	397	77	174	16	279	271	1536	1217	73	304	97	1498	103	1019	79	366	1511	456	159	28	1224	934	240	23	60
1457	ENSG00000079277	3374	3486	1613	2341	2626	2196	2602	2725	2403	3054	4848	3830	2184	3334	2496	1182	2255	2636	1028	2187	2358	2334	2638	2804	4739	3622	1820	2914	3540	1824	1755	3861	3892	2496	2567	2811	1952	2484	2426	5566	2437	3143	1900	1967	3945	1466	1852	3450
1458	ENSG00000079308	63630	41915	6184	7066	13337	13541	16405	12138	10690	11548	4539	12834	9294	21572	2796	19056	2779	3796	3200	15248	16973	7281	264634	2396	9917	24744	718	14368	10742	27560	6676	440108	6719	10818	3645	2721	33229	40549	9108	9119	28205	24885	90775	14117	117847	2586	13963	16663
1459	ENSG00000079313	4395	3311	4281	7093	9102	3909	2329	4888	3091	6106	5635	5255	5821	3218	2376	2631	6149	6005	3321	4976	3920	2668	3977	6422	6088	6978	3767	7421	4828	3910	2559	4428	4433	3505	7998	6370	4330	4674	3746	7468	4084	4934	3094	4377	5894	3969	2315	6218
1460	ENSG00000079332	4913	6764	4885	6414	7983	3982	3264	9296	3396	5566	4037	5877	6484	3214	4460	2163	4116	6858	4314	7106	5242	4482	5804	7818	4985	5946	3273	6774	5041	3153	4441	7109	8591	5351	11139	5498	3107	4542	6016	8971	5192	9709	3423	5160	8695	2546	2767	5391
1461	ENSG00000079335	1666	1123	592	482	1357	967	904	1321	326	810	173	818	542	240	167	274	403	865	175	780	637	794	900	1220	1114	641	770	668	735	1054	845	774	781	461	489	1215	581	435	1307	1075	756	1246	254	797	1709	421	677	235
1462	ENSG00000079337	858	593	256	1651	958	1823	1643	345	2176	1661	978	529	270	1533	692	1331	1260	711	1132	586	1011	698	1872	3140	1686	686	341	489	1765	912	972	4331	1030	1199	894	275	1677	488	429	1350	904	1147	1223	1083	789	555	1138	701
1463	ENSG00000079385	1817	1870	7948	56491	851	2496	646	7217	22416	7871	2652	2136	3665	8702	270	8965	567	20569	6623	3953	1743	4033	643	9897	2488	431	18971	7403	12656	4001	1162	128	41354	10813	3493	1093	2942	1043	7881	15252	8857	753	218	13485	2306	6608	882	9005
1464	ENSG00000079387	1918	2690	2949	3600	3534	3320	1151	3737	1580	2360	1498	2866	1402	1564	1850	1056	1717	2289	2037	5289	2204	1633	2000	3300	5971	2814	2469	2566	4108	1569	3493	2636	1813	1077	2644	2635	1277	3230	3019	3003	2323	3266	1041	1722	4195	2378	961	2950
1465	ENSG00000079393	4	58	118	3	2	39	1	2	158	17	113	82	1	97	102	110	29	3	3	0	4	2	1	7	14	6	3	0	67	0	35	1	7	5	23	1	3	26	12	203	3	3	0	2	10	5	0	9
1466	ENSG00000079432	9401	6230	10835	12895	14655	9176	7796	10844	10747	15372	12828	22565	18364	8294	11998	7772	20436	8714	10140	27595	7452	6436	16784	19638	19996	13501	8994	16738	10416	9438	11442	29982	11547	11280	13368	9979	12209	23119	12016	17868	10842	9000	11407	8579	22281	4526	7518	12891
1467	ENSG00000079435	718	555	56	1159	277	1125	314	327	671	2058	496	901	1372	542	159	450	521	568	771	1279	604	595	540	298	1277	87	833	1171	1219	367	809	547	411	535	42	269	339	962	1164	718	915	516	277	448	1317	458	285	613
1468	ENSG00000079459	33219	21821	8669	11937	5605	10129	3863	7592	8471	10143	15322	11377	20971	8839	5409	5271	12549	18105	15715	5021	8303	18190	4369	10852	13519	6157	9038	21692	9110	2694	3419	3006	17600	12538	4791	4711	4269	10213	7220	9002	8577	45039	3227	8577	15805	6782	3570	6130
1469	ENSG00000079462	1707	813	1380	1477	1578	1880	456	942	678	2096	3082	1991	1442	882	1405	592	4799	2355	2239	6401	635	1168	941	1013	1207	893	3757	1909	1269	1061	1868	212	865	1351	1783	3279	769	1603	2480	2906	1353	1574	820	1068	1617	1180	427	1681
1470	ENSG00000079482	1428	3061	617	636	1169	2496	956	1412	844	730	465	1564	2593	373	63	740	1308	772	653	530	1261	1157	1633	450	2378	1471	1251	1722	1631	318	987	2449	1969	1610	413	747	499	1193	817	859	1782	1302	436	766	2250	874	710	931
1471	ENSG00000079557	0	0	0	0	0	0	59	0	1	0	3	0	0	0	0	0	0	0	1	416	0	0	0	0	0	0	0	0	0	0	45	0	0	0	2	0	3	1	0	0	0	0	0	1	0	3	7	0
1472	ENSG00000079616	1977	5467	3358	4181	6944	5316	972	7158	1592	3606	4072	5786	2368	1196	5267	1278	6439	5202	4336	4161	3724	6203	1774	3155	4843	2675	3591	4952	5730	2263	5051	890	3303	2354	4343	4680	1999	3241	5776	4128	2734	6021	2724	3028	4326	2656	1150	3126
1473	ENSG00000079689	1	0	0	2	1	62	133	244	1	15	3	0	8	0	2	2	0	0	1	1267	1	17	5	2	1	1	47	6	5	23	55	19	1	0	0	0	1	0	21	0	35	2	10	2	3	0	33	1
1474	ENSG00000079691	6018	1047	3667	8947	3837	7405	1740	4309	1946	5407	689	1512	10366	1734	2101	1267	2422	8041	3702	3999	5710	5574	2032	2075	6477	6343	1804	12154	3517	1472	1763	4085	5214	2115	1500	8253	2596	1926	4958	5803	3620	7130	1032	4348	2687	6602	2532	2702
1475	ENSG00000079739	3796	3330	979	5822	6086	8106	2751	5704	4133	6311	1899	5785	5382	3617	4580	6356	4965	1045	3135	4793	5590	5775	4202	2694	3397	4652	5044	3733	5069	2082	4005	8167	2844	1374	11866	2064	3101	2846	4552	6469	3545	3990	7951	2359	5182	3338	4944	957
1476	ENSG00000079785	6116	6908	3792	10760	3623	6567	4293	12865	5707	6362	4861	5368	7670	6145	8264	3404	5610	9843	5745	6890	4202	5836	6679	11740	10224	7957	5796	8114	10440	2953	5781	8377	9097	7264	15536	9956	3302	7615	13349	11896	8076	7368	3521	3718	10769	9257	3725	9385
1477	ENSG00000079805	25955	16164	14910	24506	22937	18437	12568	20596	17536	38150	12784	19410	49014	10867	8352	14868	20372	30615	18546	10261	33515	25434	11214	17808	15184	15848	14006	55584	22223	12551	12214	12189	18584	22160	16136	17009	14376	12263	10414	18568	17198	9717	9597	18697	16930	16054	18445	14186
1478	ENSG00000079819	4436	5422	3254	10062	4249	13891	2174	22376	861	3554	1099	1749	8000	646	1354	806	1757	2710	3145	4297	5351	8228	12841	4799	5432	3727	4704	12023	2953	4733	2895	15314	4240	2619	3093	19925	4796	1905	8689	2155	8945	12227	3145	6151	10368	6702	2322	2247
1479	ENSG00000079841	380	361	1	0	10	3	108	5	33	61	16	8	46	18	13	18	1	1	3	50	160	15	3244	69	370	21	3	17	21	27	189	166	15	20	9	0	201	3	130	40	10	4	535	22	502	1	39	4
1480	ENSG00000079931	2096	1915	355	353	705	818	2674	1277	1298	688	4065	549	106	159	941	1007	289	309	129	276	563	873	3659	268	4332	513	43	657	4089	3429	639	4967	207	810	1131	160	3174	298	5269	1824	1707	982	4356	474	4168	227	158	372
1481	ENSG00000079950	7198	4250	2976	12944	3589	3596	3294	4173	4309	5447	2583	4021	8044	1790	2447	2624	2237	8343	2288	5873	7136	8416	5594	3341	3772	4767	3181	8522	6112	3213	1497	8169	5126	3312	4065	8883	3443	1861	4556	3797	5682	10203	2186	3567	6016	5777	3095	3910
1482	ENSG00000079974	1684	1380	691	774	2254	1328	631	1121	649	795	1198	2122	923	469	1669	361	1009	1273	630	837	734	715	755	627	1966	1227	867	1106	1002	689	921	1093	106	884	747	1091	684	1436	1417	996	1144	1126	434	723	1338	734	506	1153
1483	ENSG00000079999	4358	8804	7823	5764	5663	4246	1723	2326	5232	4527	8961	7583	7264	5266	3451	4730	7290	5165	3243	3506	3416	3887	3850	4703	6113	6833	3522	8505	9528	3055	4443	4642	4086	2922	5992	4515	2585	8236	3249	6299	2825	2700	3956	2441	7125	3632	1912	16698
1484	ENSG00000080007	66	61	10	65	18	248	16	608	11	18	286	31	8	8	399	3	29	59	6	11	24	27	34	16	20	549	36	39	32	28	176	46	340	24	19	35	231	120	37	36	44	58	62	381	87	983	178	5
1485	ENSG00000080031	4891	298	652	14441	160	1080	2190	5513	16	12003	389	2856	7465	992	160	44	77	7457	3122	3177	7957	8573	107	352	1552	184	1340	10464	204	1068	259	137	11320	10308	2301	991	1791	118	1450	4048	5047	2466	125	6656	94	4777	5256	327
1486	ENSG00000080166	8	33	423	13	4	2	15	3	5	7	8	51	1	2	18	2	4	1	1	8	6	8	67	0	6	4	2	0	15	18	71	140	43	5	32	0	9	31	9	3	15	7	11	2	26	4	2	29
1487	ENSG00000080189	5370	3936	3030	5284	3580	4292	2314	4305	2351	4121	5048	5221	4321	2746	2998	2330	2362	3455	4956	7955	7171	3402	1810	4089	4079	2940	4399	5538	5028	2978	2350	2204	3681	1736	4736	5119	2940	3932	7617	4103	4779	6067	2998	2677	4049	5798	1595	4211
1488	ENSG00000080200	4557	1643	2145	4178	4204	2705	1962	3253	6782	2871	540	3555	4938	2057	1509	4276	1970	3261	2228	1213	4160	3591	4530	2976	7499	3159	484	4878	5102	980	1230	7360	3316	1326	1481	3786	1625	5830	1721	4120	3684	1466	1598	1720	4860	1142	2085	2500
1489	ENSG00000080224	20	35	89	1	17	2	15	27	62	14	10	26	0	5	17	91	7	0	0	11	3	2	157	15	44	9	0	2	920	10	101	346	4	3	76	0	9	81	46	2	18	13	24	4	189	0	6	1
1490	ENSG00000080293	94	12	18	27	8	15	699	83	25	13	13	6	157	0	5	43	4	6	4	934	224	30	20	2	79	9	0	72	25	48	78	9	95	42	3	5	426	218	201	3	105	1	2	13	46	15	113	34
1491	ENSG00000080298	1345	574	456	1613	395	660	748	639	392	1550	557	375	1509	152	339	192	715	1710	432	956	511	684	878	903	1471	505	815	1358	740	716	528	1538	901	404	875	1166	620	554	861	587	1091	2852	288	1369	1321	410	720	903
1492	ENSG00000080345	9630	10363	7302	11523	8758	6733	3950	20573	2856	5181	4538	10400	8388	2773	12039	1882	9236	9731	3954	7434	9954	6524	6656	7523	19192	16010	7175	9847	6436	4251	13378	8179	9790	4859	4279	11223	4024	14905	7844	10100	9451	8074	3612	4935	13143	5689	3973	6613
1493	ENSG00000080371	5159	8832	7367	10247	6071	5473	3506	9722	6417	4957	6176	9970	3729	4078	5527	3700	5660	6590	4538	7465	11736	3990	9370	7200	8675	8238	6661	5158	10021	3190	6768	13365	6205	4855	5323	6500	4388	22707	5200	6854	5585	11133	19759	5198	10331	5207	3646	6208
1494	ENSG00000080493	1339	82	21	9766	123	452	2392	1473	238	6582	26	230	22546	131	14	668	27	925	606	9083	3439	4307	297	55	364	47	713	8660	215	1718	152	654	151	717	18	33	4267	52	2005	86	1095	165	167	763	388	177	4896	16
1495	ENSG00000080503	7153	5647	4339	6258	4723	7228	5635	3625	7408	7054	8355	4879	11651	3142	4484	5484	14253	5466	4530	2389	4056	5017	12555	5447	8049	10651	2086	8379	6591	6189	2786	15837	5460	2476	6692	4112	5106	5499	2812	4410	5485	3972	4314	4913	11097	3236	3499	8485
1496	ENSG00000080511	5	0	3	45	25	699	0	3	0	7	3	6	15	0	5	2	0	67	2	70	3	3	0	0	1	10	4	23	7	6	30	1	1	256	2	1	0	5	7	0	372	19	3	1	3	37	0	5
1497	ENSG00000080546	2144	1079	850	1417	1721	2636	3066	4996	2734	2073	800	1305	7243	754	631	1545	879	1326	513	1859	3037	2049	2465	1922	1958	1703	2084	4574	2180	3629	1433	5539	5460	1119	2010	754	1605	944	6125	1600	5008	1040	1405	1075	2111	3215	1920	1417
1498	ENSG00000080561	665	2966	1789	863	1161	1624	673	988	1899	733	611	1233	59	746	490	1790	49	78	143	66	579	222	1912	1207	1241	820	297	162	2159	379	503	2261	594	517	1000	61	478	1628	253	1151	1030	479	733	510	2836	343	456	1398
1499	ENSG00000080572	1	0	0	0	3	0	1	1	0	2	1	0	0	0	0	0	0	0	3	0	4	1	1	0	1	1	0	0	2	0	51	0	0	2	2	1	0	1	3	0	0	7	0	1	5	0	0	1
1500	ENSG00000080573	972	1095	5970	3545	21123	1508	229	4479	1788	1161	3795	11144	195	760	3216	1514	18804	3108	236	1575	629	841	4165	1624	857	32431	246	1460	913	3487	1438	4652	1013	3966	3132	1081	2197	6651	994	1311	2481	9652	7872	378	5006	868	254	2859
1501	ENSG00000080603	19987	11763	14851	29448	30169	21096	12344	19928	15218	21017	16910	21474	34885	12094	15073	11822	20892	15492	18826	19588	28366	12585	16205	23827	38243	17151	13589	33101	20174	14231	19257	24367	35635	13792	18185	11319	14059	30260	22950	26118	21604	25713	12650	17425	26527	13746	13150	28804
1502	ENSG00000080608	1653	1768	1619	3610	2768	1639	676	2868	1693	1889	5222	1599	2555	1878	2552	1054	1567	3299	1139	3599	1168	1618	1812	2436	2288	2455	1524	2682	3268	1045	1890	1829	1530	921	6318	4211	885	1381	1324	2753	1751	3768	739	2693	3558	2478	1051	3495
1503	ENSG00000080618	10	1	2	4	22	7	6	18	3	24	5	23	11	4	30	0	6	2	2	1058	23	2	2	15	22	2	7	6	26	1	89	2	104	3	22	2	3	11	232	4	12	6	8	7	2	0	4	1
1504	ENSG00000080644	52	229	57	37	84	108	28	135	147	88	24	54	147	12	17	53	38	24	15	49	34	18	151	25	75	81	90	96	245	27	168	361	29	30	13	60	6	62	91	22	54	25	76	21	105	17	27	496
1505	ENSG00000080709	41	52	20	53	103	35	32	98	13	21	7	31	5	2	13	9	10	25	1	41	23	13	326	10	22	58	7	75	11	58	112	32	40	47	32	48	44	37	64	9	52	97	30	17	119	23	12	9
1506	ENSG00000080802	2072	3092	2119	2798	1916	1308	1395	1961	2721	1924	2375	2313	1811	1229	1340	1402	2406	1971	1213	1818	958	1803	2123	2111	2179	2418	1703	2757	2147	1403	2488	3256	3278	1560	2589	3871	1369	3667	1919	2725	2089	1770	1208	1321	3269	1625	1166	3095
1507	ENSG00000080815	7598	7034	4444	9787	9439	10128	3343	7122	5067	8489	4447	12790	13985	4417	4250	3635	4685	10795	3864	6399	9877	8806	6173	7572	7153	10898	3661	18553	7019	4309	5181	6155	17096	8912	7531	11724	3651	6321	7471	8592	8238	7247	3320	4920	9186	9395	3677	10969
1508	ENSG00000080819	2846	1063	3065	2841	3165	1695	832	2711	2591	1390	1790	2920	1679	1521	4920	1889	2499	2879	1686	1762	1818	2372	1118	2170	4906	2932	1525	2354	4620	1151	1517	1372	2633	1316	2826	3377	864	6290	3409	2429	1435	2973	987	2090	2905	1461	918	3470
1509	ENSG00000080822	4382	6528	14699	7063	7687	2400	2006	4621	9251	4334	7321	12170	2685	4349	22758	6051	4242	5160	2347	2704	3942	3960	7066	4879	16454	14482	3912	3919	12775	3834	4178	9477	7517	5211	9806	7055	3385	21489	5632	8418	3540	6757	4637	3506	15217	3931	1628	18503
1510	ENSG00000080823	521	389	591	1646	2246	2812	479	566	281	990	1725	482	1978	933	523	221	1959	1531	832	1109	695	952	614	268	762	934	178	2701	668	322	609	1111	795	1246	627	2669	880	455	659	1625	1392	2791	253	1435	1002	1349	501	383
1511	ENSG00000080824	71163	82737	197895	102411	189785	153589	28216	272590	33506	58468	117481	127366	62736	35597	103010	23384	70849	82102	79038	56659	118438	103320	119701	68051	133159	142518	48224	92944	75299	25702	163393	52605	240839	86952	158650	191808	45772	89519	89498	49958	91397	167665	34430	104638	105159	107865	45450	112393
1512	ENSG00000080839	2125	2707	1205	2972	1928	1719	567	2813	690	1673	1185	3256	1315	499	1779	292	2324	2085	1967	2721	3810	1841	1348	2509	4644	1558	1780	2557	4576	1164	2812	820	982	834	1766	5682	756	1815	2636	1399	2394	2033	711	1542	2924	1948	665	1298
1513	ENSG00000080845	12347	9040	7118	17517	14778	8977	3419	11112	4502	6836	7126	17303	6473	6403	9713	3382	6418	6482	6977	7693	6680	6819	11273	8708	8817	8408	11201	9659	7475	5482	5473	12205	9169	7877	10727	12507	6272	9948	8074	12050	9150	13613	7712	6477	11234	7527	2862	11369
1514	ENSG00000080854	1115	361	208	3858	67	73	124	2527	69	173	164	1066	1219	169	9	106	229	819	635	82	232	23	4399	21	140	54	1758	1613	110	221	105	5032	794	259	2	105	364	474	237	1122	937	561	1455	350	1545	220	159	504
1515	ENSG00000080910	0	0	0	0	0	0	0	0	0	0	0	0	0	0	0	0	0	0	0	5	0	0	0	0	0	0	1	0	0	0	3	0	0	0	0	0	0	0	0	0	0	0	0	0	0	0	0	0
1516	ENSG00000080947	725	438	167	289	281	362	544	412	218	528	339	419	253	109	519	133	1473	155	189	387	699	242	485	173	1188	355	343	333	314	269	353	790	952	519	364	478	277	632	613	231	486	466	263	288	549	186	253	204
1517	ENSG00000080986	857	2736	851	1034	1884	1592	177	1099	326	1143	969	2115	1057	208	3235	146	1304	1839	840	2695	951	2149	418	874	2049	1494	893	1924	3259	695	943	154	538	505	2430	2919	325	1292	2184	830	883	1777	377	1341	2134	896	535	601
1518	ENSG00000081014	2081	2097	1440	2159	1881	2206	718	1073	2074	2147	844	2034	908	1238	1446	1035	1477	1276	1661	1157	1354	1882	1588	2545	2342	2037	1305	1367	2488	859	1772	2088	2089	727	936	1264	776	1529	1236	2385	1796	913	899	1055	2676	1269	775	2270
1519	ENSG00000081019	3213	3725	942	1486	2043	1778	1778	2511	1927	2301	857	3022	1963	1173	1810	927	1339	2239	871	1792	2286	2428	2822	2395	3828	1919	1998	2012	2887	1785	3095	4472	4355	1653	2033	2661	1732	2239	2273	2124	2270	2119	852	1516	4340	1567	1274	1111
1520	ENSG00000081026	4100	2932	767	1401	2357	3111	3614	2187	6059	4094	843	2883	2852	1164	895	3145	1506	2771	1468	3230	2930	4738	3064	2889	4156	2197	2257	3078	3031	798	1663	3763	5848	2647	1381	2467	1215	1046	2905	1792	2439	1903	778	1405	4609	1590	4175	771
1521	ENSG00000081041	3058	129	565	1700	1844	133	104	5416	149	897	250	175	897	133	987	184	130	6840	434	4619	2671	406	927	839	914	164	3777	2815	297	376	1893	917	5075	322	527	1620	4210	137	1306	667	3292	3367	257	3403	620	1016	510	196
1522	ENSG00000081051	2	0	20	0	0	1	5	162	0	2	195	1	0	2	2	1	0	1	0	51402	20	32	2	1	5	60	1	5	1	0	13	4	4	2	3	0	2	3	18451	0	0	2	4	1	14	8	6	12
1523	ENSG00000081052	2620	175	43	415	367	326	1117	509	62	470	32	30	56	74	210	169	55	94	132	363	505	123	2537	41	788	102	90	120	141	865	428	19903	1246	156	81	38	1321	111	355	243	655	279	1084	1121	874	404	569	83
1524	ENSG00000081059	2601	999	171	3608	2171	1672	1066	3629	523	3231	390	2151	2979	428	2139	888	908	1881	4915	1154	2697	1324	708	969	1398	2136	7033	3373	1153	5153	610	239	4073	1042	1408	1600	1694	457	2145	777	1777	2353	464	1362	3052	3508	847	222
1525	ENSG00000081087	2692	3473	2378	5030	2298	1962	1344	2118	1455	2593	3109	2999	1531	1281	4548	980	1936	1723	679	2415	2168	2684	5354	3423	2799	11607	1930	2242	2570	2569	2030	8741	3141	2237	4195	3081	2316	1289	2469	1779	2358	3436	3725	2464	5452	2839	1056	3559
1526	ENSG00000081138	3	4	2	0	4	3	2	8	4	6	1	5	37	1	1	1	0	1	0	27	4	0	6	3	0	0	0	11	1	1	264	3	1	0	1	0	1	11	22	0	2	1	1	1	2	1	0	0
1527	ENSG00000081148	44	19	85	56	44	35	20	5	42	37	9	19	54	4	17	9	40	10	16	53	11	19	110	6	71	22	7	46	11	53	108	91	80	13	10	20	60	73	48	14	37	41	37	50	58	33	32	88
1528	ENSG00000081154	7152	5546	9344	12531	7820	5010	3767	11430	5133	5690	4865	7919	5452	4066	10965	2622	5506	7506	5388	6764	10117	8948	10020	6216	18623	8229	5928	6878	9659	4024	8150	11982	11249	5331	9945	8845	4380	15593	8298	6332	6803	11082	4148	5213	13795	6461	3309	12285
1529	ENSG00000081177	2014	2033	926	2382	4846	2525	1950	1469	2465	1695	1639	4855	4508	1347	1149	1541	1538	2139	861	2873	2084	1873	2692	1558	2104	2754	1833	4099	2815	1249	1988	2782	3006	1698	1388	4064	1306	2579	2583	3862	2748	1475	1265	1005	4311	2005	1582	2125
1530	ENSG00000081181	247	290	375	256	1009	285	86	468	565	458	152	309	280	424	241	679	243	90	115	293	306	301	332	412	1103	285	454	168	1293	41	1951	355	400	155	403	307	47	498	277	157	229	142	390	211	947	129	105	231
1531	ENSG00000081189	2622	2271	584	1690	2004	1032	566	1118	458	2713	499	707	393	308	666	673	537	753	214	1246	765	1239	4945	1376	582	1332	100	1655	919	4037	550	7804	1001	2117	905	880	4744	603	1817	1450	3083	2389	1566	1455	5304	1332	409	552
1532	ENSG00000081237	9904	8253	1387	7319	4962	919	865	2322	930	8286	369	1224	603	206	2469	2178	2125	6505	309	2591	792	2184	2957	1716	1268	2627	91	4627	2359	17622	3385	1943	3899	1801	2367	2226	7824	759	3200	3968	5485	1869	893	6869	14719	1786	560	773
1533	ENSG00000081248	2	2	1	5	6	9	11	5	1	7	9	8	0	1	19	0	4	0	1	7	6	3	16	2	17	5	1	1	1	1	119	15	6	5	8	0	1	17	19	7	5	1	6	15	4	2	1	198
1534	ENSG00000081277	41	70275	85843	25196	130616	267	2509	435	247500	46336	105560	172804	5	205635	111864	167715	77396	50	2132	19	17	792	64845	201528	257563	93661	21962	71	105830	62	25699	538	52	5456	135256	224	549	265498	319	221694	3350	576	35572	1448	121288	125	1110	343187
1535	ENSG00000081307	2427	1970	4337	4586	3423	1847	2976	2872	1908	1783	1739	1958	3153	1380	5890	971	2057	3075	2303	2484	3498	3571	2175	1720	4197	2496	1719	3036	3539	1201	858	2974	1104	1678	3457	3851	1776	7206	3209	2744	3091	2633	1117	3199	2885	2055	2311	3447
1536	ENSG00000081320	4736	5155	2524	6312	6439	2820	2010	4442	1154	5894	3064	4143	2674	661	3600	1405	2498	8029	873	1375	2059	4430	2323	2693	3164	4675	1025	5158	2936	6155	3773	2413	6213	5760	3073	3577	5119	1579	3069	3292	4703	5112	1969	3358	8982	2464	1701	3394
1537	ENSG00000081377	3603	1859	2901	4302	1165	2061	2449	1809	733	2523	733	915	5201	876	458	339	438	3126	2541	2268	2838	3337	1811	1112	3034	2213	1376	5629	826	1224	548	3099	1765	1601	1896	2217	1322	1622	2338	413	3261	1694	777	4512	2094	1700	2675	1523
1538	ENSG00000081386	1672	2192	1708	1372	897	1018	1001	856	559	1134	554	952	1793	419	677	425	681	937	803	1058	977	987	1163	637	1696	1187	656	1800	960	720	573	2377	2665	1503	1124	1192	610	1624	1295	1045	1156	930	496	875	1496	1191	608	897
1539	ENSG00000081479	2	96	37	11	21	250	16	29	8	2	25	27	5	0	15	0	64	1	8	1792	33	14	5	12	28	7	0	9	46	9	819	0	37	15	45	3	7	101	1483	10	20	1	14	23	46	2	7	28
1540	ENSG00000081665	3775	2841	1499	2653	1862	1987	1618	1424	1195	1254	218	1074	1004	548	1149	914	2170	852	164	1471	3778	2312	1106	447	1960	1497	1839	2309	2013	1205	1376	2422	2805	1056	1251	1913	987	427	1006	1329	1984	1555	523	2008	2056	1104	1388	1294
1541	ENSG00000081692	692	620	714	1042	876	1166	521	1088	485	754	1268	498	887	596	747	385	583	700	770	1603	574	623	454	704	820	684	356	930	1156	551	716	750	373	226	1318	659	593	1049	774	1820	569	1454	440	567	703	801	277	1133
1542	ENSG00000081721	1055	1150	919	1423	1041	1161	522	1584	478	875	1210	1043	789	775	997	325	618	801	1299	2009	856	1303	1072	681	859	1575	887	983	956	970	1025	907	1299	1123	2237	2338	716	1050	1031	1344	977	2741	718	859	946	1156	421	2399
1543	ENSG00000081760	1973	4185	4841	6270	3782	6852	1777	5359	5883	3762	2918	6993	2480	5658	2312	3653	5394	2541	7396	3677	2766	3565	1585	3557	7088	4656	3983	3956	4660	1487	2851	1761	2337	1780	8473	2629	1840	4644	5020	3405	3522	1397	1734	1441	3972	1928	2528	5345
1544	ENSG00000081791	2860	3931	2637	4022	3493	5074	3659	4440	2409	3164	1266	3370	2699	2285	1236	2170	2342	3339	3412	3418	4926	3742	3177	1694	2532	1982	2513	2746	3137	2660	2442	5589	3163	2700	2584	2895	3205	3535	3805	4526	3896	2661	2222	1996	3620	2633	3097	4248
1545	ENSG00000081800	1	0	0	0	0	0	2	1	0	0	6	2	0	0	0	0	0	1	0	1	1	1	3	2	0	0	0	0	1	0	134	4	1	0	1	1	0	1	2	2	0	0	0	0	1	0	0	0
1546	ENSG00000081803	4269	3281	598	2736	775	3377	2847	2765	248	2025	314	1160	4036	292	241	173	207	4581	2386	2972	2687	1500	8307	738	1057	1144	3635	5167	986	1963	1774	17907	2158	2221	289	185	2376	630	1985	2028	3175	2020	2808	1485	5696	1558	3232	326
1547	ENSG00000081818	145	195	142	47	383	158	243	195	105	156	35	125	67	79	18	53	236	30	9	240	647	81	604	1485	163	132	13	89	932	221	71	1510	90	98	1112	52	167	87	457	77	209	291	180	105	367	64	103	139
1548	ENSG00000081842	2	97	4	0	324	11	29	7	7	9	1	2	0	0	0	2	0	0	9	144	21	1	9	3	3	11	5	2	5	7	100	47	45	2	14	4	20	6	59	1	5	4	7	9	22	1	3	4
1549	ENSG00000081853	219	593	57	112	141	113	64	151	113	95	24	285	19	28	81	94	69	108	7	64	34	100	200	149	77	110	12	100	68	58	41	1393	376	44	194	59	105	47	69	65	181	157	93	42	189	94	28	48
1550	ENSG00000081870	1667	1690	585	804	1273	1148	534	973	567	1633	2158	1348	278	501	3360	458	903	730	760	1110	1169	1349	774	1165	1314	1040	1102	532	1955	828	1384	720	1600	645	2434	975	738	808	757	926	696	1016	881	835	2257	1101	461	467
1551	ENSG00000081913	2590	2125	3133	3275	3679	2344	1326	2649	4171	4223	2469	3809	8474	2466	737	3718	2977	3202	864	3274	2128	937	3675	3306	8723	1482	3745	5641	4758	917	4908	3212	2483	1133	1453	2459	1396	8817	4519	4872	2639	1281	1226	785	8758	1387	2046	3979
1552	ENSG00000081923	9734	5149	6552	8014	3258	10054	11440	12906	6262	23245	2491	9950	115239	6094	1863	4547	6533	24585	5125	9649	22756	11366	9130	1941	12495	5311	7307	55572	11092	2161	4302	4935	18786	12341	5881	7830	4486	8194	13200	10390	16399	6090	1764	3203	13055	12506	15007	11697
1553	ENSG00000081985	139	344	28	185	1965	84	34	423	147	108	91	269	46	97	136	24	95	90	47	560	54	23	62	2453	365	1348	39	60	719	615	613	111	112	45	199	41	89	136	91	2568	83	30	217	120	243	30	48	45
1554	ENSG00000082014	846	974	949	1003	517	1001	1871	260	326	554	1323	1373	94	353	434	233	806	164	149	1535	317	190	1887	245	458	883	87	222	452	868	722	3453	330	479	386	150	1033	2127	1173	538	717	554	950	343	1473	311	804	1092
1555	ENSG00000082068	2644	1714	1248	1145	2920	1393	734	1004	1001	1296	1871	1844	975	837	2720	735	1402	1610	1006	1644	1157	1366	1399	2073	2548	2491	899	2091	1741	890	1356	1366	1230	615	3275	1198	1049	1441	2142	1449	2475	2085	1194	911	2217	1507	543	1694
1556	ENSG00000082074	4932	7718	921	3855	1335	548	369	775	1174	2409	4357	3818	224	93	2533	1421	1741	2844	153	1204	437	1226	1610	1199	2347	4606	76	2348	2921	10186	1789	930	1857	1890	2465	1131	4567	424	2803	2371	3111	1375	754	4608	6205	1223	177	538
1557	ENSG00000082126	5	279	14	25	10	6	6	9	4	16	46	12	3	3	142	1	55	10	3	22	6	10	34	44	35	127	2	17	13	5	232	15	21	7	14	4	13	23	29	5	13	24	5	19	50	10	5	77
1558	ENSG00000082146	989	1288	686	1432	626	1039	523	1431	2744	1139	527	535	680	512	1083	2252	588	905	528	2479	815	1199	539	599	1253	872	686	969	1354	915	400	804	720	616	706	2166	612	934	2037	1884	1213	672	603	815	580	675	432	1325
1559	ENSG00000082153	6208	10759	14900	17472	13115	6077	3421	29260	11262	9205	4033	9458	8934	8613	12023	7586	7428	8948	4083	12232	8207	10031	7407	8981	11426	15054	6413	11955	9027	3851	6058	9689	11879	5075	11665	11887	5566	9299	9175	13720	7381	11172	7406	10222	12286	10791	4655	11242
1560	ENSG00000082175	536	451	34	24	91	83	148	182	21	100	59	163	33	110	16	49	18	37	7	1533	67	114	1732	769	26	287	9	93	82	370	253	1373	71	110	118	32	303	36	242	85	233	176	386	144	1749	19	94	33
1561	ENSG00000082196	313	847	515	57	278	1165	512	54	95	290	557	307	162	129	85	71	204	126	78	202	211	221	3636	80	623	469	565	137	185	370	112	3169	121	144	121	120	182	179	223	184	515	581	1622	403	684	93	532	66
1562	ENSG00000082212	2674	3120	2138	5213	3221	4071	3066	6209	1754	3765	2423	2479	6394	2248	1487	1029	3366	8176	1259	5657	3727	1875	3772	1430	3903	3303	1741	7229	2800	3173	3062	4181	4097	4441	2290	4158	2208	2609	4418	4102	3851	4734	1494	1728	4514	4482	5387	2273
1563	ENSG00000082213	4326	2208	2246	2904	2988	2623	1449	1818	1342	1983	1677	1876	1072	1141	3648	739	1084	2307	1947	2660	2358	3468	1289	3680	5143	5306	1580	2739	3804	1183	1611	2078	3404	1114	3545	3778	1345	2183	3153	2234	3627	4238	1385	2655	3173	2971	1165	2371
1564	ENSG00000082258	5016	4769	3197	6947	3918	3079	3642	6247	2710	3325	2879	4517	4677	1863	5748	1690	7128	3665	3172	3151	6434	4351	3541	2774	9835	5619	2486	5308	4298	2024	5257	5476	8032	4053	3136	3187	2723	7310	4973	5550	4756	3907	1919	4279	5636	4739	2981	3578
1565	ENSG00000082269	4854	4632	7370	12709	1198	1837	1832	7152	15574	9577	1627	7706	6998	7819	4464	6883	3168	5349	1970	1936	9022	4944	3065	6348	9667	2004	4567	7205	10073	2726	1577	2306	8432	4242	3208	4464	1881	2082	2221	8635	4106	9232	1076	3968	5979	3381	2811	15753
1566	ENSG00000082293	81	14	3	16	138	4	19	4	8	95	17	14	3	10	4	16	5	4	3	2	4	3	145	8	35	4	2	1	16	66	157	2162	8	3	22	0	36	7	9	31	44	49	51	20	131	17	20	29
1567	ENSG00000082397	1487	3147	6220	1380	469	445	478	6491	7285	1566	368	405	157	568	2155	3978	630	706	77	617	304	668	3483	2019	630	1301	87	620	1539	2289	583	7309	2230	899	613	621	1582	4331	368	1300	1073	1081	1923	1545	2978	227	325	406
1568	ENSG00000082438	3924	9724	6972	8506	5761	11087	15293	10249	16225	5851	3256	3102	7777	4010	9771	8195	4817	3421	2303	6764	7687	10355	8110	7462	10543	6343	6745	4708	19484	2156	1624	9672	5811	3245	2931	324	4024	6351	6512	5863	7607	4309	3377	2797	5902	3801	9975	8868
1569	ENSG00000082458	4164	7681	3313	5033	1886	7628	2567	4092	3063	5192	1929	2318	5302	3346	797	2357	1119	6308	6376	1185	4560	5747	1773	1351	4108	1517	5214	6040	4114	1019	2544	2419	6258	6633	3329	4784	1992	2835	3231	6283	4427	4109	891	3790	3952	4395	2500	1857
1570	ENSG00000082482	52	160	13	0	33	4	917	2	6	19	14	11	4	22	3	10	17	3	1	39	1	1	200	20	75	38	2	7	38	269	121	216	32	14	22	2	39	115	175	26	33	36	162	67	63	1	260	29
1571	ENSG00000082497	2531	3058	921	1237	708	569	508	129	849	1211	1376	3079	3677	444	611	560	232	47	862	43	1348	827	2254	62	5952	1070	201	4089	2519	315	1008	619	162	288	548	1565	637	1674	1464	329	471	3466	379	458	4450	269	441	2429
1572	ENSG00000082512	3026	2099	501	2529	2812	1796	1719	7161	307	1975	752	1073	3689	267	461	470	432	2180	1793	1828	1802	2630	2211	686	2411	1609	3866	3801	1710	2077	1371	5565	3776	1016	974	1236	2133	1470	1854	1084	5941	4127	1033	2156	2940	10178	1050	724
1573	ENSG00000082515	963	2924	1384	1810	1793	1810	887	1969	1071	1437	1362	1724	719	1066	1492	862	997	2179	1496	1812	1582	1925	844	1567	698	956	1072	928	2226	1141	1502	962	1884	792	2788	2141	1156	1177	1441	2278	994	2750	1042	1751	2017	2086	762	1918
1574	ENSG00000082516	2002	2396	2922	3088	4532	3819	1276	4979	1266	1722	950	2431	1562	1662	1200	1110	2446	3579	2035	2902	2777	2166	2377	2823	2403	3105	1500	2052	2409	1381	3684	3823	5019	729	2831	3182	1244	4019	2979	3862	1973	4269	1649	1338	3627	2648	1085	2631
1575	ENSG00000082556	2	122	86	4	3	2	9	2	7	2	66	62	1	1	1	1	3	4	1	10	19	2	3	3	140	70	2	3	5	0	123	8	113	1	25	0	2	5	160	1	3	0	2	1	2	0	0	309
1576	ENSG00000082641	23046	23350	42361	38947	26862	21352	11213	26549	9298	15682	22185	64546	10806	14087	21046	6456	24789	23347	13697	32320	20275	13436	33820	43354	41235	63296	9765	18063	28473	11737	14985	33313	41252	9730	20132	20279	12303	32372	19034	34950	17908	13389	20201	16108	39040	13995	9842	39693
1577	ENSG00000082684	121	104	296	114	242	145	45	168	26	294	89	655	27	4	4048	28	38	93	14	518	703	72	380	51	193	499	17	189	125	652	189	347	136	170	719	117	575	1052	276	50	112	183	157	81	435	48	15	119
1578	ENSG00000082701	6828	5493	15713	9150	11934	9880	4029	8777	6789	8110	4118	7889	10343	4840	6344	3526	6531	7092	5424	5798	8501	9928	6295	7912	19079	13970	5501	10017	13834	3181	4745	6835	11208	4498	7240	8610	4003	29733	6314	8927	8478	8505	3793	3650	10130	5054	3891	11182
1579	ENSG00000082781	9328	7907	11830	7566	12806	11751	2514	8941	10288	6880	10944	11718	11432	10665	12298	8718	1332	8423	9651	11792	9874	9783	9561	7961	22506	17230	9407	14783	8574	5348	5279	19812	8240	7119	6721	25513	8487	19500	11429	15639	9943	13379	10136	4364	19576	4729	3696	14282
1580	ENSG00000082805	4395	5268	4919	7777	12447	6585	3199	13730	8155	6221	7141	7701	9126	5353	2784	5778	3633	4743	6192	4678	5397	2295	12846	11867	10410	11068	6008	9747	8747	3698	7669	15359	3644	2798	7143	9815	3878	9046	5045	8062	6878	3781	6795	2768	13859	2200	2969	6347
1581	ENSG00000082898	20462	24682	16636	24628	26756	18959	6812	36898	11180	13413	11974	22484	17114	6967	29790	5217	18184	19684	12748	23733	26113	21017	15009	19869	37600	26207	15233	23118	21292	7938	17813	12139	24868	10847	26281	32485	7272	33153	31148	14269	17338	18801	6368	13158	25262	17291	7352	13248
1582	ENSG00000082929	1	9	1	5	14	0	0	0	30	14	2	5	0	8	3	26	39	0	0	6	15	2	1	3	6	2	0	1	6	2	21	5	0	1	5	0	1	8	3	11	3	9	4	2	6	1	1	2
1583	ENSG00000082996	4999	7439	10247	8021	5044	4198	2926	4370	2622	2872	4052	12927	6612	3081	6231	1646	2495	4132	3703	4575	6449	6450	4467	3598	7117	6640	2862	6440	6739	3621	2364	5147	4673	2988	4305	7303	2776	9005	4581	7439	5174	5560	2792	5271	7311	3304	2139	11177
1584	ENSG00000083067	13	20	74	10	8	4	354	6	8	49	15	35	1	3	4	3	1	1	0	20	9	13	68	7	9	19	17	9	3	27	325	328	24	5	12	2	11	32	25	1	22	38	37	26	62	13	126	6
1585	ENSG00000083093	1382	1900	1437	1661	2593	2053	544	1154	1150	1155	1391	2478	2357	1303	2355	665	1730	1985	1451	2237	1749	2211	1372	2320	2653	1638	850	2612	3361	968	1920	998	1806	1024	795	1391	753	2135	1714	2382	1772	1900	687	1576	2566	1927	476	1206
1586	ENSG00000083097	2527	1815	1839	4803	1610	2292	2028	3207	2412	3657	831	1982	3753	1451	775	1554	2746	2420	1743	1941	4238	2771	2765	2604	4869	955	965	3371	2749	2616	2181	4463	4919	1587	1666	745	1536	1673	1514	4073	3447	991	1468	1782	4643	3734	1650	834
1587	ENSG00000083099	2032	2062	1712	2799	1588	1464	1227	2265	1222	2352	1590	2391	2748	1160	1454	595	1372	3134	1387	3083	3311	3722	1713	2667	2551	1406	1759	2678	1862	815	1331	2583	2991	1000	2524	2477	1207	1377	1838	1808	2586	2061	944	1597	3011	3693	1200	2590
1588	ENSG00000083123	1916	852	582	1018	633	839	3253	2616	1248	1403	265	1117	2726	504	491	739	640	2262	862	873	3154	2840	1570	459	1138	587	1125	2151	1926	607	1040	2197	5542	1379	1415	735	710	927	1891	723	1471	2291	521	959	1880	2936	2655	426
1589	ENSG00000083168	8154	18362	9213	12530	8926	4974	4470	10179	7198	8061	5644	10140	9720	3909	2998	5304	7246	9747	6346	9125	7669	7145	8562	10117	17433	8302	5362	11453	8867	5592	12358	13327	13795	7593	3351	5552	5497	7849	6046	8110	8486	5717	4345	5231	48335	5766	4117	6730
1590	ENSG00000083223	3729	8550	6082	6199	3341	3026	2286	4285	6907	4247	3204	6212	4978	3044	4033	4472	2725	3147	2396	2519	2706	3506	3345	5797	5567	4294	1990	5596	4952	1955	2026	3484	7713	3975	7937	3005	1562	3263	2301	5312	3573	3769	1256	3834	3520	4910	2612	9108
1591	ENSG00000083290	1961	1510	930	1659	3128	594	1974	911	1166	2221	2340	2065	571	703	1528	844	3487	255	440	1511	1084	579	3612	609	3908	3693	1770	709	1845	832	2025	6841	1238	877	774	1291	798	4550	1318	2806	1795	1447	2276	560	2443	416	1318	2496
1592	ENSG00000083307	3573	8357	8521	7939	5905	5867	2154	2904	5859	3217	4066	6245	8155	3939	3969	3716	6126	5203	2585	2927	3561	3535	1965	2771	9333	5691	2346	7746	10840	642	3919	34	2118	1847	3535	7932	1141	7811	2292	7875	4078	2990	1183	1503	8604	1491	2118	6840
1593	ENSG00000083312	11604	10180	9101	16168	13847	10478	5967	18622	6257	9283	8529	9037	10214	4565	8369	3642	5754	12863	6251	15838	10717	11951	11018	10048	9318	21354	5693	13229	8132	5668	9637	12116	8914	5699	8622	15496	5833	13279	8449	8124	7679	19034	5094	8837	14160	7793	8282	23924
1594	ENSG00000083444	6838	7704	5955	9374	37198	16293	3813	11405	2074	6021	13215	25271	11416	1549	12501	1886	10762	12569	5298	8897	8077	5770	8806	21322	19000	19619	6051	12615	7068	5149	10407	12648	16669	29516	9717	24082	6897	9155	9845	2636	6271	26722	15749	6791	18821	5640	2513	3408
1595	ENSG00000083454	361	144	102	555	464	7	62	323	14	387	62	15	9	25	15	143	101	116	47	37	14	21	41	38	15	52	114	135	41	517	160	7	118	31	154	188	243	252	155	510	205	415	13	295	311	90	10	281
1596	ENSG00000083457	1971	2401	716	1524	908	680	615	928	684	1302	2010	1219	305	716	583	744	1236	4697	801	981	709	918	1042	937	1223	1604	997	2437	1376	2823	1396	691	1772	609	1645	1702	1120	1480	878	665	1268	2287	811	2461	1582	1203	539	1004
1597	ENSG00000083520	4441	6420	3912	14291	5463	1774	2501	5685	4273	5363	4037	4953	4839	3986	7456	2183	3969	6026	3166	4484	10245	6104	5080	7747	7935	5783	3112	5842	5704	2869	3517	6258	10127	4616	9155	5508	2299	6520	5481	7435	6142	6685	3289	4446	5137	7521	2352	6740
1598	ENSG00000083535	1229	1514	768	2337	1634	444	722	900	589	1190	942	1442	1401	561	2902	420	1239	914	856	1132	3094	2200	1239	1139	1638	1420	609	1418	1696	761	629	1327	3010	949	1753	1236	568	1136	1587	1064	1409	2089	455	957	1118	1964	614	1339
1599	ENSG00000083544	1215	1954	1131	2543	1269	655	1467	782	1368	1583	856	1390	1943	745	1221	1028	1051	1573	1007	1073	2661	1795	1698	606	1539	808	729	1869	1613	852	722	1837	2878	1053	1737	1111	713	1399	1004	981	1377	1223	448	674	1086	1682	1150	1675
1600	ENSG00000083622	30	0	0	13	0	6	0	12	0	5	0	0	16	0	0	0	0	0	13	13	3	2	1	0	0	0	10	7	0	6	5	1	20	0	0	0	2	0	23	0	23	0	0	0	0	3	2	0
1601	ENSG00000083635	493	723	809	1460	1163	302	424	743	381	653	678	721	711	532	1425	280	603	726	608	1092	1155	862	648	424	791	898	641	834	731	356	654	613	1682	320	1243	987	306	1139	847	1112	651	1309	306	471	550	1432	327	888
1602	ENSG00000083642	5045	3872	2959	7585	4476	9692	2545	5155	1360	4831	1663	3789	5924	1320	3909	1018	2555	5654	3037	3849	6388	6518	5940	2320	6435	4346	2759	6611	2647	2428	2984	6619	7465	3463	3340	4483	2216	3898	3453	2681	4920	4186	1626	2595	4602	4575	2168	2736
1603	ENSG00000083720	4808	3010	1030	964	3570	1741	3600	543	3895	2783	1535	2405	135	1636	3493	2956	1682	4777	503	178	2197	3077	5541	2368	6824	5246	259	2328	2769	1154	1591	7310	1873	1714	1041	1873	956	1645	3002	1664	3391	2165	1641	2502	4272	1149	23191	998
1604	ENSG00000083750	1219	1300	735	317	656	1077	648	324	403	616	384	759	678	272	678	306	653	446	590	821	377	404	842	504	1003	454	1213	761	1336	433	767	1352	552	703	569	375	644	821	806	598	1223	748	451	603	1555	264	327	993
1605	ENSG00000083782	7	164	74	0	24	8	3	2	0	2	185	103	0	0	4	1	12	34	0	0	1	6	15	1	2	70	0	0	1	213	20	220	3	2	25	4	3	38	15	1	1	108	28	2	468	0	4	14
1606	ENSG00000083799	5816	5627	2983	6246	3842	1833	2824	2079	4506	4232	3574	5418	2092	2219	2918	2865	3857	3941	1762	1894	3743	1824	5006	5083	6163	3882	1432	4034	7222	5275	7753	7227	5075	3082	5412	2918	3762	5376	2597	7479	6010	4519	2549	4105	7772	2016	2002	7349
1607	ENSG00000083807	259	118	371	812	151	168	153	537	125	207	322	280	479	300	116	114	650	391	518	773	92	313	270	50	172	109	267	385	379	203	515	363	241	242	50	377	172	3481	660	179	234	411	185	97	503	316	123	1041
1608	ENSG00000083812	738	644	778	900	651	579	499	825	769	1103	746	768	823	1018	745	738	1115	568	610	1294	705	657	866	571	1131	586	524	897	918	559	1104	1477	586	597	779	575	638	6352	1310	1343	731	566	835	584	1198	563	435	1522
1609	ENSG00000083814	586	494	182	772	284	162	276	413	183	339	78	160	340	137	205	152	1194	152	42	602	350	225	494	65	213	134	79	368	146	630	194	1044	476	441	182	126	486	557	869	344	498	356	305	345	483	224	160	116
1610	ENSG00000083817	441	514	347	716	192	236	174	414	690	348	127	193	505	312	246	552	504	252	228	1048	177	311	282	313	340	159	269	506	370	168	238	470	342	277	568	471	250	946	641	916	366	212	410	280	432	270	111	336
1611	ENSG00000083828	1300	1047	1019	1154	565	470	720	1704	594	578	333	801	967	354	595	396	1866	954	426	1330	1329	855	552	368	838	710	510	1116	788	619	590	735	694	743	597	612	504	1699	805	407	786	583	494	782	697	611	620	950
1612	ENSG00000083838	554	405	478	528	403	467	326	510	363	585	814	730	537	447	503	244	560	335	557	1165	476	395	417	263	719	364	375	494	550	393	386	718	410	313	373	348	408	3114	908	681	544	382	447	365	597	325	217	888
1613	ENSG00000083844	7553	6046	2708	8500	2359	2405	2821	5651	3467	3869	1043	4143	7772	3236	5329	2106	7266	4145	1949	4867	3852	3195	3560	2384	5877	3628	4491	7093	4242	2625	2721	6588	4343	3482	1773	3161	2256	9483	5552	4997	4387	3509	3013	3413	5160	2584	2176	4893
1614	ENSG00000083845	34521	19605	41538	79156	36737	27380	14129	67681	28777	31497	60803	42543	48740	39873	16910	40839	54398	33592	40897	65106	21099	24757	29494	22996	24410	30456	36782	43833	31921	27095	38879	32752	15483	16061	34808	34052	28509	131622	52208	59996	22676	24753	32058	15526	35628	28415	9505	44897
1615	ENSG00000083857	37087	16794	21347	42539	54323	49980	13942	37625	8166	39562	14075	51667	115227	18215	38157	6709	554	58163	78028	8859	16887	23040	18853	47296	92473	90015	18994	93649	12784	17354	21656	16897	121211	24557	25160	32172	11024	40407	17830	21313	32656	14405	11814	22523	52045	16780	12837	32578
1616	ENSG00000083896	6082	6276	4899	6823	5627	4720	3705	4961	5588	5177	5437	9281	6056	3777	6197	2937	4785	5233	3208	5705	6708	4241	6361	4610	8703	5052	3050	6350	9103	3362	3612	6119	7395	6102	5889	4467	4081	7742	5894	5134	4876	5765	2231	4836	10209	5398	2773	5844
1617	ENSG00000083937	7207	5598	1523	8470	2889	6966	959	8023	4805	4848	2744	2201	6384	3413	3507	2655	1445	6352	2856	3330	3045	8224	3337	2411	2154	2274	3314	8080	3816	1794	1426	5006	4746	5519	1762	5018	2476	1234	5587	3932	3781	17281	1331	4912	3632	5426	2105	2061
1618	ENSG00000084070	8842	5542	2252	6109	6344	2942	2317	4199	2214	7417	1852	2313	3442	2257	2978	1884	1254	4349	1713	3625	2364	4070	3957	3469	3402	2992	2677	3329	3264	12430	3130	4412	7372	2503	3911	2307	7666	6791	1743	5970	3879	4024	2639	4405	11324	3283	2166	1806
1619	ENSG00000084072	1052	2396	1516	1409	2750	1855	1430	3721	1233	2636	2506	2926	2258	665	2467	984	1281	2649	1382	2043	2362	1500	1880	1858	2273	2611	1770	2365	4931	1065	2539	2198	2745	1157	4818	3897	1303	5931	1268	1042	1391	4001	1478	1372	3462	1516	915	1426
1620	ENSG00000084073	5412	5336	2957	6146	5223	6579	2337	6733	3799	5703	4052	4187	7255	2864	6627	2004	3494	3865	3379	5257	7304	6577	5449	4376	4703	5170	5361	7319	10488	2577	4278	6352	7846	3895	7295	11815	3267	20205	4993	4586	4692	11985	3141	3835	8674	5431	2800	3473
1621	ENSG00000084090	9370	17391	14374	16075	10268	10021	5571	17000	4445	7785	7571	8817	12560	6055	13300	3025	12048	13579	7669	20568	9519	8752	8366	9350	11744	24379	7997	15494	8574	5445	10539	8342	14174	6365	12373	8698	6632	26230	10303	13823	9008	6955	3390	4828	15411	9611	5242	21996
1622	ENSG00000084092	1691	3267	3311	3688	2606	2128	1968	2807	2273	2739	2574	3362	5404	2506	1270	2186	3251	4162	2344	3911	2768	1921	3104	2471	2491	2948	1511	5306	3122	1661	1826	2406	2960	1236	2583	2758	1695	4207	1979	4641	1492	3824	1078	1442	4784	1968	1590	4571
1623	ENSG00000084093	4353	5978	5045	7125	5816	5931	3382	6241	5092	4282	2778	6326	8258	2374	4623	2533	4239	5865	2308	5533	4688	3966	6347	4857	8589	5341	2169	8803	5902	2537	4427	6814	7370	3401	4324	6011	3213	9876	5154	4944	3761	5852	1852	3766	10569	4061	3176	4576
1624	ENSG00000084110	76	24	7	139	24	156	20	575	886	70	22	25	25	32	9	611	44	77	32	327	50	280	17	38	34	4	371	46	167	27	127	34	123	29	923	35	62	39	141	115	253	64	195	227	41	46	15	442
1625	ENSG00000084112	5985	7059	6314	8689	7274	5910	2271	7695	3337	4134	4884	5990	3059	5875	4922	2733	3691	5576	3376	4985	3826	2711	8097	7216	9775	16174	5321	6582	4839	4671	5910	11555	5332	3016	11850	4970	4460	8965	3812	8141	6953	7475	6183	4573	11451	2361	2579	8571
1626	ENSG00000084207	15750	48893	41960	34051	36425	33641	5674	33328	65860	39802	136115	79547	28011	55431	60400	55031	32866	25795	30910	29784	74591	34031	18221	58955	43611	59019	55571	41048	79190	10102	42874	10527	18250	16200	108917	48739	17541	61300	17664	54427	18448	39367	70928	17197	78298	33139	6955	103897
1627	ENSG00000084234	56023	34116	17979	74138	32001	55122	28877	37878	24620	31960	40681	27110	27686	14211	22872	13976	31336	34973	28439	52030	30380	27670	50562	36069	25674	43085	30842	34883	25256	15053	26460	79121	22251	28248	62481	55663	24736	24084	49090	31764	41660	47984	39850	18612	59233	37483	22730	38913
1628	ENSG00000084444	365	1134	1002	322	620	112	266	216	423	306	558	1625	69	221	496	339	124	103	415	1159	456	158	577	649	1198	1338	851	264	976	337	895	1283	296	210	800	1953	204	902	646	187	673	410	193	570	1508	302	241	1025
1629	ENSG00000084453	3	307	263	3	388	23	73	18	16	4	19	119	4	633	186	2	2420	25	111	577	31	10	136	211	2237	55	30	35	536	3	394	0	3	11	538	9	0	650	1055	912	14	135	87	13	1076	3	8	1930
1630	ENSG00000084463	6113	6903	6930	9725	11944	5860	3976	10776	4514	5378	4458	7264	7281	3946	6264	3081	6132	8922	6756	7531	9390	8602	7095	9269	9600	10008	8780	9362	10957	4863	10866	7340	4762	3694	20619	18407	4740	7049	8545	7415	8552	5553	10881	6641	13941	7651	3239	6108
1631	ENSG00000084623	10079	10720	7543	12849	16451	12943	4227	12095	7962	12665	24928	13487	12748	8099	10095	7344	7666	13726	9641	13606	11770	8873	6560	13053	9701	14364	11331	13112	16726	5886	10302	8258	11220	7324	9174	11029	7076	10259	11523	13117	7197	8453	8789	6455	13996	11493	3969	8517
1632	ENSG00000084628	5	80	42	47	274	15	15	37	69	602	332	236	4	15	12	50	32	3	8	132	4	8	16	24	325	50	228	2	84	7	177	19	8	11	415	8	1	128	24	38	58	8	37	6	41	7	3	103
1633	ENSG00000084636	7755	3354	3975	3265	23199	3369	3784	2783	1313	3208	6892	4748	2906	400	27202	751	8550	2877	736	683	1509	1548	4645	1548	7549	13676	1746	3482	2147	7389	3692	12113	3856	2504	9497	311	4546	3175	2732	4708	6395	5213	9073	1517	6498	2310	813	1076
1634	ENSG00000084652	5780	6812	3279	4798	6361	6388	2569	5759	4468	7255	9649	7387	7175	4260	5273	2848	5141	6750	3683	6884	5558	3183	5114	6338	8423	6506	5158	7874	5776	3326	4280	9191	9128	3792	2745	4389	4561	7215	5126	9227	4091	3063	4667	3983	9295	3606	3270	3820
1635	ENSG00000084674	109	37	6	10	8	11	35	2880	7	55	1	3	1	11	6	1	17	7	3	148314	112	11	111	1	11	8	22	1449	25	36	68	498	3828	2078	5	2	27	8	25328	23	136	11	86	53	143	2	17	39
1636	ENSG00000084676	11605	6704	7694	11554	5746	7328	6479	9405	17387	8044	2727	6002	6956	4004	4153	8047	3806	6050	3960	6939	8463	4659	12495	7808	12788	5846	6120	7465	9973	6829	4427	16657	10452	5821	8239	3682	5894	12635	9161	8747	8301	4506	4497	3716	12623	5291	4819	10948
1637	ENSG00000084693	3196	1846	4381	2415	3953	2457	1731	2230	1542	2002	1263	1827	2240	1019	2464	1159	1855	1579	1403	2299	1907	1276	1854	1523	4612	2958	2146	2194	2759	947	1363	2612	3239	1397	1831	2997	1134	6226	3576	2564	1948	2040	1545	760	2299	1405	928	2482
1638	ENSG00000084710	98	172	312	116	197	241	144	652	176	396	217	123	60	156	128	70	45	29	68	393	137	93	361	149	213	163	1335	91	57	151	378	575	349	130	55	516	341	429	1270	484	601	451	165	94	300	232	152	172
1639	ENSG00000084731	1371	961	1255	1085	4029	488	205	1615	538	1038	1839	2361	631	592	1699	254	5947	137	317	1657	198	278	1490	5409	1946	4798	3139	895	732	703	1029	2022	435	946	1033	7538	728	6911	1228	12546	1088	2842	852	394	2376	342	221	2012
1640	ENSG00000084733	12631	21369	28224	41307	18042	13149	5624	26247	68906	23155	26275	22304	17676	19281	20220	36355	17607	15253	13906	13211	13347	11862	12646	35636	24123	19191	16709	19793	53201	6158	10411	12097	24577	17733	26034	18038	6047	29443	12803	36902	11408	15869	8788	8532	19867	23467	6711	44271
1641	ENSG00000084734	218	17	12	297	15	28	148	64	206	240	12	10	373	27	2	167	9	94	151	152	153	34	25	32	10	14	14	254	84	40	142	95	7	939	5	6	56	12	45	156	263	22	27	498	7	14	391	12
1642	ENSG00000084754	10640	9704	18170	20625	16586	14326	8767	23066	15087	18247	9690	13547	22144	12757	11818	12576	11762	18304	11252	10930	8747	9601	14304	14767	14060	13817	7953	19605	16312	6952	6921	20373	23945	13451	15982	14203	7703	21728	19801	25105	8207	10472	7709	7102	13676	10359	7211	16596
1643	ENSG00000084764	864	1936	3655	2354	869	719	1185	345	563	664	2686	972	602	1276	2224	327	228	154	354	594	295	376	1404	373	1393	1038	897	765	902	360	871	1432	4072	2438	540	446	409	3625	1000	1652	1060	3035	409	430	1566	379	764	1909
1644	ENSG00000084774	10618	4234	8463	11718	17329	9852	3085	25599	4264	6747	6506	9045	22631	6259	7478	3134	21193	14907	7661	14774	5087	4677	7714	9397	21370	19103	13148	17004	6730	4271	6460	6961	8503	5101	5967	15541	5579	26571	16252	11578	9735	5980	5397	4202	11817	4757	2857	8381
1645	ENSG00000085063	51688	30541	28014	37594	17286	12169	21884	11377	31962	19293	36085	41068	16944	14092	41427	18764	6411	15454	7614	8913	12684	10590	26728	33150	14743	44144	13013	27197	12515	13559	4793	35878	9567	12272	52803	20685	15615	14307	7955	26069	14029	28762	16649	36829	20922	6044	22887	9877
1646	ENSG00000085117	8417	9027	4070	7095	7241	4855	2029	4195	8366	11363	6942	20974	7568	8925	23844	8367	6849	8464	5309	1806	5994	4323	3163	7924	6253	12120	2894	10352	16467	3227	2036	1484	6686	4917	20830	2708	5462	6223	2204	19637	8865	9353	2541	6418	6956	5375	1778	6823
1647	ENSG00000085185	2462	2671	1708	2593	4057	4628	991	5991	1442	928	797	2242	1331	329	1258	998	885	1544	830	5062	1549	2685	2374	3459	2477	3311	4140	1732	1451	630	7154	4194	4057	3076	2086	4061	1264	4306	3067	1191	2694	1574	1527	950	3275	2079	1098	2679
1648	ENSG00000085224	21837	25750	8712	11682	12040	12321	12308	16719	6924	9167	6669	13002	17868	4870	15660	4239	11237	12596	10841	12421	15987	11524	17678	5885	17204	16318	19604	15841	15325	8133	16760	27644	16459	14093	18963	13346	10774	16478	17684	9176	19014	17718	5950	10717	26712	11054	10822	10280
1649	ENSG00000085231	715	981	1059	1021	773	854	574	649	559	885	703	805	587	618	890	495	660	1072	763	1494	820	1338	870	1019	489	547	761	686	748	693	839	1080	1070	673	2039	1200	642	717	866	773	546	1153	679	824	906	1124	567	1018
1650	ENSG00000085265	287	332	74	142	36	51	19	233	17	379	27	71	41	19	8	20	29	141	17	55	110	28	297	27	269	44	5	259	71	1071	53	564	34	150	13	67	327	68	124	155	393	222	272	211	1845	55	26	79
1651	ENSG00000085274	1446	1905	3104	1990	1342	856	981	1376	1076	1315	1317	2540	1229	747	1580	639	991	1324	1123	2167	2204	1781	1749	837	3065	1443	1150	1374	1884	939	1954	1989	2440	1126	1865	1426	1028	4531	1401	1664	1493	1622	4837	1592	3407	4410	806	2383
1652	ENSG00000085276	21022	1131	888	6604	326	2727	11042	5949	3382	7083	1207	564	21011	1132	266	1971	2344	11860	7941	6367	44682	8782	3779	841	3829	2050	1627	16583	4838	3679	578	7026	9816	1753	984	439	6864	1603	7209	444	8686	5286	1089	4778	3163	14578	19090	1069
1653	ENSG00000085365	3276	8773	5050	5603	7814	2856	4210	3581	4663	4195	3688	11240	6876	2940	4632	2495	4238	5920	2742	3943	4878	5219	5477	6158	4230	9383	3310	4573	5418	2418	5212	6809	3005	2390	3753	6919	2519	8622	4447	7424	3092	5019	2904	2696	8732	2786	3398	14093
1654	ENSG00000085377	6953	2507	3627	16242	4495	4080	1547	7413	3249	7513	5267	5987	10844	3104	2242	2493	3746	12164	4422	4508	4883	3243	2340	5131	4126	3163	3063	9253	3665	1920	2541	2629	7748	1632	6369	7818	2649	2201	3498	7425	4405	2602	2104	2755	3987	8022	1734	4175
1655	ENSG00000085382	1244	1453	715	1792	1236	209	844	825	2235	1813	970	1887	1587	802	740	993	882	396	391	1293	1069	676	2107	1659	2759	1363	977	1391	1882	622	1869	2698	1641	890	695	2215	633	563	1323	1118	1386	906	711	987	2452	590	704	737
[truncated: 58,833 more rows]
[truncated: 121 more columns]
